# Supplementary material for: Setting boundaries for genome-wide heterochromatic DNA deletions through flanking inverted repeats in Tetrahymena thermophila
Source: Nucleic Acids Res. 2019 Mar 28;47(10):5181–92. doi: 10.1093/nar/gkz209 (PMC6547420; doi:10.1093/nar/gkz209)
Supplement: gkz209_Supplemental_Files [file gkz209_supplemental_files.zip]

Archive with 4 entries (4 files):
- Additional file 1_final.pdf
- Table S11_LIA3-affected_IES_G-rich IR.xlsx
- Table S5.xlsx
- Tabls S10_LIA3-affected_IES_C-rich IR.xlsx
