# Supplementary material for: Setting boundaries for genome-wide heterochromatic DNA deletions through flanking inverted repeats in Tetrahymena thermophila
Source: Nucleic Acids Res. 2019 Mar 28;47(10):5181–92. doi: 10.1093/nar/gkz209 (PMC6547420; doi:10.1093/nar/gkz209)
Supplement: gkz209_Supplemental_Files [file gkz209_supplemental_files.zip › Table S11_LIA3-affected_IES_G-rich IR.xlsx]

## Sheet: CU427
IES ID		Motif Pos1	Motif Seq1	Score1		Motif Pos2	Motif Seq2	Score2	Distance Difference
CU427.Supercontig2.1.10	left	52	ACATTCAGAGGGAGGGTAGTTAAAT	3.08024	right	52	TTGAGAAGAGGAGGTGAGATTTATT	3.01957	0
CU427.Supercontig2.10.1252	left	55	AAATTTATTTGGGGGTTTAGATGAT	3.62231	right	48	TTATTGTTAAGAGGAATTTTAAATT	3.05479	7
CU427.Supercontig2.10.1341	left	51	AGAAATTTAGCAGGGTGATAGATAG	3.42466	right	55	TTGTTAAAAGCAGGGCAAAAATTTG	3.42466	4
CU427.Supercontig2.100.6391	left	52	ACTGGGCTGGGAGTGCTTAATCAAT	3.00196	right	56	TGATAATGAATAGGGTTGTAAAATA	3.49315	4
CU427.Supercontig2.100.6399	left	49	TAGAAGTAACAAGGGTTATACAATT	3.34247	right	55	TGAGCTTAAAGAGGGCTTTTATTAA	3.97652	6
CU427.Supercontig2.102.6476	left	51	AATTATAAGAGAGGTTTAAAAAAAA	3.01957	right	50	AATTTATGGGTAGGGAGTGATAAAT	3.49315	1
CU427.Supercontig2.104.6520	left	55	AAATAAATGCAGGGGATTTAATCTT	2.98826	right	54	GGTATCTATTGGAGGCGGTGCTATT	3.08024	1
CU427.Supercontig2.106.6599	left	55	CTGACAGAGGGAGGGATATGATTTC	3.97652	right	55	TAATTTTTAGGGGGGGGGGGGGGAA	3.62231	0
CU427.Supercontig2.108.6678	left	52	GCAAGAATGGCAGGGTGATAAATTT	3.42466	right	54	TATACTTTTTAAGGGTGAATTTATT	3.34247	2
CU427.Supercontig2.108.6683	left	52	TATTGGATAATAGGGTGTTCTGGGT	3.49315	right	52	AAAAATTTAAGAAGGTATAAAAATG	3.43444	0
CU427.Supercontig2.109.6696	left	54	GATAAAAAAACAGGGTATTTAATTT	3.42466	right	55	AAAGTAAATTTTGGGTGGGTATTTT	3.01957	1
CU427.Supercontig2.11.1483	left	51	AGTTAAAAAGGTGGGTGGGTATTCC	3.50293	right	52	ATTTTTTAGATAGGGTTTATTTTTT	3.49315	1
CU427.Supercontig2.113.6815	left	55	ATTTTAAAATAGGGGTCTCTGTTGA	2.98826	right	52	TTTTAATAAGCAGGGGTATGGTTGA	3.42466	3
CU427.Supercontig2.114.6842	left	55	ATAATATAAATAGGGAGTAAAATGA	3.49315	right	49	CATAAAACTTGGAGGGTGTATTTTT	3.08024	6
CU427.Supercontig2.115.6877	left	51	AAAAAGAAAGGAAGGAAAAACTAAA	3.43444	right	50	CTAACGGTGGGAGAGATTTGGATAA	3.0274	1
CU427.Supercontig2.115.6879	left	52	TACTATACTAGGAGGGGAAAATAAA	3.08024	right	59	TTAAAGGGTGGGGGGATGTTAGTAT	3.62231	7
CU427.Supercontig2.116.6921	left	11	TCGATTTATCGAGGTTTTCAT	3.01957	right	70	GTGAATTAGAGATGGGCATTTAGTC	3.20548	59
CU427.Supercontig2.119.7031	left	52	TATGTATTTAAAGGGGAGGATTTTA	3.34247	right	53	TAAATTAAAAGAGGGTATTCTAATT	3.97652	1
CU427.Supercontig2.119.7043	left	53	GTAATTCAAACAGGGTTGTAAATAA	3.42466	right	54	TAAATATAAGCAGGGATCAAAATTT	3.42466	1
CU427.Supercontig2.122.7122	left	50	ACTAAGTAGGTAGGGTATACGTTTA	3.49315	right	53	ATTTTAATTGGCGGGAACTAACTGA	3.37769	3
CU427.Supercontig2.129.7310	left	51	TTTAAAAAATAAGGGTACAATAAAA	3.34247	right	52	TATCTATAGAGAGGGTCTAGCAATT	3.97652	1
CU427.Supercontig2.129.7311	left	55	TCAAAATTTTGGGGGAAATTTTGGG	3.62231	right	52	TTAAAATTAAAAGGGGGTTCATAAA	3.34247	3
CU427.Supercontig2.13.1713	left	51	TTTATTTGTTTAGGGTAGACTTTTA	3.49315	right	54	AAAGTTTTGGTAGGGTATCCAATAT	3.49315	3
CU427.Supercontig2.13.1734	left	55	TTAATAAAAAGAGGGTTTTATTATT	3.97652	right	49	TATTTTTTTAGAGGGTAATCAAACA	3.97652	6
CU427.Supercontig2.13.1735	left	50	AAAAAAAAAAGGAGGGCTTGGCTTT	3.08024	right	56	TTTTTTTTTAGAGGGTCTTAATTAA	3.97652	6
CU427.Supercontig2.130.7348	left	52	AAATTAATAGGAAGGTATTTATTTA	3.43444	right	56	TCTTTAGATAGGGGGAATGAAAATA	3.62231	4
CU427.Supercontig2.131.7359	left	51	TAAAGGGGGGGGAGGATTTTACTTT	3.08024	right	51	CAAGAGTAGGAGGGGTAGCACCAAT	2.98826	0
CU427.Supercontig2.137.7523	left	53	ATATTTATGAAGGGGTTTTAATAAA	2.98826	right	53	GGGGGATGAGGGGGGTTTGAAAGTT	3.62231	0
CU427.Supercontig2.137.7537	left	53	AATAAATAAACAGGGTTAAAATATT	3.42466	right	48	TTATTTAAACAAGGGTTTTCTTTTT	3.34247	5
CU427.Supercontig2.146.7745	left	53	TAAAGCTTGAAAGGGAGGGAGTAGA	3.34247	right	56	AGGAATTAGAGATGGGCAGTTAGTC	3.20548	3
CU427.Supercontig2.147.7775	left	57	TAAAAATAAGGAAGGATGTATTTTG	3.43444	right	50	TAGATATTATGGAGGTTATAAATTG	3.08024	7
CU427.Supercontig2.152.7905	left	49	ATTTAAAAAAGGAGGGCAATTATAT	3.08024	right	52	AATAATTTAAGTGGGAGATTTATTA	3.50293	3
CU427.Supercontig2.152.7906	left	52	TTTAAATTAATAGGGTTAAATATAT	3.49315	right	55	TAATTTATGGCAGGGATAATTAAAA	3.42466	3
CU427.Supercontig2.153.7944	left	27	TTTTTAGATTGAGTGTGAAGCTGGC	3.00196	right	49	TTTAGAGAATGAGGGTAGGTAATCT	3.97652	22
CU427.Supercontig2.156.8004	left	53	AATTTACTTAGAGGGTTGCATTTTT	3.97652	right	56	ATTTAAATTAAAGGGATAATAATTT	3.34247	3
CU427.Supercontig2.159.8045	left	57	GAAAAATTTAAAGGGTGGAAGTTGA	3.34247	right	51	ATTTGAAGTGGAAGGGGGTAAAATA	3.43444	6
CU427.Supercontig2.159.8064	left	55	TATTATTAGAGAGGGAAATTATCTC	3.97652	right	51	CCATAAATCACAGGGGTATTTACAA	3.42466	4
CU427.Supercontig2.159.8065	left	51	TATTATTAGTGAGGGAAATTATGTC	3.97652	right	53	ATAAAATAGAGGGGGTATTTAAGAT	3.62231	2
CU427.Supercontig2.161.8099	left	53	AAAAAATTAAGAGGGATATTGAGAA	3.97652	right	48	AAATATACCTGAGGGAAGCTTTTCT	3.97652	5
CU427.Supercontig2.161.8118	left	53	AGGGGGAGGGGGGGGGGAGGATGAA	3.62231	right	53	AATAGTAATGGAAGGAATTAGAAAG	3.43444	0
CU427.Supercontig2.162.8122	left	54	AAATTTAAGAGAAGGCATTCATAAA	3.43444	right	49	TTTCAATTAAGAGGGGTTTTTATTA	3.97652	5
CU427.Supercontig2.166.8215	left	51	ATAAATATAAGGGGGTAGTAAAATG	3.62231	right	37	ATATTCCTTTGTGGGACAAATAAAA	3.50293	14
CU427.Supercontig2.169.8273	left	53	TATATTTTAAAAGGGATAGAAAAAT	3.34247	right	51	ATGTTGAAAATAGGGGTATTTGTAA	3.49315	2
CU427.Supercontig2.171.8314	left	53	TAAAATATGGAAGGGTTTGTTTTAA	3.34247	right	53	AAGGAAAAATAGGGGATTAATATAA	2.98826	0
CU427.Supercontig2.174.8364	left	52	AAATGTATTAGAGGGTAGTGAGAAT	3.97652	right	53	ACAACTACATGAGGCAAACTAATAT	3.0274	1
CU427.Supercontig2.175.8384	left	51	GATAATAGAGGTGGGAATAGAAACT	3.50293	right	52	AATAAATCAGGTGGGAATCGATTAA	3.50293	1
CU427.Supercontig2.175.8387	left	53	GATAATAGAGGTGGGAAAAGAAACT	3.50293	right	50	TATAAATCAGGTGGGAATCGATTTT	3.50293	3
CU427.Supercontig2.18.2061	left	52	TTTTTAAGTTGTGGGTCTTTCAAAA	3.50293	right	53	ATGAGGCAGGCAGGGATATAAAATA	3.42466	1
CU427.Supercontig2.180.8488	left	53	TATTAAGTAAAGGGGAAGGTAAGGG	2.98826	right	53	TTATGTGTAAGAGGGTATTGTGTAG	3.97652	0
CU427.Supercontig2.190.8676	left	56	TACTTTCAAATAGGGGAGGATGCAT	3.49315	right	56	GTCTTAATCCGGGGGTTAGATTATA	3.62231	0
CU427.Supercontig2.191.8691	left	49	TTGTATAAAATAGGGTGTTATCAAA	3.49315	right	54	AAATTTTGATGGGGGTAATGCTAGT	3.62231	5
CU427.Supercontig2.192.8708	left	54	ATTTAGAAGGGAGGTAATTAATTTT	3.01957	right	49	AAAAATTTTAGTGGGATTAAATTTT	3.50293	5
CU427.Supercontig2.198.8813	left	53	TTGTCACATGGAGGTCTTTCATGAA	3.01957	right	48	TTTGTAAAATGAGGGTAATTATGTG	3.97652	5
CU427.Supercontig2.199.8850	left	52	GTTGATTTGAGGAGGGCATATTATT	3.08024	right	52	AAAGTAAAAAGAGGGTTTTGTAATA	3.97652	0
CU427.Supercontig2.2.276	left	54	CCTATGTGTCAAGGGAGGTTTTTTA	3.34247	right	55	AAAGTAAGAAGAAGGTTAACTAACA	3.43444	1
CU427.Supercontig2.2.318	left	51	CTTAGTTAAATAGGGTTTCTTAATT	3.49315	right	54	AAAATTCAACTAGGGATTTTTAATT	3.49315	3
CU427.Supercontig2.2.320	left	50	GAAAGCATAGGTGGGTTTAACAATT	3.50293	right	54	TATATTTATAGTGGGAGTTGTTTTT	3.50293	4
CU427.Supercontig2.2.334	left	54	TGAATATAGAGAGGTTTCTTATTTT	3.01957	right	54	ATTAATATTAGGAGGATAAACTAAT	3.08024	0
CU427.Supercontig2.2.343	left	56	ATTAAATTATGAGGGTTAATATTTA	3.97652	right	64	TGGCTTAATTAGGGGTGAATTCAAA	2.98826	8
CU427.Supercontig2.20.2241	left	54	AATTTAAGGGAGGGGTTTTCAAAAC	2.98826	right	51	ATTACTTAAAGAGGGGAATAAGACA	3.97652	3
CU427.Supercontig2.204.8910	left	55	AATTTTTAGGAGGGGATTTTGAGAC	2.98826	right	55	AGAGCAGTGGGGGGGGGGTTAAGTT	3.62231	0
CU427.Supercontig2.207.8974	left	49	TTTCTTTACACGGGGGATAATATAA	3.07045	right	56	TTATTATAGCCAGGGCAATAATAAT	3.42466	7
CU427.Supercontig2.207.8975	left	54	TAAATTATTTAAGGGTATAAATAAT	3.34247	right	54	TTATAATTGCTAGGGAAAAAATAAT	3.49315	0
CU427.Supercontig2.209.9014	left	58	TATCTAGCTAGAGGTAGGTTGCCAT	3.01957	right	45	CTATGGAGATTAGGGAATAAATTTA	3.49315	13
CU427.Supercontig2.21.2385	left	53	TTATTTATTACAGGGTTCAAAAACT	3.42466	right	54	AAATTTTAACTTGGGTAATTTTATT	3.01957	1
CU427.Supercontig2.21.2419	left	55	GTAAATAAACCAGGGAGAAGGTATA	3.42466	right	54	AATTCAGGGCAAGGGGTTTTTTCAA	3.34247	1
CU427.Supercontig2.217.9140	left	50	AAAAAGTACCGTGGGTGCGCATGTT	3.50293	right	48	AAGGGAGGAAGAGAGCCTAAAGATA	3.0274	2
CU427.Supercontig2.222.9223	left	52	ATAATAGAGAGAGGAATATTAATTA	3.05479	right	48	TAATTTTTAAGTGGGCATTAATAAT	3.50293	4
CU427.Supercontig2.228.9295	left	47	TGGAGACAAGGAGAGTTGTAAAATT	3.0274	right	51	TTGAAACGAGGAGAGTTATCCAATT	3.0274	4
CU427.Supercontig2.230.9324	left	50	TATAATATTAAAGGGTGTATTCGAT	3.34247	right	50	GATGATATTAAGGGGGATAGAGTAA	2.98826	0
CU427.Supercontig2.234.9375	left	49	TAAAAGGAAACAGGGCATGATATGA	3.42466	right	47	AAGGGGGTGGGTGGGTTTCCATCCC	3.50293	2
CU427.Supercontig2.238.9437	left	51	TATTAAATTAGGAGGTATTTATTCA	3.08024	right	53	GTGAGTGAGGGAGGGTATGAATTTT	3.97652	2
CU427.Supercontig2.241.9476	left	51	TATTTAAAGGGAGGATTGTAAAAAA	3.05479	right	18	AATTTCTACTTAGGGGGGGGGGGGG	3.49315	33
CU427.Supercontig2.248.9596	left	55	TTCTTTAATAGAAGGATAAACATAG	3.43444	right	51	ATTTAAATATTAGGGTACTTCCACA	3.49315	4
CU427.Supercontig2.25.2629	left	51	TTTGAATAAGGAGAGGATAATAAAT	3.0274	right	53	TTGTTTTTTAGAGGGTTTTTATTTA	3.97652	2
CU427.Supercontig2.25.2644	left	52	TCGATGGAGGGAGGCTCAATCTAAA	3.0274	right	49	AACTAGAATTGGAGGTTTATTTTGT	3.08024	3
CU427.Supercontig2.251.9638	left	56	AAATAATGAAGAGGGTGTAATAATA	3.97652	right	27	CCGTTCAACTGAGGTAGGGCGAAAA	3.01957	29
CU427.Supercontig2.26.2671	left	55	TAATTGCAAATAGGGATTATAAATT	3.49315	right	55	TATATTGAGAGAGGGTTGAGGTTTT	3.97652	0
CU427.Supercontig2.26.2688	left	50	AAATTATTAACAGGGATTTAAATTA	3.42466	right	53	ATTAATTAAGGAGGAACAACATTTA	3.05479	3
CU427.Supercontig2.26.2712	left	50	CTACCTAATATAGGGATAACTTTAA	3.49315	right	49	CACCTGCAGTGAGGTATATTTTTAA	3.01957	1
CU427.Supercontig2.26.2714	left	54	TAAAAAGTATGAGGGTAGTTAAATT	3.97652	right	51	CAACCACCAAGGAGGATACATTAAG	3.08024	3
CU427.Supercontig2.26.2747	left	53	TTTTATTTAAGAAGGTTAAATATTT	3.43444	right	63	AATCATTTTGGGGGGTATATTAAGG	3.62231	10
CU427.Supercontig2.261.9749	left	52	AGTTGATGCTGAGGGCTAGAGACAC	3.97652	right	53	CTTTAGATGGGAGGGATAAGGAAAG	3.97652	1
CU427.Supercontig2.261.9752	left	51	ATAAAATGCAGTGGGTAGTTTAGTA	3.50293	right	53	AAATTTAGCAGTGGGTAAATAAACA	3.50293	2
CU427.Supercontig2.275.9912	left	54	GATAGAAGAGGAGGATAAGATAAAA	3.05479	right	54	AAAGTAATTTGGAGGTAATCGAAAA	3.08024	0
CU427.Supercontig2.277.9939	left	52	CTCTTTCCGATGGGGGAGTATTTTT	3.13894	right	52	TCTAATTGGTGGGGGAAAAAAAGAA	3.62231	0
CU427.Supercontig2.279.9956	left	54	TGAAAAATTTGATGGTTTAAACTCC	3.20548	right	51	TGTTTTATGGTAGGGTAGCATTTAT	3.49315	3
CU427.Supercontig2.28.2865	left	54	TTTTAAGAGAGGGGGAATTCTGTTT	3.62231	right	49	AAATGGAGTAGAGGGGGTGAAAATC	3.97652	5
CU427.Supercontig2.28.2962	left	50	ATTATTATGGGAGGGTTTATACAAT	3.97652	right	50	AATTTTTGTGGACGGGTATTAAAAA	3.20548	0
CU427.Supercontig2.28.2966	left	54	ACAGTTAAAAGGGGGAGGTTATGGA	3.62231	right	54	TATTTTATTGGAGGGAGTCAAATCG	3.97652	0
CU427.Supercontig2.295.10121	left	58	GGGTTGATGGGGGGGGGGGGAGAGA	3.62231	right	58	TAAGATTATAAAGGGAGTATCAAAA	3.34247	0
CU427.Supercontig2.295.10126	left	51	GGATTAAATGGAGGTTTCTTTGTTA	3.01957	right	51	GGTAAATATACAGGGTATCAGATAT	3.42466	0
CU427.Supercontig2.299.10150	left	72	TGATAAAAAAGTGGGATATAATAGA	3.50293	right	75	AACTTAAAAAGATGGGAAAGGGGGG	3.20548	3
CU427.Supercontig2.299.10154	left	54	GTTTATTTGAAAGGGAGGTTACCTC	3.34247	right	55	ATTTCAGGGAGAGGGATTACATTTT	3.97652	1
CU427.Supercontig2.3.393	left	50	ATATTATCTGGATGGTTTTTTATTA	3.20548	right	52	AAAACTCTAGGTGGGAGTCATATTA	3.50293	2
CU427.Supercontig2.3.471	left	44	CTTCTATAAGGAGAGTCCAAAATTA	3.0274	right	25	AAAATCCTAAGGAGGGTGGAGAAAA	3.08024	19
CU427.Supercontig2.302.10179	left	54	TTTAAAAAAAGAGGTGGGATTGATT	3.01957	right	54	TTTATAAAGAGATGGTAATTTCTAT	3.20548	0
CU427.Supercontig2.31.3140	left	49	GAAAGGGAGGGAGTGTTAAGTTATT	3.00196	right	50	TTTAAGAGTGGATGGAGGTTTTATA	3.20548	1
CU427.Supercontig2.311.10251	left	49	CATAAAACTTTAGGGCAAATAAAAG	3.49315	right	55	TAAATTTTAAGAGGGTTTAATAGTT	3.97652	6
CU427.Supercontig2.312.10267	left	52	GTTTCTTCAAGGAGGGTGCTATTAT	3.08024	right	53	TTTATTAAGTGTGGGTGCCAATTCG	3.50293	1
CU427.Supercontig2.313.10269	left	48	TTTAAAAAAGGAGAGTAATTATATA	3.0274	right	52	TGGTATTTAGGAAGGATTAAATAAA	3.43444	4
CU427.Supercontig2.314.10289	left	56	TTCGGAGGATGGGGGTGGTTAATTG	3.62231	right	49	TATTTTTCAAGGAGGATAAAAAATA	3.08024	7
CU427.Supercontig2.316.10307	left	50	ATATTTATGCCAGGGATTAATTTAA	3.42466	right	53	TCATGGGGGAGGGGGATGTGAGGTG	3.62231	3
CU427.Supercontig2.316.10308	left	49	TGGGTAGGGTGGAGGTAATAATTAC	3.08024	right	49	ATTTTTTATTTTGGGAGGAGAAAAT	3.01957	0
CU427.Supercontig2.316.10312	left	53	TGGGTAGGGGGAGGTAATTACTTTA	3.01957	right	51	ATCTTTTATTTTGGGGAGAAGAAAA	3.01957	2
CU427.Supercontig2.325.10389	left	50	AAGGGGTGGGGAGGGGTTAAAAAAT	3.97652	right	50	TCAATGAGAGGGGGGAGATTAGGGG	3.62231	0
CU427.Supercontig2.328.10437	left	30	GCCGAATTGCGAGAGTAACTTAAAA	3.0274	right	32	TTTCACTGGGGAGTGTATTCATTTT	3.00196	2
CU427.Supercontig2.329.10445	left	53	AGGAGTGGAGGAGGGTAATATTTTA	3.97652	right	27	AAAATATAAAGAGAGAAAAAGGTCG	3.0274	26
CU427.Supercontig2.35.3446	left	53	CTTAACTTTTGAGGGTAGTTAAACA	3.97652	right	52	AAACTTCTAAGAGGGTTTTAATTCA	3.97652	1
CU427.Supercontig2.36.3512	left	57	TCTTTTAAGATGGGGTTTGTTTTTT	3.13894	right	52	CATGGGTATGGTGGGTAATAATTAA	3.50293	5
CU427.Supercontig2.367.10768	left	52	CTAATTAAGGGAGGGTATTATAACT	3.97652	right	52	TTTATTACAGAGGGGTATTAAGTTT	2.98826	0
CU427.Supercontig2.381.10890	left	52	CAGACTTACAAAGGGTAAAATAAAT	3.34247	right	51	TAAATTTAAGGAAGGATCAATCTTT	3.43444	1
CU427.Supercontig2.384.10908	left	52	AACCTATACTTTGGGAGGTAGAAAG	3.01957	right	53	TCATTTTTATGAGGGATATTTTTAG	3.97652	1
CU427.Supercontig2.39.3646	left	53	AATAAATTAGGGGGGTTTTGGAATT	3.62231	right	52	ATAATCTTTAGAAGGTAGAAAAAAT	3.43444	1
CU427.Supercontig2.390.10963	left	50	TGTCAATAGAGAGGAGTATATAAAA	3.05479	right	50	AGGGGGGAGGGGAGGATATCAAAAT	3.08024	0
CU427.Supercontig2.393.10995	left	52	AATTTTTTGTGAGGGTAATTTTTTT	3.97652	right	52	ATGAGTTACAGTGGGTGGGGATGAA	3.50293	0
CU427.Supercontig2.4.540	left	55	TTTATAGATCGAGGTAGGAATAGCA	3.01957	right	55	AATCTTTGAGTAGGGATTAAAAATT	3.49315	0
CU427.Supercontig2.40.3744	left	54	CATTTATTTAGAGGGTTTTTGTTAG	3.97652	right	55	AAGAATTTGGTAGGGTAGATAAATT	3.49315	1
CU427.Supercontig2.40.3764	left	59	ATATTATAATAAGGGAACTCTAGTG	3.34247	right	48	TTTAAAAAAAGGAGGGCAATTATAT	3.08024	11
CU427.Supercontig2.404.11080	left	52	TAAATGAGGGGAAGGCACTGAAAAA	3.43444	right	52	GGGTGTATGGGAGGGGCACTGAATA	3.97652	0
CU427.Supercontig2.408.11106	left	50	ACTTAGAAATGAGGGGCTGTAAGTG	3.97652	right	52	GGAAATAGGGAGGGGCACATTTAAT	2.98826	2
CU427.Supercontig2.418.11177	left	51	TATTTTATTTAAGGGGGAAGTTTCA	3.34247	right	59	ATTATTTTTAGGGGGAAATAAAAAG	3.62231	8
CU427.Supercontig2.42.3855	left	50	TTTTTAATAAGGAGGATTTCTCAAA	3.08024	right	57	TAACAAAGAAGGGGGATTCCTTAAA	3.62231	7
CU427.Supercontig2.43.3998	left	56	CACCATTCGACAGGGTAATCATATT	3.42466	right	52	TGCTAATTTAGGAGGATATGATTCC	3.08024	4
CU427.Supercontig2.432.11288	left	51	ATTTACAATGGGGGGATTTTTAAAT	3.62231	right	19	TATTTTTATAGAGGATATCACTCTT	3.05479	32
CU427.Supercontig2.432.11289	left	55	AAATAATATAGGGGGATTCTTAATA	3.62231	right	52	AACTTTACTTGGAGGGTAATATCTT	3.08024	3
CU427.Supercontig2.436.11308	left	54	ATTAGTATAGAAGGGTTATGAATAA	3.34247	right	54	GAAAGAAGATGAGAGGGGGATATAA	3.0274	0
CU427.Supercontig2.443.11348	left	55	ATTTTCATAGCGGGGTAGAATTTAA	3.07045	right	53	TATTTTGATAGATGGGATTAGGCAA	3.20548	2
CU427.Supercontig2.451.11397	left	53	CTCTAAGTATGGAGGGAGGTTTTCA	3.08024	right	54	AACCTATTAGGAGGCCTGATAAGCC	3.0274	1
CU427.Supercontig2.47.4172	left	54	CTATTTTTAAGAGGGAATGTAAATA	3.97652	right	48	AAATTTTTAACAGGGTTAAAATATA	3.42466	6
CU427.Supercontig2.47.4177	left	54	AATATATACAGGGGGTCAATATTGA	3.62231	right	53	AATCATCAAAAAGGGGTCTCGGTTG	3.34247	1
CU427.Supercontig2.47.4188	left	51	ATAATATAGTAAGGGATAAACTTTC	3.34247	right	52	TTTGAAAAGGGAGGTTCCCTTTTCA	3.01957	1
CU427.Supercontig2.47.4198	left	51	GATCTTTCAGTAGGGGTGTATAATG	3.49315	right	51	AGATGCAGCTGAGGGTATGCCATTC	3.97652	0
CU427.Supercontig2.49.4280	left	56	ATAAAGGAAGGAAGGAATTAATTTT	3.43444	right	50	ATTTGTAAAGGAAGGAATTTTTAGC	3.43444	6
CU427.Supercontig2.5.683	left	51	AATCATTAATAAGGGTATCTAAAAT	3.34247	right	54	TTTATTTTCTGAGGAGAATTCAGAT	3.05479	3
CU427.Supercontig2.50.4376	left	54	ATTTTCCTTGGAGGGCTACTTTTTT	3.97652	right	53	TTTACTTTATAAGGGTTAAAAAATA	3.34247	1
CU427.Supercontig2.51.4406	left	53	ATAAGTTTAGGGAGGATATTACTAA	3.08024	right	53	AGTATTAAGAGGGGGTACTAAAAAA	3.62231	0
CU427.Supercontig2.510.11715	left	52	TATTTTAATCTAGGGCTATATTTTT	3.49315	right	52	TAAATATCTTGAGGGATAAAAACCA	3.97652	0
CU427.Supercontig2.53.4496	left	49	ATTTAAATTATGGGGATCCTATTTT	3.13894	right	53	TTAAAAAAAAGGGGGATTAAAAATA	3.62231	4
CU427.Supercontig2.552.11874	left	52	TGATATAATAAAGGGTTTAAAATAT	3.34247	right	53	GAAAAAATTAAAGGGCGGGCGAAAT	3.34247	1
CU427.Supercontig2.556.11890	left	53	TTCTTCTTATGGGGGTAGAGGGTGA	3.62231	right	53	CTATGGGGGGAGGGGTGCGTATTTT	2.98826	0
CU427.Supercontig2.56.4633	left	55	TAATGAGTAGGATGGGATATATTTA	3.20548	right	55	TAAATTGTATTAGGGAAGGATAAAT	3.49315	0
CU427.Supercontig2.572.11940	left	52	TTGGGGGGGGGTGGGGGGGGGATTA	3.50293	right	52	GGGGTGGGGGGAGGGCAATTAAAGT	3.97652	0
CU427.Supercontig2.59.4753	left	54	TAAAGGAAAGGAGGGAAGTAATTTT	3.97652	right	52	TTAAAAATTTTAGGGAGGAAATTTT	3.49315	2
CU427.Supercontig2.59.4755	left	53	TTAAAATTAGGGGGGTATATTAAGC	3.62231	right	51	ATATTTCAACTAGGGGTCGCATCAG	3.49315	2
CU427.Supercontig2.59.4760	left	48	ATATATAAATGAGGGTTGTAAATTT	3.97652	right	56	TTATAAATCAGAGGGCAATTTAGAT	3.97652	8
CU427.Supercontig2.59.4767	left	59	TAAATTTTAAGAGGCAGATATTTTA	3.0274	right	48	AGCATTAAAATAGGGTATAAAAATT	3.49315	11
CU427.Supercontig2.593.11998	left	53	GGGTGGGATAAGGGGGATACTTTAG	2.98826	right	53	AATAAAAGAGGAGGTGCTTCAATAT	3.01957	0
CU427.Supercontig2.60.4784	left	56	AGTATTCAGGTGGGGTAGGTTAATT	3.13894	right	56	AAAAATGGGTGGGGGTAGGTCATGT	3.62231	0
CU427.Supercontig2.60.4816	left	53	TTATTTACACCAGGGAACAACCATA	3.42466	right	49	AATCATTTATCAGGGTATTAACCAA	3.42466	4
CU427.Supercontig2.61.4826	left	50	AATTAAATATGGAGGGTTACATCTA	3.08024	right	55	TTTACCGAAACAGGGTTTAAAACAA	3.42466	5
CU427.Supercontig2.63.4961	left	50	TTATTATAATGAGGGTAAAAATTAA	3.97652	right	53	TAGAAATCAACAGGGACCTTGAAAA	3.42466	3
CU427.Supercontig2.64.4970	left	49	ATAATAAGATGAGGATAGATAGCAT	3.05479	right	55	GAGCAGTTGATGGGGAATAAATTGA	3.13894	6
CU427.Supercontig2.65.5031	left	54	TTGAATATTTTGGGGGTATTTGTTT	3.13894	right	54	TTACAATAATGGGGGTATTATATGA	3.62231	0
CU427.Supercontig2.65.5045	left	54	TATGGGCAGCGAGGTATTTAAAATA	3.01957	right	53	CTTTTTAAAAAAGGGTTACTTACTT	3.34247	1
CU427.Supercontig2.66.5087	left	53	ATCATTAGTGGGGGGATATTTTAAT	3.62231	right	52	TTTTTTAATATTGGGGATAAATATT	3.01957	1
CU427.Supercontig2.7.1012	left	52	AATATTTTATGAGGGTATTAAAAAT	3.97652	right	55	TATAAATTGAGAGGGAAGAAACTTT	3.97652	3
CU427.Supercontig2.71.5253	left	58	TTTACTTTACGAGGGTTAATTAATC	3.97652	right	53	TTATTTCTGGGAGAGTAGATATTAA	3.0274	5
CU427.Supercontig2.73.5372	left	51	AGTATTAATAGAGGGTTATTAAATA	3.97652	right	53	AGTTCTATAGGAGGGTGTAAATAAA	3.97652	2
CU427.Supercontig2.74.5413	left	50	AAATAAATGATAGGGTATTATTATT	3.49315	right	55	GCTAGATAGGTAGGGTATTCATTAA	3.49315	5
CU427.Supercontig2.77.5511	left	55	TTTATATTAAGGGGGTACGAAAAAA	3.62231	right	53	ATTTTCATTTAAGGGGGGAGGGGGG	3.34247	2
CU427.Supercontig2.78.5526	left	53	ATAAAAATAAGGAGGGAATTAGATT	3.08024	right	53	TATTTAAAACTAGGGAAGCAATTAT	3.49315	0
CU427.Supercontig2.81.5656	left	57	ATTTTATTAAGAGGGATATAAAATA	3.97652	right	51	AAAATGTTAATTGGGGTATATTAAA	3.01957	6
CU427.Supercontig2.81.5664	left	54	TTAAATACGGGAGGAATGAAGTAAG	3.05479	right	51	ACAAGATATAGGAGGAACTAAATAT	3.08024	3
CU427.Supercontig2.81.5680	left	51	TTGATTTATACAGGGATTTAATTTT	3.42466	right	59	AAAATGGGGTGAGGAGTTCTCTCCA	3.05479	8
CU427.Supercontig2.82.5697	left	51	AGTATTTAGCTAGGGTAAATAAATA	3.49315	right	53	AACAAAAAACAAGGGTAGTATTTTA	3.34247	2
CU427.Supercontig2.83.5768	left	81	GGATGATTATTTGGGATTAATTTTA	3.01957	right	68	TTGAAATTAGTTGGGTAAGTATTCA	3.01957	13
CU427.Supercontig2.88.5988	left	53	AAAATCTATTGAGGTGATAAGTAAA	3.01957	right	52	TTTTTAATTGGTGGGTTATATTTTA	3.50293	1
CU427.Supercontig2.9.1135	left	49	TTGTGATGGAGAAGGTATTTTTATA	3.43444	right	51	TAATTATTATTGGGGAGTTTATAAA	3.13894	2
CU427.Supercontig2.9.1229	left	53	AAATATTTATGGAGGGAGTGTAGAA	3.08024	right	55	TATTATTTGGTGGGGATTTTAAAAG	3.13894	2
CU427.Supercontig2.9.1232	left	53	TAAGAAATAAGAGGGTATAAAGAAA	3.97652	right	53	ATTTAATGCAGTGGGTATAAAAAAA	3.50293	0
CU427.Supercontig2.92.6173	left	46	TATAGTACCCTAGGGTACTGTCTTT	3.49315	right	54	TAAAATGAAAAGGGGTAAATCAAAA	2.98826	8
CU427.Supercontig2.94.6210	left	52	CATGAAGAGCGAAGGAAGGTATTAC	3.43444	right	54	ATTTTTAAGCTGGGGTTGTTATAAA	3.13894	2
CU427.Supercontig2.96.6251	left	58	GTATGGTGTATAGGGGGGATTTTTT	3.49315	right	61	TGATTTTTATAGGGGTTCATAGAGG	2.98826	3
CU427.Supercontig2.99.6370	left	55	AGGGGGGGCGGGGGGTAGATAGAGG	3.62231	right	55	ATTTTTGGGGGGGGGAGGGGTAGAT	3.62231	0

## Sheet: CU428
IES ID		Motif Pos1	Motif Seq1	Score1		Motif Pos2	Motif Seq2	Score2	Distance Difference
CU428.Supercontig2.1.13	left	56	CATTCAGAGGGAGGGTAGTTAAATA	3.97652	right	54	CTTTTGAGAAGAGGAGGTGAGATTT	3.05479	2
CU428.Supercontig2.10.1243	left	52	AAAATTTATTTGGGGGTTTAGATGA	3.13894	right	52	TTATTGTTAAGAGGAATTTTAAATT	3.05479	0
CU428.Supercontig2.10.1328	left	51	AGAAATTTAGCAGGGTGATAGATAG	3.42466	right	55	TTGTTAAAAGCAGGGCAAAAATTTG	3.42466	4
CU428.Supercontig2.100.6406	left	46	ACTGGGCTGGGAGTGCTTAATCAAT	3.00196	right	56	TGATAATGAATAGGGTTGTAAAATA	3.49315	10
CU428.Supercontig2.100.6412	left	49	TAGAAGTAACAAGGGTTATACAATT	3.34247	right	55	TGAGCTTAAAGAGGGCTTTTATTAA	3.97652	6
CU428.Supercontig2.102.6485	left	51	AATTATAAGAGAGGTTTAAAAAAAA	3.01957	right	50	AATTTATGGGTAGGGAGTGATAAAT	3.49315	1
CU428.Supercontig2.104.6531	left	50	AAAATAAATGCAGGGGATTTAATCT	3.42466	right	56	GTATCTATTGGAGGCGGTGCTATTT	3.0274	6
CU428.Supercontig2.106.6607	left	55	CTGACAGAGGGAGGGATATGATTTC	3.97652	right	55	TAATTTTTAGGGGGGGGGGGGGGAA	3.62231	0
CU428.Supercontig2.108.6686	left	54	GCAAGAATGGCAGGGTGATAAATTT	3.42466	right	58	TATACTTTTTAAGGGTGAATTTATT	3.34247	4
CU428.Supercontig2.108.6691	left	65	TATTGGATAATAGGGTGTTCTGGGT	3.49315	right	52	AAAAATTTAAGAAGGTATAAAAATG	3.43444	13
CU428.Supercontig2.109.6703	left	51	GATAAAAAAACAGGGTATTTAATTT	3.42466	right	54	TAAATTTTGGGTGGGTATTTTTAAG	3.50293	3
CU428.Supercontig2.11.1472	left	52	AGTTAAAAAGGTGGGTGGGTATTCC	3.50293	right	52	ATTTTTTAGATAGGGTTTATTTTTT	3.49315	0
CU428.Supercontig2.113.6826	left	55	ATTTTAAAATAGGGGTCTCTGTTGA	2.98826	right	52	TTTTAATAAGCAGGGGTATGGTTGA	3.42466	3
CU428.Supercontig2.114.6851	left	55	ATAATATAAATAGGGAGTAAAATGA	3.49315	right	49	CATAAAACTTGGAGGGTGTATTTTT	3.08024	6
CU428.Supercontig2.115.6887	left	51	AAAAAGAAAGGAAGGAAAAACTAAA	3.43444	right	50	CTAACGGTGGGAGAGATTTGGATAA	3.0274	1
CU428.Supercontig2.115.6889	left	53	CTATACTAGGAGGGGAAAATAAAAT	2.98826	right	53	TTAAAGGGTGGGGGGATGTTAGTAT	3.62231	0
CU428.Supercontig2.116.6928	left	8	TCGATTTATCGAGGTTTT	3.01957	right	48	GTGAATTAGAGATGGGCATTTAGTC	3.20548	40
CU428.Supercontig2.119.7038	left	52	ATTTAAACAAGAGGAGTGTAATTAA	3.05479	right	51	TAAATTAAAAGAGGGTATTCTAATT	3.97652	1
CU428.Supercontig2.119.7049	left	53	GTAATTCAAACAGGGTTGTAAATAA	3.42466	right	54	TAAATATAAGCAGGGATCAAAATTT	3.42466	1
CU428.Supercontig2.122.7121	left	50	ACTAAGTAGGTAGGGTATACGTTTA	3.49315	right	53	ATTTTAATTGGCGGGAACTAACTGA	3.37769	3
CU428.Supercontig2.129.7304	left	46	TTTAAAAAATAAGGGTACAATAAAA	3.34247	right	55	TATCTATAGAGAGGGTCTAGCAATT	3.97652	9
CU428.Supercontig2.129.7305	left	55	TCAAAATTTTGGGGGAAATTTTGGG	3.62231	right	52	TTAAAATTAAAAGGGGGTTCATAAA	3.34247	3
CU428.Supercontig2.13.1695	left	51	TTTATTTGTTTAGGGTAGACTTTTA	3.49315	right	54	AAAGTTTTGGTAGGGTATCCAATAT	3.49315	3
CU428.Supercontig2.13.1717	left	51	TTAATAAAAAGAGGGTTTTATTATT	3.97652	right	53	TATTTTTTTAGAGGGTAATCAAACA	3.97652	2
CU428.Supercontig2.13.1718	left	54	AAAAAAAAAGGAGGGCTTGGCTTTT	3.97652	right	50	TTTTTTTTTAGAGGGTCTTAATTAA	3.97652	4
CU428.Supercontig2.130.7347	left	47	AAATTAATAGGAAGGTATTTATTTA	3.43444	right	52	TCTTTAGATAGGGGGAATGAAAATA	3.62231	5
CU428.Supercontig2.131.7357	left	51	TAAAGGGGGGGGAGGATTTTACTTT	3.08024	right	51	CAAGAGTAGGAGGGGTAGCACCAAT	2.98826	0
CU428.Supercontig2.137.7519	left	53	ATATTTATGAAGGGGTTTTAATAAA	2.98826	right	53	GGGGGATGAGGGGGGTTTGAAAGTT	3.62231	0
CU428.Supercontig2.137.7530	left	49	AATAAATAAACAGGGTTAAAATATT	3.42466	right	52	TTATTTAAACAAGGGTTTTCTTTTT	3.34247	3
CU428.Supercontig2.146.7741	left	53	GCTTGAAAGGGAGGGAGTAGAATAA	3.97652	right	52	AGGAATTAGAGATGGGCAGTTAGTC	3.20548	1
CU428.Supercontig2.147.7771	left	53	TAAAAATAAGGAAGGATGTATTTTG	3.43444	right	56	AGATATTATGGAGGTTATAAATTGA	3.01957	3
CU428.Supercontig2.152.7906	left	49	ATTTAAAAAAGGAGGGCAATTATAT	3.08024	right	55	AATAATTTAAGTGGGAGATTTATTA	3.50293	6
CU428.Supercontig2.152.7907	left	54	TTTAAATTAATAGGGTTAAATATAT	3.49315	right	55	TAATTTATGGCAGGGATAATTAAAA	3.42466	1
CU428.Supercontig2.153.7949	left	24	TTTTTAGATTGAGTGTGAAGCTGGC	3.00196	right	53	TTTAGAGAATGAGGGTAGGTAATCT	3.97652	29
CU428.Supercontig2.156.8019	left	49	AATTTACTTAGAGGGTTGCATTTTT	3.97652	right	56	ATTTAAATTAAAGGGATAATAATTT	3.34247	7
CU428.Supercontig2.159.8054	left	54	GAAAAATTTAAAGGGTGGAAGTTGA	3.34247	right	54	TGAAGTGGAAGGGGGTAAAATATTA	3.62231	0
CU428.Supercontig2.159.8073	left	56	TATTATTAGAGAGGGAAATTATCTC	3.97652	right	51	CCATAAATCACAGGGGTATTTACAA	3.42466	5
CU428.Supercontig2.159.8074	left	79	TATGATCATGGATGGATTTACTTTA	3.20548	right	55	CCATAAAATAGAGGGGGTATTTAAG	3.97652	24
CU428.Supercontig2.161.8109	left	52	AAAAAATTAAGAGGGATATTGAGAA	3.97652	right	53	AAATATACCTGAGGGAAGCTTTTCT	3.97652	1
CU428.Supercontig2.161.8129	left	53	AGGGGGAGGGGGGGGGGAGGATGAA	3.62231	right	53	AATAGTAATGGAAGGAATTAGAAAG	3.43444	0
CU428.Supercontig2.162.8133	left	54	AAATTTAAGAGAAGGCATTCATAAA	3.43444	right	49	TTTCAATTAAGAGGGGTTTTTATTA	3.97652	5
CU428.Supercontig2.166.8229	left	52	ATAAATATAAGGGGGTAGTAAAATG	3.62231	right	39	ATATTCCTTTGTGGGACAAATAAAA	3.50293	13
CU428.Supercontig2.169.8286	left	51	TATATTTTAAAAGGGATAGAAAAAT	3.34247	right	51	TGTTGAAAATAGGGGTATTTGTAAA	2.98826	0
CU428.Supercontig2.171.8332	left	53	TAAAATATGGAAGGGTTTGTTTTAA	3.34247	right	50	AAAGGAAAAATAGGGGATTAATATA	3.49315	3
CU428.Supercontig2.174.8369	left	52	AAATGTATTAGAGGGTAGTGAGAAT	3.97652	right	53	ACAACTACATGAGGCAAACTAATAT	3.0274	1
CU428.Supercontig2.175.8390	left	52	GATAATAGAGGTGGGAATAGAAACT	3.50293	right	51	AATAAATCAGGTGGGAATCGATTAA	3.50293	1
CU428.Supercontig2.175.8392	left	53	GATAATAGAGGTGGGAAAAGAAACT	3.50293	right	50	TATAAATCAGGTGGGAATCGATTTT	3.50293	3
CU428.Supercontig2.18.2054	left	52	TTTTTAAGTTGTGGGTCTTTCAAAA	3.50293	right	49	ATGAGGCAGGCAGGGATATAAAATA	3.42466	3
CU428.Supercontig2.180.8490	left	53	TATTAAGTAAAGGGGAAGGTAAGGG	2.98826	right	53	TTATGTGTAAGAGGGTATTGTGTAG	3.97652	0
CU428.Supercontig2.190.8678	left	56	ACTTTCAAATAGGGGAGGATGCATA	2.98826	right	56	AGTCTTAATCCGGGGGTTAGATTAT	3.07045	0
CU428.Supercontig2.191.8694	left	53	TTGTATAAAATAGGGTGTTATCAAA	3.49315	right	53	AAAAAATTTTGATGGGGGTAATGCT	3.20548	0
CU428.Supercontig2.192.8708	left	52	TATTTAGAAGGGAGGTAATTAATTT	3.08024	right	52	AAAAATTTTAGTGGGATTAAATTTT	3.50293	0
CU428.Supercontig2.198.8819	left	53	TTGTCACATGGAGGTCTTTCATGAA	3.01957	right	48	TTTGTAAAATGAGGGTAATTATGTG	3.97652	5
CU428.Supercontig2.199.8863	left	52	TAAAATTATAGTGGGTATGTTAACA	3.50293	right	53	AAAGTAAAAAGAGGGTTTTGTAATA	3.97652	1
CU428.Supercontig2.2.277	left	54	CCTATGTGTCAAGGGAGGTTTTTTA	3.34247	right	54	AAAGTAAGAAGAAGGTTAACTAACA	3.43444	0
CU428.Supercontig2.2.322	left	50	CTTAGTTAAATAGGGTTTCTTAATT	3.49315	right	53	AAAATTCAACTAGGGATTTTTAATT	3.49315	3
CU428.Supercontig2.2.324	left	50	GAAAGCATAGGTGGGTTTAACAATT	3.50293	right	54	TATATTTATAGTGGGAGTTGTTTTT	3.50293	4
CU428.Supercontig2.2.339	left	54	TGAATATAGAGAGGTTTCTTATTTT	3.01957	right	54	ATTAATATTAGGAGGATAAACTAAT	3.08024	0
CU428.Supercontig2.2.348	left	50	ATTAAATTATGAGGGTTAATATTTA	3.97652	right	56	TGGCTTAATTAGGGGTGAATTCAAA	2.98826	6
CU428.Supercontig2.20.2236	left	51	AATTTAAGGGAGGGGTTTTCAAAAC	2.98826	right	49	ATTACTTAAAGAGGGGAATAAGACA	3.97652	2
CU428.Supercontig2.204.8924	left	55	AATTTTTAGGAGGGGATTTTGAGAC	2.98826	right	55	GATGAGAGCAGTGGGGGGGGGGTTA	3.50293	0
CU428.Supercontig2.207.8980	left	49	TTTCTTTACACGGGGGATAATATAA	3.07045	right	56	TTATTATAGCCAGGGCAATAATAAT	3.42466	7
CU428.Supercontig2.207.8981	left	54	TAAATTATTTAAGGGTATAAATAAT	3.34247	right	54	TTATAATTGCTAGGGAAAAAATAAT	3.49315	0
CU428.Supercontig2.209.9024	left	59	TATCTAGCTAGAGGTAGGTTGCCAT	3.01957	right	50	CTATGGAGATTAGGGAATAAATTTA	3.49315	9
CU428.Supercontig2.21.2373	left	52	TTATTTATTACAGGGTTCAAAAACT	3.42466	right	51	AAATTTTAACTTGGGTAATTTTATT	3.01957	1
CU428.Supercontig2.21.2406	left	47	AAACCAGGGAGAAGGTATAGGAAAA	3.43444	right	47	ATTCAGGGCAAGGGGTTTTTTCAAC	2.98826	0
CU428.Supercontig2.217.9150	left	50	AAAAAGTACCGTGGGTGCGCATGTT	3.50293	right	48	AAGGGAGGAAGAGAGCCTAAAGATA	3.0274	2
CU428.Supercontig2.222.9238	left	51	TTTGATAATAGAGAGAGGAATATTA	3.0274	right	53	TAATTTTTAAGTGGGCATTAATAAT	3.50293	2
CU428.Supercontig2.228.9311	left	47	TGGAGACAAGGAGAGTTGTAAAATT	3.0274	right	51	TTGAAACGAGGAGAGTTATCCAATT	3.0274	4
CU428.Supercontig2.230.9335	left	52	AAATAATAAAGAGGGTTTTTTGAGT	3.97652	right	52	TAATTAACTCGAGGTATTTTTTATA	3.01957	0
CU428.Supercontig2.230.9346	left	57	TTGAATCAAAGAGTGGACTCTTTAA	3.00196	right	54	TGATGATATTAAGGGGGATAGAGTA	3.34247	3
CU428.Supercontig2.234.9399	left	54	TAAAAGGAAACAGGGCATGATATGA	3.42466	right	54	GATTTATCAAAAGGGGGTGGGTGGG	3.34247	0
CU428.Supercontig2.238.9459	left	57	TATTAAATTAGGAGGTATTTATTCA	3.08024	right	61	GTGAGTGAGGGAGGGTATGAATTTT	3.97652	4
CU428.Supercontig2.241.9497	left	53	TATTTAAAGGGAGGATTGTAAAAAA	3.05479	right	53	GGGGGGGGGGGGGGGGATGATATTA	3.62231	0
CU428.Supercontig2.248.9625	left	55	TTCTTTAATAGAAGGATAAACATAG	3.43444	right	49	ATTTAAATATTAGGGTACTTCCACA	3.49315	6
CU428.Supercontig2.25.2633	left	55	TGAATAAGGAGAGGATAATAAATTT	3.05479	right	50	TTGTTTTTTAGAGGGTTTTTATTTA	3.97652	5
CU428.Supercontig2.25.2650	left	54	TCACATCGATGGAGGGAGGCTCAAT	3.08024	right	54	ACTAGAATTGGAGGTTTATTTTGTT	3.01957	0
CU428.Supercontig2.251.9670	left	52	AAATAATGAAGAGGGTGTAATAATA	3.97652	right	25	CCGTTCAACTGAGGTAGGGCGAAAA	3.01957	27
CU428.Supercontig2.26.2676	left	55	TAATTGCAAATAGGGATTATAAATT	3.49315	right	55	TATATTGAGAGAGGGTTGAGGTTTT	3.97652	0
CU428.Supercontig2.26.2693	left	50	AAATTATTAACAGGGATTTAAATTA	3.42466	right	53	ATTAATTAAGGAGGAACAACATTTA	3.05479	3
CU428.Supercontig2.26.2716	left	47	CTACCTAATATAGGGATAACTTTAA	3.49315	right	55	CACCTGCAGTGAGGTATATTTTTAA	3.01957	8
CU428.Supercontig2.26.2718	left	51	TAAAAAGTATGAGGGTAGTTAAATT	3.97652	right	52	AACCACCAAGGAGGATACATTAAGG	3.05479	1
CU428.Supercontig2.26.2747	left	54	TTTTATTTAAGAAGGTTAAATATTT	3.43444	right	55	AATCATTTTGGGGGGTATATTAAGG	3.62231	1
CU428.Supercontig2.261.9772	left	54	AGTTGATGCTGAGGGCTAGAGACAC	3.97652	right	54	TAAATCTTTAGATGGGAGGGATAAG	3.20548	0
CU428.Supercontig2.261.9775	left	49	ATAAAATGCAGTGGGTAGTTTAGTA	3.50293	right	54	AAATTTAGCAGTGGGTAAATAAACA	3.50293	5
CU428.Supercontig2.275.9935	left	54	GATAGAAGAGGAGGATAAGATAAAA	3.05479	right	54	AAAGTAATTTGGAGGTAATCGAAAA	3.08024	0
CU428.Supercontig2.277.9959	left	52	CTCTTTCCGATGGGGGAGTATTTTT	3.13894	right	52	TCTAATTGGTGGGGGAAAAAAAGAA	3.62231	0
CU428.Supercontig2.279.9990	left	46	TGAAAAATTTGATGGTTTAAACTCC	3.20548	right	53	TGTTTTATGGTAGGGTAGCATTTAT	3.49315	7
CU428.Supercontig2.28.2870	left	55	TATATTTATAGAAGGTGTTTTTTTA	3.43444	right	49	AAATGGAGTAGAGGGGGTGAAAATC	3.97652	6
CU428.Supercontig2.28.2962	left	56	ATTATTATGGGAGGGTTTATACAAT	3.97652	right	50	AATTTTTGTGGACGGGTATTAAAAA	3.20548	6
CU428.Supercontig2.28.2966	left	54	TTAAAAGGGGGAGGTTATGGAATCT	3.01957	right	52	ATATTTTATTGGAGGGAGTCAAATC	3.08024	2
CU428.Supercontig2.295.10150	left	53	GATGGGGGGGGGGGGAGAGATTACT	3.62231	right	52	TAAGATTATAAAGGGAGTATCAAAA	3.34247	1
CU428.Supercontig2.295.10155	left	51	GGATTAAATGGAGGTTTCTTTGTTA	3.01957	right	51	GGTAAATATACAGGGTATCAGATAT	3.42466	0
CU428.Supercontig2.299.10182	left	77	TGATAAAAAAGTGGGATATAATAGA	3.50293	right	19	ATTAGGTCTAGAGGGATATGATATC	3.97652	58
CU428.Supercontig2.299.10190	left	51	ATTTGAAAGGGAGGTTACCTCTTTT	3.01957	right	51	TCATTTCAGGGAGAGGGATTACATT	3.0274	0
CU428.Supercontig2.3.398	left	50	ATATTATCTGGATGGTTTTTTATTA	3.20548	right	52	AAAACTCTAGGTGGGAGTCATATTA	3.50293	2
CU428.Supercontig2.3.475	left	44	CTTCTATAAGGAGAGTCCAAAATTA	3.0274	right	25	AAAATCCTAAGGAGGGTGGAGAAAA	3.08024	19
CU428.Supercontig2.302.10215	left	54	TTTAAAAAAAGAGGTGGGATTGATT	3.01957	right	54	TTTATAAAGAGATGGTAATTTCTAT	3.20548	0
CU428.Supercontig2.31.3139	left	47	GAAAGGGAGGGAGTGTTAAGTTATT	3.00196	right	47	AAGAGTGGATGGAGGTTTTATAGGA	3.08024	0
CU428.Supercontig2.311.10288	left	43	CATAAAACTTTAGGGCAAATAAAAG	3.49315	right	49	TAAATTTTAAGAGGGTTTAATAGTT	3.97652	6
CU428.Supercontig2.312.10301	left	55	TTTCTTCAAGGAGGGTGCTATTATG	3.97652	right	54	TTTATTAAGTGTGGGTGCCAATTCG	3.50293	1
CU428.Supercontig2.313.10304	left	48	TTTAAAAAAGGAGAGTAATTATATA	3.0274	right	52	TGGTATTTAGGAAGGATTAAATAAA	3.43444	4
CU428.Supercontig2.314.10321	left	52	TGTTTCGGAGGATGGGGGTGGTTAA	3.20548	right	52	TATTTTTCAAGGAGGATAAAAAATA	3.08024	0
CU428.Supercontig2.316.10336	left	50	ATATTTATGCCAGGGATTAATTTAA	3.42466	right	53	TCATGGGGGAGGGGGATGTGAGGTG	3.62231	3
CU428.Supercontig2.316.10337	left	49	TGGGTAGGGTGGAGGTAATAATTAC	3.08024	right	49	ATTTTTTATTTTGGGAGGAGAAAAT	3.01957	0
CU428.Supercontig2.316.10341	left	53	TGGGTAGGGGGAGGTAATTACTTTA	3.01957	right	51	ATCTTTTATTTTGGGGAGAAGAAAA	3.01957	2
CU428.Supercontig2.325.10416	left	41	GTTAAAAAATTAGGGAATATATATA	3.49315	right	37	GGGGGGAGATTAGGGGTTAAAACAT	3.49315	4
CU428.Supercontig2.328.10460	left	30	GCCGAATTGCGAGAGTAACTTAAAA	3.0274	right	32	TTTCACTGGGGAGTGTATTCATTTT	3.00196	2
CU428.Supercontig2.35.3453	left	53	CTTAACTTTTGAGGGTAGTTAAACA	3.97652	right	52	AAACTTCTAAGAGGGTTTTAATTCA	3.97652	1
CU428.Supercontig2.36.3522	left	57	TCTTTTAAGATGGGGTTTGTTTTTT	3.13894	right	52	CATGGGTATGGTGGGTAATAATTAA	3.50293	5
CU428.Supercontig2.367.10805	left	52	CTAATTAAGGGAGGGTATTATAACT	3.97652	right	52	TTTATTACAGAGGGGTATTAAGTTT	2.98826	0
CU428.Supercontig2.37.3556	left	27	TATTATATTAGAGCGTCTTTTAATA	3.00196	right	26	AATTTTTAATGAGTGATATGATTAA	3.00196	1
CU428.Supercontig2.381.10922	left	50	CAGACTTACAAAGGGTAAAATAAAT	3.34247	right	55	TAAATTTAAGGAAGGATCAATCTTT	3.43444	5
CU428.Supercontig2.384.10942	left	54	TATACTTTGGGAGGTAGAAAGAATT	3.01957	right	54	TCATTTTTATGAGGGATATTTTTAG	3.97652	0
CU428.Supercontig2.39.3657	left	53	AATAAATTAGGGGGGTTTTGGAATT	3.62231	right	52	ATAATCTTTAGAAGGTAGAAAAAAT	3.43444	1
CU428.Supercontig2.390.10993	left	51	ACTGTCAATAGAGAGGAGTATATAA	3.0274	right	51	ATTGAGGGGGGAGGGGAGGATATCA	3.97652	0
CU428.Supercontig2.393.11027	left	52	AATTTTTTGTGAGGGTAATTTTTTT	3.97652	right	52	ATGAGTTACAGTGGGTGGGGATGAA	3.50293	0
CU428.Supercontig2.4.539	left	55	TTTATAGATCGAGGTAGGAATAGCA	3.01957	right	55	AATCTTTGAGTAGGGATTAAAAATT	3.49315	0
CU428.Supercontig2.40.3752	left	54	CATTTATTTAGAGGGTTTTTGTTAG	3.97652	right	55	AAGAATTTGGTAGGGTAGATAAATT	3.49315	1
CU428.Supercontig2.40.3775	left	56	ATATTATAATAAGGGAACTCTAGTG	3.34247	right	48	TTTAAAAAAAGGAGGGCAATTATAT	3.08024	8
CU428.Supercontig2.404.11116	left	52	TAAATGAGGGGAAGGCACTGAAAAA	3.43444	right	52	GGGTGTATGGGAGGGGCACTGAATA	3.97652	0
CU428.Supercontig2.408.11143	left	50	ACTTAGAAATGAGGGGCTGTAAGTG	3.97652	right	52	GGAAATAGGGAGGGGCACATTTAAT	2.98826	2
CU428.Supercontig2.418.11216	left	49	TTTTATTTAAGGGGGAAGTTTCATA	3.62231	right	47	TTATTATTTTTAGGGGGAAATAAAA	3.49315	2
CU428.Supercontig2.42.3862	left	50	TTTTTAATAAGGAGGATTTCTCAAA	3.08024	right	54	TAACAAAGAAGGGGGATTCCTTAAA	3.62231	4
CU428.Supercontig2.43.4004	left	56	CACCATTCGACAGGGTAATCATATT	3.42466	right	52	TGCTAATTTAGGAGGATATGATTCC	3.08024	4
CU428.Supercontig2.432.11321	left	54	ATTTACAATGGGGGGATTTTTAAAT	3.62231	right	15	TATTTTTATAGAGGATATCACTCTT	3.05479	39
CU428.Supercontig2.432.11322	left	55	AAATAATATAGGGGGATTCTTAATA	3.62231	right	52	AACTTTACTTGGAGGGTAATATCTT	3.08024	3
CU428.Supercontig2.436.11341	left	54	ATTAGTATAGAAGGGTTATGAATAA	3.34247	right	54	GAAAGAAGATGAGAGGGGGATATAA	3.0274	0
CU428.Supercontig2.443.11373	left	55	ATTTTCATAGCGGGGTAGAATTTAA	3.07045	right	53	TATTTTGATAGATGGGATTAGGCAA	3.20548	2
CU428.Supercontig2.451.11420	left	54	CTCTAAGTATGGAGGGAGGTTTTCA	3.08024	right	56	AACCTATTAGGAGGCCTGATAAGCC	3.0274	2
CU428.Supercontig2.47.4176	left	50	CTATTTTTAAGAGGGAATGTAAATA	3.97652	right	52	AAATTTTTAACAGGGTTAAAATATA	3.42466	2
CU428.Supercontig2.47.4181	left	55	AAATATATACAGGGGGTCAATATTG	2.98826	right	55	ATCATCAAAAAGGGGTCTCGGTTGA	2.98826	0
CU428.Supercontig2.47.4193	left	51	ATAATATAGTAAGGGATAAACTTTC	3.34247	right	52	TTTGAAAAGGGAGGTTCCCTTTTCA	3.01957	1
CU428.Supercontig2.47.4202	left	51	GATCTTTCAGTAGGGGTGTATAATG	3.49315	right	52	AGATGCAGCTGAGGGTATGCCATTC	3.97652	1
CU428.Supercontig2.49.4286	left	51	ATCAATAAAGGAAGGAAGGAATTAA	3.43444	right	51	ATTTGTAAAGGAAGGAATTTTTAGC	3.43444	0
CU428.Supercontig2.5.670	left	52	AATCATTAATAAGGGTATCTAAAAT	3.34247	right	52	TTTATTTTCTGAGGAGAATTCAGAT	3.05479	0
CU428.Supercontig2.50.4391	left	54	ATTTTCCTTGGAGGGCTACTTTTTT	3.97652	right	53	TTTACTTTATAAGGGTTAAAAAATA	3.34247	1
CU428.Supercontig2.51.4421	left	52	CTAATAAGTTTAGGGAGGATATTAC	3.49315	right	55	AGTATTAAGAGGGGGTACTAAAAAA	3.62231	3
CU428.Supercontig2.510.11749	left	52	TATTTTAATCTAGGGCTATATTTTT	3.49315	right	52	TAAATATCTTGAGGGATAAAAACCA	3.97652	0
CU428.Supercontig2.53.4520	left	51	ATTTAAATTATGGGGATCCTATTTT	3.13894	right	51	TTAAAAAAAAGGGGGATTAAAAATA	3.62231	0
CU428.Supercontig2.552.11901	left	52	TGATATAATAAAGGGTTTAAAATAT	3.34247	right	53	GAAAAAATTAAAGGGCGGGCGAAAT	3.34247	1
CU428.Supercontig2.556.11918	left	52	TTTCTTCTTATGGGGGTAGAGGGTG	3.13894	right	55	CTATGGGGGGAGGGGTGCGTATTTT	2.98826	3
CU428.Supercontig2.56.4652	left	46	TAATGAGTAGGATGGGATATATTTA	3.20548	right	50	TTGTATTAGGGAAGGATAAATAAAA	3.43444	4
CU428.Supercontig2.572.11965	left	54	AATAATTTGGGGGGGGGTGGGGGGG	3.62231	right	54	TGGGGGGGTGGGGGGAGGGCAATTA	3.62231	0
CU428.Supercontig2.59.4781	left	54	TAAAGGAAAGGAGGGAAGTAATTTT	3.97652	right	52	TTAAAAATTTTAGGGAGGAAATTTT	3.49315	2
CU428.Supercontig2.59.4783	left	53	TTAAAATTAGGGGGGTATATTAAGC	3.62231	right	51	ATATTTCAACTAGGGGTCGCATCAG	3.49315	2
CU428.Supercontig2.59.4788	left	48	ATATATAAATGAGGGTTGTAAATTT	3.97652	right	56	TTATAAATCAGAGGGCAATTTAGAT	3.97652	8
CU428.Supercontig2.59.4796	left	59	TAAATTTTAAGAGGCAGATATTTTA	3.0274	right	48	AGCATTAAAATAGGGTATAAAAATT	3.49315	11
CU428.Supercontig2.593.12023	left	57	AAATTAAGGGGTGGGATAAGGGGGA	3.50293	right	57	AATAATAAAAGAGGAGGTGCTTCAA	3.05479	0
CU428.Supercontig2.60.4815	left	56	AGTATTCAGGTGGGGTAGGTTAATT	3.13894	right	56	AAAAATGGGTGGGGGTAGGTCATGT	3.62231	0
CU428.Supercontig2.60.4849	left	49	TTATTTACACCAGGGAACAACCATA	3.42466	right	54	AATCATTTATCAGGGTATTAACCAA	3.42466	5
CU428.Supercontig2.61.4861	left	50	AATTAAATATGGAGGGTTACATCTA	3.08024	right	55	TTTACCGAAACAGGGTTTAAAACAA	3.42466	5
CU428.Supercontig2.63.4992	left	50	TTATTATAATGAGGGTAAAAATTAA	3.97652	right	53	TAGAAATCAACAGGGACCTTGAAAA	3.42466	3
CU428.Supercontig2.64.5001	left	49	ATAATAAGATGAGGATAGATAGCAT	3.05479	right	55	GAGCAGTTGATGGGGAATAAATTGA	3.13894	6
CU428.Supercontig2.65.5060	left	52	TTTGAATATTTTGGGGGTATTTGTT	3.01957	right	52	TTACAATAATGGGGGTATTATATGA	3.62231	0
CU428.Supercontig2.65.5072	left	54	TATGGGCAGCGAGGTATTTAAAATA	3.01957	right	53	CTTTTTAAAAAAGGGTTACTTACTT	3.34247	1
CU428.Supercontig2.66.5115	left	53	ATCATTAGTGGGGGGATATTTTAAT	3.62231	right	52	TTTTTTAATATTGGGGATAAATATT	3.01957	1
CU428.Supercontig2.7.1007	left	52	AATATTTTATGAGGGTATTAAAAAT	3.97652	right	55	TATAAATTGAGAGGGAAGAAACTTT	3.97652	3
CU428.Supercontig2.71.5274	left	51	TTTACTTTACGAGGGTTAATTAATC	3.97652	right	53	TTATTTCTGGGAGAGTAGATATTAA	3.0274	2
CU428.Supercontig2.73.5399	left	51	AGTATTAATAGAGGGTTATTAAATA	3.97652	right	53	AGTTCTATAGGAGGGTGTAAATAAA	3.97652	2
CU428.Supercontig2.74.5442	left	50	AAATAAATGATAGGGTATTATTATT	3.49315	right	55	GCTAGATAGGTAGGGTATTCATTAA	3.49315	5
CU428.Supercontig2.77.5536	left	52	TTTATATTAAGGGGGTACGAAAAAA	3.62231	right	52	AAGGGGGGAGGGGGGTACGAAAAAT	3.62231	0
CU428.Supercontig2.78.5553	left	53	TAAAAATAAGGAGGGAATTAGATTC	3.97652	right	51	TATTTAAAACTAGGGAAGCAATTAT	3.49315	2
CU428.Supercontig2.81.5685	left	47	ATTTTATTAAGAGGGATATAAAATA	3.97652	right	54	AAATGTTAATTGGGGTATATTAAAA	3.13894	7
CU428.Supercontig2.81.5693	left	51	TTAAATACGGGAGGAATGAAGTAAG	3.05479	right	42	ACAAGATATAGGAGGAACTAAATAT	3.08024	9
CU428.Supercontig2.81.5707	left	51	TTGATTTATACAGGGATTTAATTTT	3.42466	right	51	AAAATGGGGTGAGGAGTTCTCTCCA	3.05479	0
CU428.Supercontig2.82.5725	left	51	AGTATTTAGCTAGGGTAAATAAATA	3.49315	right	53	AACAAAAAACAAGGGTAGTATTTTA	3.34247	2
CU428.Supercontig2.83.5793	left	81	GGATGATTATTTGGGATTAATTTTA	3.01957	right	64	TTGAAATTAGTTGGGTAAGTATTCA	3.01957	17
CU428.Supercontig2.88.6006	left	53	AAAATCTATTGAGGTGATAAGTAAA	3.01957	right	52	TTTTTAATTGGTGGGTTATATTTTA	3.50293	1
CU428.Supercontig2.9.1127	left	54	TTATTTTTGTGATGGAGAAGGTATT	3.20548	right	56	TAATTATTATTGGGGAGTTTATAAA	3.13894	2
CU428.Supercontig2.9.1221	left	53	AAATATTTATGGAGGGAGTGTAGAA	3.08024	right	55	TATTATTTGGTGGGGATTTTAAAAG	3.13894	2
CU428.Supercontig2.9.1224	left	50	TAAGAAATAAGAGGGTATAAAGAAA	3.97652	right	53	ATTTAATGCAGTGGGTATAAAAAAA	3.50293	3
CU428.Supercontig2.94.6224	left	55	CATGAAGAGCGAAGGAAGGTATTAC	3.43444	right	54	ATTTTTAAGCTGGGGTTGTTATAAA	3.13894	1
CU428.Supercontig2.96.6272	left	58	GTATGGTGTATAGGGGGGATTTTTT	3.49315	right	61	TGATTTTTATAGGGGTTCATAGAGG	2.98826	3
CU428.Supercontig2.99.6385	left	39	GGAGGGGGGGCGGGGGGTAGATAGA	3.07045	right	39	GGGTAGATAGAAGGGATTGAGCTTT	3.34247	0

## Sheet: BII
IES ID		Motif Pos1	Motif Seq1	Score1		Motif Pos2	Motif Seq2	Score2	Distance Difference
BII.Supercontig2.1.10	left	52	ACATTCAGAGGGAGGGTAGTTAAAT	3.08024	right	52	TTGAGAAGAGGAGGTGAGATTTATT	3.01957	0
BII.Supercontig2.10.1224	left	52	AAAATTTATTTGGGGGTTTAGATGA	3.13894	right	52	TTATTGTTAAGAGGAATTTTAAATT	3.05479	0
BII.Supercontig2.10.1310	left	51	AGAAATTTAGCAGGGTGATAGATAG	3.42466	right	55	TTGTTAAAAGCAGGGCAAAAATTTG	3.42466	4
BII.Supercontig2.100.6404	left	48	ACTGGGCTGGGAGTGCTTAATCAAT	3.00196	right	56	TGATAATGAATAGGGTTGTAAAATA	3.49315	8
BII.Supercontig2.100.6410	left	49	TAGAAGTAACAAGGGTTATACAATT	3.34247	right	55	TGAGCTTAAAGAGGGCTTTTATTAA	3.97652	6
BII.Supercontig2.102.6487	left	51	AATTATAAGAGAGGTTTAAAAAAAA	3.01957	right	50	AATTTATGGGTAGGGAGTGATAAAT	3.49315	1
BII.Supercontig2.104.6532	left	55	AAATAAATGCAGGGGATTTAATCTT	2.98826	right	54	GGTATCTATTGGAGGCGGTGCTATT	3.08024	1
BII.Supercontig2.106.6613	left	52	CTGACAGAGGGAGGGATATGATTTC	3.97652	right	52	TTTTAGGGGGGGGGGGGGGAAGGGC	3.62231	0
BII.Supercontig2.108.6688	left	52	GCAAGAATGGCAGGGTGATAAATTT	3.42466	right	54	TATACTTTTTAAGGGTGAATTTATT	3.34247	2
BII.Supercontig2.108.6692	left	52	TATTGGATAATAGGGTGTTCTGGGT	3.49315	right	52	AAAAATTTAAGAAGGTATAAAAATG	3.43444	0
BII.Supercontig2.109.6704	left	51	GATAAAAAAACAGGGTATTTAATTT	3.42466	right	54	TAAATTTTGGGTGGGTATTTTTAAG	3.50293	3
BII.Supercontig2.11.1455	left	52	AAAAAGGTGGGTGGGTATTCCTTAT	3.50293	right	52	ATTTTTTAGATAGGGTTTATTTTTT	3.49315	0
BII.Supercontig2.113.6824	left	47	GATTTTAAAATAGGGGTCTCTGTTG	3.49315	right	54	TTTAATAAGCAGGGGTATGGTTGAT	2.98826	7
BII.Supercontig2.114.6850	left	59	ATAATATAAATAGGGAGTAAAATGA	3.49315	right	49	CATAAAACTTGGAGGGTGTATTTTT	3.08024	10
BII.Supercontig2.115.6885	left	55	AAAAAGAAAGGAAGGAAAAACTAAA	3.43444	right	50	TTTTCTAACGGTGGGAGAGATTTGG	3.50293	5
BII.Supercontig2.115.6887	left	54	CTATACTAGGAGGGGAAAATAAAAT	2.98826	right	54	TTAAAGGGTGGGGGGATGTTAGTAT	3.62231	0
BII.Supercontig2.116.6929	left	8	TCGATTTATCGAGGTTTT	3.01957	right	58	GTGAATTAGAGATGGGCATTTAGTC	3.20548	50
BII.Supercontig2.119.7041	left	52	ATTTAAACAAGAGGAGTGTAATTAA	3.05479	right	51	TAAATTAAAAGAGGGTATTCTAATT	3.97652	1
BII.Supercontig2.119.7052	left	53	GTAATTCAAACAGGGTTGTAAATAA	3.42466	right	54	TAAATATAAGCAGGGATCAAAATTT	3.42466	1
BII.Supercontig2.122.7126	left	50	ACTAAGTAGGTAGGGTATACGTTTA	3.49315	right	53	ATTTTAATTGGCGGGAACTAACTGA	3.37769	3
BII.Supercontig2.129.7308	left	54	TTTAAAAAATAAGGGTACAATAAAA	3.34247	right	54	GTTATCTATAGAGAGGGTCTAGCAA	3.0274	0
BII.Supercontig2.129.7309	left	55	TCAAAATTTTGGGGGAAATTTTGGG	3.62231	right	52	TTAAAATTAAAAGGGGGTTCATAAA	3.34247	3
BII.Supercontig2.13.1684	left	61	TTTATTTGTTTAGGGTAGACTTTTA	3.49315	right	51	AAAGTTTTGGTAGGGTATCCAATAT	3.49315	10
BII.Supercontig2.13.1704	left	52	TTAATAAAAAGAGGGTTTTATTATT	3.97652	right	48	TATTTTTTTAGAGGGTAATCAAACA	3.97652	4
BII.Supercontig2.13.1705	left	53	AAAAAAAAAAGGAGGGCTTGGCTTT	3.08024	right	54	TTTTTTTTTAGAGGGTCTTAATTAA	3.97652	1
BII.Supercontig2.130.7344	left	49	AAATTAATAGGAAGGTATTTATTTA	3.43444	right	57	TCTTTAGATAGGGGGAATGAAAATA	3.62231	8
BII.Supercontig2.131.7357	left	51	TAAAGGGGGGGGAGGATTTTACTTT	3.08024	right	51	CAAGAGTAGGAGGGGTAGCACCAAT	2.98826	0
BII.Supercontig2.137.7526	left	53	ATATTTATGAAGGGGTTTTAATAAA	2.98826	right	53	GGGGGATGAGGGGGGTTTGAAAGTT	3.62231	0
BII.Supercontig2.137.7537	left	49	AATAAATAAACAGGGTTAAAATATT	3.42466	right	49	TTATTTAAACAAGGGTTTTCTTTTT	3.34247	0
BII.Supercontig2.146.7753	left	53	TAAAGCTTGAAAGGGAGGGAGTAGA	3.34247	right	56	AGGAATTAGAGATGGGCAGTTAGTC	3.20548	3
BII.Supercontig2.147.7782	left	55	TAAAAATAAGGAAGGATGTATTTTG	3.43444	right	54	TAGATATTATGGAGGTTATAAATTG	3.08024	1
BII.Supercontig2.152.7914	left	49	ATTTAAAAAAGGAGGGCAATTATAT	3.08024	right	55	AATAATTTAAGTGGGAGATTTATTA	3.50293	6
BII.Supercontig2.152.7915	left	55	TTTAAATTAATAGGGTTAAATATAT	3.49315	right	49	TAATTTATGGCAGGGATAATTAAAA	3.42466	6
BII.Supercontig2.153.7952	left	27	TTTTTAGATTGAGTGTGAAGCTGGC	3.00196	right	49	TTTAGAGAATGAGGGTAGGTAATCT	3.97652	22
BII.Supercontig2.156.8017	left	48	AATTTACTTAGAGGGTTGCATTTTT	3.97652	right	55	ATTTAAATTAAAGGGATAATAATTT	3.34247	7
BII.Supercontig2.159.8060	left	50	GAAAAATTTAAAGGGTGGAAGTTGA	3.34247	right	55	TGAAGTGGAAGGGGGTAAAATATTA	3.62231	5
BII.Supercontig2.159.8080	left	49	AATATTATTAGAGAGGGAAATTATC	3.0274	right	55	CATAAATCACAGGGGTATTTACAAT	2.98826	6
BII.Supercontig2.159.8081	left	53	TATTATTAGTGAGGGAAATTATGTC	3.97652	right	52	CCATAAAATAGAGGGGGTATTTAAG	3.97652	1
BII.Supercontig2.161.8118	left	52	AAAAAATTAAGAGGGATATTGAGAA	3.97652	right	53	AAATATACCTGAGGGAAGCTTTTCT	3.97652	1
BII.Supercontig2.161.8141	left	53	AGGGGGAGGGGGGGGGGAGGATGAA	3.62231	right	53	AATAGTAATGGAAGGAATTAGAAAG	3.43444	0
BII.Supercontig2.162.8146	left	54	AAATTTAAGAGAAGGCATTCATAAA	3.43444	right	49	TTTCAATTAAGAGGGGTTTTTATTA	3.97652	5
BII.Supercontig2.166.8237	left	54	ATAAATATAAGGGGGTAGTAAAATG	3.62231	right	53	ATATTCCTTTGTGGGACAAATAAAA	3.50293	1
BII.Supercontig2.169.8293	left	51	TATATTTTAAAAGGGATAGAAAAAT	3.34247	right	51	TGTTGAAAATAGGGGTATTTGTAAA	2.98826	0
BII.Supercontig2.171.8339	left	50	ATAAAATATGGAAGGGTTTGTTTTA	3.43444	right	53	AAGGAAAAATAGGGGATTAATATAA	2.98826	3
BII.Supercontig2.174.8393	left	52	AAATGTATTAGAGGGTAGTGAGAAT	3.97652	right	54	ACAACTACATGAGGCAAACTAATAT	3.0274	2
BII.Supercontig2.175.8413	left	51	GATAATAGAGGTGGGAATAGAAACT	3.50293	right	52	AATAAATCAGGTGGGAATCGATTAA	3.50293	1
BII.Supercontig2.175.8416	left	54	GATAATAGAGGTGGGAAAAGAAACT	3.50293	right	52	TATAAATCAGGTGGGAATCGATTTT	3.50293	2
BII.Supercontig2.18.2037	left	58	TTTTTAAGTTGTGGGTCTTTCAAAA	3.50293	right	57	TATATTGGATGAGGCAGGCAGGGAT	3.0274	1
BII.Supercontig2.180.8512	left	51	AGGGGAAGGTAAGGGGTTGAGTTTA	3.34247	right	52	TTATGTGTAAGAGGGTATTGTGTAG	3.97652	1
BII.Supercontig2.190.8695	left	56	TACTTTCAAATAGGGGAGGATGCAT	3.49315	right	56	GTCTTAATCCGGGGGTTAGATTATA	3.62231	0
BII.Supercontig2.191.8709	left	49	TTGTATAAAATAGGGTGTTATCAAA	3.49315	right	54	AAATTTTGATGGGGGTAATGCTAGT	3.62231	5
BII.Supercontig2.192.8725	left	54	ATTTAGAAGGGAGGTAATTAATTTT	3.01957	right	49	AAAAATTTTAGTGGGATTAAATTTT	3.50293	5
BII.Supercontig2.198.8830	left	53	TTGTCACATGGAGGTCTTTCATGAA	3.01957	right	48	TTTGTAAAATGAGGGTAATTATGTG	3.97652	5
BII.Supercontig2.199.8870	left	51	TTGATTTGAGGAGGGCATATTATTA	3.97652	right	51	AAAGTAAAAAGAGGGTTTTGTAATA	3.97652	0
BII.Supercontig2.2.276	left	54	TGTGTCAAGGGAGGTTTTTTAACTT	3.01957	right	51	AAAGTAAGAAGAAGGTTAACTAACA	3.43444	3
BII.Supercontig2.2.316	left	50	CTTAGTTAAATAGGGTTTCTTAATT	3.49315	right	53	AAAATTCAACTAGGGATTTTTAATT	3.49315	3
BII.Supercontig2.2.318	left	50	GAAAGCATAGGTGGGTTTAACAATT	3.50293	right	54	TATATTTATAGTGGGAGTTGTTTTT	3.50293	4
BII.Supercontig2.2.331	left	54	TGAATATAGAGAGGTTTCTTATTTT	3.01957	right	54	ATTAATATTAGGAGGATAAACTAAT	3.08024	0
BII.Supercontig2.2.339	left	50	ATTAAATTATGAGGGTTAATATTTA	3.97652	right	56	TGGCTTAATTAGGGGTGAATTCAAA	2.98826	6
BII.Supercontig2.20.2217	left	54	AATTTAAGGGAGGGGTTTTCAAAAC	2.98826	right	53	ATTACTTAAAGAGGGGAATAAGACA	3.97652	1
BII.Supercontig2.204.8930	left	51	TAAATTTTTAGGAGGGGATTTTGAG	3.08024	right	54	GCAGTGGGGGGGGGGTTAAGTTGGA	3.62231	3
BII.Supercontig2.207.8987	left	55	TTCTTTACACGGGGGATAATATAAT	3.62231	right	49	TTATTATAGCCAGGGCAATAATAAT	3.42466	6
BII.Supercontig2.207.8988	left	57	TAAATTATTTAAGGGTATAAATAAT	3.34247	right	50	TTATAATTGCTAGGGAAAAAATAAT	3.49315	7
BII.Supercontig2.209.9030	left	52	TATCTAGCTAGAGGTAGGTTGCCAT	3.01957	right	59	CTATGGAGATTAGGGAATAAATTTA	3.49315	7
BII.Supercontig2.21.2356	left	53	TTATTTATTACAGGGTTCAAAAACT	3.42466	right	54	AAATTTTAACTTGGGTAATTTTATT	3.01957	1
BII.Supercontig2.21.2387	left	52	GTAAATAAACCAGGGAGAAGGTATA	3.42466	right	51	AATTCAGGGCAAGGGGTTTTTTCAA	3.34247	1
BII.Supercontig2.217.9150	left	50	AAAAAGTACCGTGGGTGCGCATGTT	3.50293	right	48	AAGGGAGGAAGAGAGCCTAAAGATA	3.0274	2
BII.Supercontig2.222.9227	left	52	ATAATAGAGAGAGGAATATTAATTA	3.05479	right	48	TAATTTTTAAGTGGGCATTAATAAT	3.50293	4
BII.Supercontig2.228.9312	left	50	TGGAGACAAGGAGAGTTGTAAAATT	3.0274	right	50	TTGAAACGAGGAGAGTTATCCAATT	3.0274	0
BII.Supercontig2.230.9334	left	52	AAATAATAAAGAGGGTTTTTTGAGT	3.97652	right	51	TAATTAACTCGAGGTATTTTTTATA	3.01957	1
BII.Supercontig2.230.9345	left	53	TTGAATCAAAGAGTGGACTCTTTAA	3.00196	right	53	ATGATATTAAGGGGGATAGAGTAAA	3.62231	0
BII.Supercontig2.234.9402	left	50	TAAAAGGAAACAGGGCATGATATGA	3.42466	right	48	AAGGGGGTGGGTGGGTTTCCATCCC	3.50293	2
BII.Supercontig2.238.9464	left	51	TATTAAATTAGGAGGTATTTATTCA	3.08024	right	53	GTGAGTGAGGGAGGGTATGAATTTT	3.97652	2
BII.Supercontig2.241.9506	left	55	TATTTAAAGGGAGGATTGTAAAAAA	3.05479	right	18	AATTTCTACTTAGGGGGGGGGGGGG	3.49315	37
BII.Supercontig2.248.9627	left	56	TTCTTTAATAGAAGGATAAACATAG	3.43444	right	49	ATTTAAATATTAGGGTACTTCCACA	3.49315	7
BII.Supercontig2.25.2610	left	56	ATGAGCCTCGGAGGGTACTCTTTGA	3.97652	right	49	TTGTTTTTTAGAGGGTTTTTATTTA	3.97652	7
BII.Supercontig2.25.2625	left	54	TCGATGGAGGGAGGCTCAATCTAAA	3.0274	right	50	AACTAGAATTGGAGGTTTATTTTGT	3.08024	4
BII.Supercontig2.251.9670	left	50	AAATAATGAAGAGGGTGTAATAATA	3.97652	right	29	CCGTTCAACTGAGGTAGGGCGAAAA	3.01957	21
BII.Supercontig2.26.2665	left	50	AAATTATTAACAGGGATTTAAATTA	3.42466	right	53	ATTAATTAAGGAGGAACAACATTTA	3.05479	3
BII.Supercontig2.26.2688	left	50	CTACCTAATATAGGGATAACTTTAA	3.49315	right	49	CACCTGCAGTGAGGTATATTTTTAA	3.01957	1
BII.Supercontig2.26.2690	left	49	TAAAAAGTATGAGGGTAGTTAAATT	3.97652	right	51	AACCACCAAGGAGGATACATTAAGG	3.05479	2
BII.Supercontig2.26.2716	left	55	TTTTATTTAAGAAGGTTAAATATTT	3.43444	right	52	TAAAATCATTTTGGGGGGTATATTA	3.01957	3
BII.Supercontig2.261.9780	left	56	AGTTGATGCTGAGGGCTAGAGACAC	3.97652	right	54	TAAATCTTTAGATGGGAGGGATAAG	3.20548	2
BII.Supercontig2.261.9783	left	51	ATAAAATGCAGTGGGTAGTTTAGTA	3.50293	right	53	AAATTTAGCAGTGGGTAAATAAACA	3.50293	2
BII.Supercontig2.275.9943	left	54	GATAGAAGAGGAGGATAAGATAAAA	3.05479	right	54	AAAGTAATTTGGAGGTAATCGAAAA	3.08024	0
BII.Supercontig2.277.9968	left	54	TCTTTCCGATGGGGGAGTATTTTTA	3.62231	right	54	TTCTAATTGGTGGGGGAAAAAAAGA	3.13894	0
BII.Supercontig2.279.9996	left	56	TGAAAAATTTGATGGTTTAAACTCC	3.20548	right	51	TGTTTTATGGTAGGGTAGCATTTAT	3.49315	5
BII.Supercontig2.28.2832	left	54	TTTTAAGAGAGGGGGAATTCTGTTT	3.62231	right	49	AAATGGAGTAGAGGGGGTGAAAATC	3.97652	5
BII.Supercontig2.28.2924	left	56	ATTATTATGGGAGGGTTTATACAAT	3.97652	right	50	AATTTTTGTGGACGGGTATTAAAAA	3.20548	6
BII.Supercontig2.28.2928	left	54	ACAGTTAAAAGGGGGAGGTTATGGA	3.62231	right	54	TATTTTATTGGAGGGAGTCAAATCG	3.97652	0
BII.Supercontig2.295.10160	left	55	AAGGGTTGATGGGGGGGGGGGGAGA	3.62231	right	55	TAAGATTATAAAGGGAGTATCAAAA	3.34247	0
BII.Supercontig2.295.10165	left	51	GGATTAAATGGAGGTTTCTTTGTTA	3.01957	right	51	GGTAAATATACAGGGTATCAGATAT	3.42466	0
BII.Supercontig2.299.10195	left	77	TGATAAAAAAGTGGGATATAATAGA	3.50293	right	37	ATTAGGTCTAGAGGGATATGATATC	3.97652	40
BII.Supercontig2.299.10197	left	54	GTTTATTTGAAAGGGAGGTTACCTC	3.34247	right	55	ATTTCAGGGAGAGGGATTACATTTT	3.97652	1
BII.Supercontig2.3.389	left	47	ATATTATCTGGATGGTTTTTTATTA	3.20548	right	52	AAAACTCTAGGTGGGAGTCATATTA	3.50293	5
BII.Supercontig2.3.465	left	44	CTTCTATAAGGAGAGTCCAAAATTA	3.0274	right	25	AAAATCCTAAGGAGGGTGGAGAAAA	3.08024	19
BII.Supercontig2.302.10228	left	54	TTTAAAAAAAGAGGTGGGATTGATT	3.01957	right	54	TTTATAAAGAGATGGTAATTTCTAT	3.20548	0
BII.Supercontig2.31.3108	left	57	GAAAGGGAGGGAGTGTTAAGTTATT	3.00196	right	52	TAATGTTTAAGAGTGGATGGAGGTT	3.00196	5
BII.Supercontig2.311.10301	left	48	CATAAAACTTTAGGGCAAATAAAAG	3.49315	right	55	TAAATTTTAAGAGGGTTTAATAGTT	3.97652	7
BII.Supercontig2.312.10316	left	54	TTTCTTCAAGGAGGGTGCTATTATG	3.97652	right	53	TTTATTAAGTGTGGGTGCCAATTCG	3.50293	1
BII.Supercontig2.313.10320	left	48	TTTAAAAAAGGAGAGTAATTATATA	3.0274	right	52	TGGTATTTAGGAAGGATTAAATAAA	3.43444	4
BII.Supercontig2.314.10342	left	52	TTCGGAGGATGGGGGTGGTTAATTG	3.62231	right	52	TATTTTTCAAGGAGGATAAAAAATA	3.08024	0
BII.Supercontig2.316.10357	left	50	ATATTTATGCCAGGGATTAATTTAA	3.42466	right	54	TCATGGGGGAGGGGGATGTGAGGTG	3.62231	4
BII.Supercontig2.316.10358	left	57	AATAAAAAGGGATGGGTAGGGTGGA	3.20548	right	56	TTTTATTTTGGGAGGAGAAAATAAT	3.08024	1
BII.Supercontig2.316.10362	left	53	TGGGTAGGGGGAGGTAATTACTTTA	3.01957	right	51	ATCTTTTATTTTGGGGAGAAGAAAA	3.01957	2
BII.Supercontig2.325.10443	left	41	GTTAAAAAATTAGGGAATATATATA	3.49315	right	37	GGGGGGAGATTAGGGGTTAAAACAT	3.49315	4
BII.Supercontig2.328.10488	left	26	GCCGAATTGCGAGAGTAACTTAAAA	3.0274	right	36	TTTCACTGGGGAGTGTATTCATTTT	3.00196	10
BII.Supercontig2.329.10501	left	51	AGGAGTGGAGGAGGGTAATATTTTA	3.97652	right	27	AAAATATAAAGAGAGAAAAAGGTCG	3.0274	24
BII.Supercontig2.35.3420	left	53	CTTAACTTTTGAGGGTAGTTAAACA	3.97652	right	53	AAACTTCTAAGAGGGTTTTAATTCA	3.97652	0
BII.Supercontig2.36.3487	left	57	TCTTTTAAGATGGGGTTTGTTTTTT	3.13894	right	52	CATGGGTATGGTGGGTAATAATTAA	3.50293	5
BII.Supercontig2.367.10825	left	52	CTAATTAAGGGAGGGTATTATAACT	3.97652	right	52	TTTATTACAGAGGGGTATTAAGTTT	2.98826	0
BII.Supercontig2.37.3520	left	27	TATTATATTAGAGCGTCTTTTAATA	3.00196	right	26	AATTTTTAATGAGTGATATGATTAA	3.00196	1
BII.Supercontig2.381.10951	left	52	CAGACTTACAAAGGGTAAAATAAAT	3.34247	right	51	TAAATTTAAGGAAGGATCAATCTTT	3.43444	1
BII.Supercontig2.384.10969	left	53	TATACTTTGGGAGGTAGAAAGAATT	3.01957	right	49	TCATTTTTATGAGGGATATTTTTAG	3.97652	4
BII.Supercontig2.39.3619	left	53	AATAAATTAGGGGGGTTTTGGAATT	3.62231	right	52	ATAATCTTTAGAAGGTAGAAAAAAT	3.43444	1
BII.Supercontig2.390.11022	left	55	TGTCAATAGAGAGGAGTATATAAAA	3.05479	right	55	TTGAGGGGGGAGGGGAGGATATCAA	2.98826	0
BII.Supercontig2.393.11052	left	48	AATTTTTTGTGAGGGTAATTTTTTT	3.97652	right	52	TTACAGTGGGTGGGGATGAATTTTA	3.13894	4
BII.Supercontig2.4.533	left	57	TTTATAGATCGAGGTAGGAATAGCA	3.01957	right	59	AATCTTTGAGTAGGGATTAAAAATT	3.49315	2
BII.Supercontig2.40.3716	left	55	CATTTATTTAGAGGGTTTTTGTTAG	3.97652	right	54	AAGAATTTGGTAGGGTAGATAAATT	3.49315	1
BII.Supercontig2.40.3738	left	56	ATATTATAATAAGGGAACTCTAGTG	3.34247	right	48	TTTAAAAAAAGGAGGGCAATTATAT	3.08024	8
BII.Supercontig2.404.11136	left	52	TAAATGAGGGGAAGGCACTGAAAAA	3.43444	right	52	GGGTGTATGGGAGGGGCACTGAATA	3.97652	0
BII.Supercontig2.408.11161	left	50	ACTTAGAAATGAGGGGCTGTAAGTG	3.97652	right	52	GGAAATAGGGAGGGGCACATTTAAT	2.98826	2
BII.Supercontig2.418.11232	left	55	TTTTATTTAAGGGGGAAGTTTCATA	3.62231	right	51	TTATTATTTTTAGGGGGAAATAAAA	3.49315	4
BII.Supercontig2.42.3828	left	46	TTTTTAATAAGGAGGATTTCTCAAA	3.08024	right	56	TAACAAAGAAGGGGGATTCCTTAAA	3.62231	10
BII.Supercontig2.43.3973	left	56	CACCATTCGACAGGGTAATCATATT	3.42466	right	52	TGCTAATTTAGGAGGATATGATTCC	3.08024	4
BII.Supercontig2.432.11345	left	55	AAATAATATAGGGGGATTCTTAATA	3.62231	right	52	AACTTTACTTGGAGGGTAATATCTT	3.08024	3
BII.Supercontig2.436.11363	left	54	ATTAGTATAGAAGGGTTATGAATAA	3.34247	right	54	GAAAGAAGATGAGAGGGGGATATAA	3.0274	0
BII.Supercontig2.443.11405	left	54	ATTTTCATAGCGGGGTAGAATTTAA	3.07045	right	31	TATTTTGATAGATGGGATTAGGCAA	3.20548	23
BII.Supercontig2.451.11453	left	54	CTCTAAGTATGGAGGGAGGTTTTCA	3.08024	right	56	AACCTATTAGGAGGCCTGATAAGCC	3.0274	2
BII.Supercontig2.47.4156	left	54	CTATTTTTAAGAGGGAATGTAAATA	3.97652	right	48	AAATTTTTAACAGGGTTAAAATATA	3.42466	6
BII.Supercontig2.47.4161	left	48	CAAATATATACAGGGGGTCAATATT	3.42466	right	54	ATCATCAAAAAGGGGTCTCGGTTGA	2.98826	6
BII.Supercontig2.47.4172	left	51	ATAATATAGTAAGGGATAAACTTTC	3.34247	right	52	TTTGAAAAGGGAGGTTCCCTTTTCA	3.01957	1
BII.Supercontig2.47.4181	left	54	ATCTTTCAGTAGGGGTGTATAATGA	2.98826	right	51	AGATGCAGCTGAGGGTATGCCATTC	3.97652	3
BII.Supercontig2.49.4266	left	56	ATAAAGGAAGGAAGGAATTAATTTT	3.43444	right	50	ATTTGTAAAGGAAGGAATTTTTAGC	3.43444	6
BII.Supercontig2.5.669	left	51	AATCATTAATAAGGGTATCTAAAAT	3.34247	right	54	TTTATTTTCTGAGGAGAATTCAGAT	3.05479	3
BII.Supercontig2.50.4369	left	54	ATTTTCCTTGGAGGGCTACTTTTTT	3.97652	right	53	TTTACTTTATAAGGGTTAAAAAATA	3.34247	1
BII.Supercontig2.51.4398	left	53	TAAGTTTAGGGAGGATATTACTAAA	3.05479	right	51	TTAGTATTAAGAGGGGGTACTAAAA	3.97652	2
BII.Supercontig2.510.11774	left	52	TATTTTAATCTAGGGCTATATTTTT	3.49315	right	52	TAAATATCTTGAGGGATAAAAACCA	3.97652	0
BII.Supercontig2.53.4499	left	56	ATTTAAATTATGGGGATCCTATTTT	3.13894	right	51	TTTTAAAAAAAAGGGGGATTAAAAA	3.34247	5
BII.Supercontig2.552.11956	left	52	TGATATAATAAAGGGTTTAAAATAT	3.34247	right	53	GAAAAAATTAAAGGGCGGGCGAAAT	3.34247	1
BII.Supercontig2.556.11969	left	53	TTCTTCTTATGGGGGTAGAGGGTGA	3.62231	right	53	CTATGGGGGGAGGGGTGCGTATTTT	2.98826	0
BII.Supercontig2.56.4638	left	44	TAATGAGTAGGATGGGATATATTTA	3.20548	right	56	TTGTATTAGGGAAGGATAAATAAAA	3.43444	12
BII.Supercontig2.572.12024	left	54	AATAATTTGGGGGGGGGTGGGGGGG	3.62231	right	54	TGGGGGGGTGGGGGGAGGGCAATTA	3.62231	0
BII.Supercontig2.59.4764	left	54	TAAAGGAAAGGAGGGAAGTAATTTT	3.97652	right	52	TTAAAAATTTTAGGGAGGAAATTTT	3.49315	2
BII.Supercontig2.59.4766	left	53	TTAAAATTAGGGGGGTATATTAAGC	3.62231	right	51	ATATTTCAACTAGGGGTCGCATCAG	3.49315	2
BII.Supercontig2.59.4773	left	48	ATATATAAATGAGGGTTGTAAATTT	3.97652	right	56	TTATAAATCAGAGGGCAATTTAGAT	3.97652	8
BII.Supercontig2.59.4781	left	59	TAAATTTTAAGAGGCAGATATTTTA	3.0274	right	48	AGCATTAAAATAGGGTATAAAAATT	3.49315	11
BII.Supercontig2.593.12085	left	53	GGGTGGGATAAGGGGGATACTTTAG	2.98826	right	53	AATAAAAGAGGAGGTGCTTCAATAT	3.01957	0
BII.Supercontig2.60.4799	left	56	AGTATTCAGGTGGGGTAGGTTAATT	3.13894	right	56	AAAAATGGGTGGGGGTAGGTCATGT	3.62231	0
BII.Supercontig2.60.4832	left	53	TTATTTACACCAGGGAACAACCATA	3.42466	right	49	AATCATTTATCAGGGTATTAACCAA	3.42466	4
BII.Supercontig2.61.4847	left	53	ATTAAATATGGAGGGTTACATCTAT	3.97652	right	39	TTTACCGAAACAGGGTTTAAAACAA	3.42466	14
BII.Supercontig2.63.4980	left	50	TTATTATAATGAGGGTAAAAATTAA	3.97652	right	53	TAGAAATCAACAGGGACCTTGAAAA	3.42466	3
BII.Supercontig2.64.4990	left	49	ATAATAAGATGAGGATAGATAGCAT	3.05479	right	55	GAGCAGTTGATGGGGAATAAATTGA	3.13894	6
BII.Supercontig2.65.5050	left	52	TTTGAATATTTTGGGGGTATTTGTT	3.01957	right	52	TTACAATAATGGGGGTATTATATGA	3.62231	0
BII.Supercontig2.65.5062	left	54	TATGGGCAGCGAGGTATTTAAAATA	3.01957	right	53	CTTTTTAAAAAAGGGTTACTTACTT	3.34247	1
BII.Supercontig2.66.5101	left	55	ATCATTAGTGGGGGGATATTTTAAT	3.62231	right	50	TTTTTTAATATTGGGGATAAATATT	3.01957	5
BII.Supercontig2.7.994	left	57	AATATTTTATGAGGGTATTAAAAAT	3.97652	right	54	TTTATAAATTGAGAGGGAAGAAACT	3.0274	3
BII.Supercontig2.71.5261	left	51	TTTACTTTACGAGGGTTAATTAATC	3.97652	right	53	TTATTTCTGGGAGAGTAGATATTAA	3.0274	2
BII.Supercontig2.73.5382	left	51	AGTATTAATAGAGGGTTATTAAATA	3.97652	right	53	AGTTCTATAGGAGGGTGTAAATAAA	3.97652	2
BII.Supercontig2.74.5428	left	62	AAATAAATGATAGGGTATTATTATT	3.49315	right	55	GCTAGATAGGTAGGGTATTCATTAA	3.49315	7
BII.Supercontig2.77.5526	left	54	TTTATATTAAGGGGGTACGAAAAAA	3.62231	right	54	ATTTAAGGGGGGAGGGGGGTACGAA	3.08024	0
BII.Supercontig2.78.5543	left	52	ATAAAAATAAGGAGGGAATTAGATT	3.08024	right	53	TATTTAAAACTAGGGAAGCAATTAT	3.49315	1
BII.Supercontig2.81.5670	left	51	ATTTTATTAAGAGGGATATAAAATA	3.97652	right	52	AAATGTTAATTGGGGTATATTAAAA	3.13894	1
BII.Supercontig2.81.5679	left	52	TTAAATACGGGAGGAATGAAGTAAG	3.05479	right	48	ACAAGATATAGGAGGAACTAAATAT	3.08024	4
BII.Supercontig2.81.5697	left	49	TTGATTTATACAGGGATTTAATTTT	3.42466	right	48	AAAATGGGGTGAGGAGTTCTCTCCA	3.05479	1
BII.Supercontig2.82.5714	left	55	AGTATTTAGCTAGGGTAAATAAATA	3.49315	right	50	AACAAAAAACAAGGGTAGTATTTTA	3.34247	5
BII.Supercontig2.83.5782	left	85	GGATGATTATTTGGGATTAATTTTA	3.01957	right	26	TTGAAATTAGTTGGGTAAGTATTCA	3.01957	59
BII.Supercontig2.88.5995	left	50	AAAATCTATTGAGGTGATAAGTAAA	3.01957	right	53	TTTTTAATTGGTGGGTTATATTTTA	3.50293	3
BII.Supercontig2.9.1105	left	51	TTATTTTTGTGATGGAGAAGGTATT	3.20548	right	58	TAATTATTATTGGGGAGTTTATAAA	3.13894	7
BII.Supercontig2.9.1201	left	53	AAATATTTATGGAGGGAGTGTAGAA	3.08024	right	55	TATTATTTGGTGGGGATTTTAAAAG	3.13894	2
BII.Supercontig2.9.1204	left	52	TAAGAAATAAGAGGGTATAAAGAAA	3.97652	right	52	ATTTAATGCAGTGGGTATAAAAAAA	3.50293	0
BII.Supercontig2.92.6180	left	59	TATAGTACCCTAGGGTACTGTCTTT	3.49315	right	52	TTAAAATGAAAAGGGGTAAATCAAA	3.34247	7
BII.Supercontig2.94.6208	left	55	CATGAAGAGCGAAGGAAGGTATTAC	3.43444	right	54	ATTTTTAAGCTGGGGTTGTTATAAA	3.13894	1
BII.Supercontig2.96.6264	left	55	TGGTGTATAGGGGGGATTTTTTTCA	3.62231	right	51	ATGATTTTTATAGGGGTTCATAGAG	3.49315	4
BII.Supercontig2.99.6384	left	55	AGGGGGGGCGGGGGGTAGATAGAGG	3.62231	right	55	TATTTTTGGGGGGGGGAGGGGTAGA	3.62231	0
