# Supplementary material for: Setting boundaries for genome-wide heterochromatic DNA deletions through flanking inverted repeats in Tetrahymena thermophila
Source: Nucleic Acids Res. 2019 Mar 28;47(10):5181–92. doi: 10.1093/nar/gkz209 (PMC6547420; doi:10.1093/nar/gkz209)
Supplement: gkz209_Supplemental_Files [file gkz209_supplemental_files.zip › Table S5.xlsx]

## Sheet: CU427_IES
IES id	Position A	Position B	Length
CU427.Supercontig2.1.10	170211	172082	1872
CU427.Supercontig2.1.100	1504944	1506142	1199
CU427.Supercontig2.1.101	1533386	1535439	2054
CU427.Supercontig2.1.103	1597383	1600961	3579
CU427.Supercontig2.1.108	1664470	1668521	4052
CU427.Supercontig2.1.109	1706998	1710511	3514
CU427.Supercontig2.1.11	182372	184622	2251
CU427.Supercontig2.1.110	1738031	1740639	2609
CU427.Supercontig2.1.111	1765011	1765342	332
CU427.Supercontig2.1.112	1768032	1770423	2392
CU427.Supercontig2.1.113	1792483	1794941	2459
CU427.Supercontig2.1.114	1817494	1819691	2198
CU427.Supercontig2.1.119	1852549	1853064	516
CU427.Supercontig2.1.12	199096	202324	3229
CU427.Supercontig2.1.121	1860328	1862721	2394
CU427.Supercontig2.1.122	1875797	1877208	1412
CU427.Supercontig2.1.123	1884893	1885578	686
CU427.Supercontig2.1.124	1893488	1894756	1269
CU427.Supercontig2.1.126	1913892	1914600	709
CU427.Supercontig2.1.127	1919018	1920500	1483
CU427.Supercontig2.1.13	212556	215124	2569
CU427.Supercontig2.1.130	1936433	1938013	1581
CU427.Supercontig2.1.131	1954934	1957699	2766
CU427.Supercontig2.1.134	1988404	1990685	2282
CU427.Supercontig2.1.135	2022877	2025172	2296
CU427.Supercontig2.1.136	2027216	2029521	2306
CU427.Supercontig2.1.137	2035768	2039132	3365
CU427.Supercontig2.1.138	2041204	2044892	3689
CU427.Supercontig2.1.139	2046591	2049158	2568
CU427.Supercontig2.1.140	2053196	2057077	3882
CU427.Supercontig2.1.141	2060791	2062567	1777
CU427.Supercontig2.1.142	2069632	2071702	2071
CU427.Supercontig2.1.143	2092171	2093587	1417
CU427.Supercontig2.1.144	2095732	2096908	1177
CU427.Supercontig2.1.145	2103343	2104856	1514
CU427.Supercontig2.1.148	2145013	2146638	1626
CU427.Supercontig2.1.149	2152989	2156485	3497
CU427.Supercontig2.1.15	266625	268726	2102
CU427.Supercontig2.1.153	2173283	2173820	538
CU427.Supercontig2.1.158	2224658	2231885	7228
CU427.Supercontig2.1.162	2241465	2243591	2127
CU427.Supercontig2.1.165	2265444	2267511	2068
CU427.Supercontig2.1.166	2286833	2289676	2844
CU427.Supercontig2.1.17	303601	305766	2166
CU427.Supercontig2.1.175	2350080	2353625	3546
CU427.Supercontig2.1.176	2358507	2359879	1373
CU427.Supercontig2.1.177	2361475	2362608	1134
CU427.Supercontig2.1.178	2367898	2368978	1081
CU427.Supercontig2.1.18	316098	317116	1019
CU427.Supercontig2.1.180	2373960	2377804	3845
CU427.Supercontig2.1.181	2379222	2384123	4902
CU427.Supercontig2.1.182	2385089	2387258	2170
CU427.Supercontig2.1.184	2396881	2399438	2558
CU427.Supercontig2.1.185	2402498	2403734	1237
CU427.Supercontig2.1.186	2406231	2408756	2526
CU427.Supercontig2.1.188	2415209	2418128	2920
CU427.Supercontig2.1.189	2433780	2434426	647
CU427.Supercontig2.1.19	359093	360642	1550
CU427.Supercontig2.1.191	2466275	2467944	1670
CU427.Supercontig2.1.192	2479506	2480176	671
CU427.Supercontig2.1.193	2483842	2486447	2606
CU427.Supercontig2.1.194	2496514	2497714	1201
CU427.Supercontig2.1.195	2514785	2517588	2804
CU427.Supercontig2.1.196	2535037	2535701	665
CU427.Supercontig2.1.197	2542682	2544507	1826
CU427.Supercontig2.1.20	364594	365362	769
CU427.Supercontig2.1.201	2588640	2589505	866
CU427.Supercontig2.1.202	2606319	2609095	2777
CU427.Supercontig2.1.203	2612779	2616337	3559
CU427.Supercontig2.1.204	2645550	2649441	3892
CU427.Supercontig2.1.205	2651291	2652922	1632
CU427.Supercontig2.1.207	2710740	2717639	6900
CU427.Supercontig2.1.208	2726789	2727419	631
CU427.Supercontig2.1.21	390204	391566	1363
CU427.Supercontig2.1.210	2735361	2737499	2139
CU427.Supercontig2.1.211	2756862	2759755	2894
CU427.Supercontig2.1.213	2775884	2777918	2035
CU427.Supercontig2.1.215	2816550	2817403	854
CU427.Supercontig2.1.216	2842924	2849793	6870
CU427.Supercontig2.1.217	2850988	2852314	1327
CU427.Supercontig2.1.218	2864772	2865984	1213
CU427.Supercontig2.1.22	394686	397557	2872
CU427.Supercontig2.1.220	2903744	2905963	2220
CU427.Supercontig2.1.221	2907042	2909867	2826
CU427.Supercontig2.1.222	2953356	2956442	3087
CU427.Supercontig2.1.223	2965725	2970199	4475
CU427.Supercontig2.1.225	3030534	3032771	2238
CU427.Supercontig2.1.226	3061737	3063904	2168
CU427.Supercontig2.1.227	3100995	3102499	1505
CU427.Supercontig2.1.228	3122602	3123927	1326
CU427.Supercontig2.1.229	3126052	3127700	1649
CU427.Supercontig2.1.231	3148177	3149147	971
CU427.Supercontig2.1.233	3200157	3201035	879
CU427.Supercontig2.1.234	3216258	3216710	453
CU427.Supercontig2.1.235	3221216	3221830	615
CU427.Supercontig2.1.244	3298558	3301234	2677
CU427.Supercontig2.1.245	3311274	3314053	2780
CU427.Supercontig2.1.246	3333329	3336177	2849
CU427.Supercontig2.1.248	3368895	3369143	249
CU427.Supercontig2.1.249	3395759	3396457	699
CU427.Supercontig2.1.251	3416481	3418782	2302
CU427.Supercontig2.1.253	3430259	3439342	9084
CU427.Supercontig2.1.254	3441207	3446168	4962
CU427.Supercontig2.1.255	3449070	3452499	3430
CU427.Supercontig2.1.256	3454493	3456978	2486
CU427.Supercontig2.1.257	3471050	3474938	3889
CU427.Supercontig2.1.26	412160	415161	3002
CU427.Supercontig2.1.262	3506320	3506570	251
CU427.Supercontig2.1.263	3515156	3515595	440
CU427.Supercontig2.1.264	3524332	3527531	3200
CU427.Supercontig2.1.27	418898	420254	1357
CU427.Supercontig2.1.28	427121	428011	891
CU427.Supercontig2.1.29	433919	435251	1333
CU427.Supercontig2.1.3	44718	49461	4744
CU427.Supercontig2.1.31	442783	444537	1755
CU427.Supercontig2.1.33	467381	469335	1955
CU427.Supercontig2.1.34	476356	479514	3159
CU427.Supercontig2.1.35	483383	484522	1140
CU427.Supercontig2.1.36	530749	532381	1633
CU427.Supercontig2.1.37	561253	564066	2814
CU427.Supercontig2.1.38	573404	575048	1645
CU427.Supercontig2.1.4	54634	64590	9957
CU427.Supercontig2.1.40	618011	619529	1519
CU427.Supercontig2.1.41	635816	637704	1889
CU427.Supercontig2.1.42	682175	683958	1784
CU427.Supercontig2.1.43	711982	712887	906
CU427.Supercontig2.1.44	714927	716905	1979
CU427.Supercontig2.1.49	763224	764028	805
CU427.Supercontig2.1.50	821776	822488	713
CU427.Supercontig2.1.54	899734	901051	1318
CU427.Supercontig2.1.57	967216	967587	372
CU427.Supercontig2.1.58	1012152	1015672	3521
CU427.Supercontig2.1.59	1018675	1025365	6691
CU427.Supercontig2.1.6	111384	112443	1060
CU427.Supercontig2.1.60	1060772	1061564	793
CU427.Supercontig2.1.61	1089532	1092338	2807
CU427.Supercontig2.1.62	1094669	1096274	1606
CU427.Supercontig2.1.63	1099443	1099787	345
CU427.Supercontig2.1.64	1105735	1109547	3813
CU427.Supercontig2.1.65	1126716	1128092	1377
CU427.Supercontig2.1.67	1155724	1156868	1145
CU427.Supercontig2.1.68	1161563	1162395	833
CU427.Supercontig2.1.69	1178278	1178736	459
CU427.Supercontig2.1.7	121305	122455	1151
CU427.Supercontig2.1.70	1200562	1200795	234
CU427.Supercontig2.1.71	1224139	1224767	629
CU427.Supercontig2.1.72	1260153	1262119	1967
CU427.Supercontig2.1.75	1291893	1293672	1780
CU427.Supercontig2.1.76	1296822	1298338	1517
CU427.Supercontig2.1.77	1304678	1305661	984
CU427.Supercontig2.1.78	1321014	1323186	2173
CU427.Supercontig2.1.79	1329824	1331144	1321
CU427.Supercontig2.1.80	1337327	1346932	9606
CU427.Supercontig2.1.81	1351892	1352716	825
CU427.Supercontig2.1.82	1370672	1372864	2193
CU427.Supercontig2.1.90	1411161	1417882	6722
CU427.Supercontig2.1.92	1429506	1429785	280
CU427.Supercontig2.1.93	1447333	1447822	490
CU427.Supercontig2.1.95	1470791	1473098	2308
CU427.Supercontig2.1.97	1490232	1491144	913
CU427.Supercontig2.1.98	1494706	1496291	1586
CU427.Supercontig2.10.1250	30536	33144	2609
CU427.Supercontig2.10.1251	34935	39368	4434
CU427.Supercontig2.10.1252	40766	45250	4485
CU427.Supercontig2.10.1253	50837	52787	1951
CU427.Supercontig2.10.1255	60004	61824	1821
CU427.Supercontig2.10.1259	63400	75166	11767
CU427.Supercontig2.10.1264	112270	117978	5709
CU427.Supercontig2.10.1265	124469	126788	2320
CU427.Supercontig2.10.1267	135202	138710	3509
CU427.Supercontig2.10.1268	144233	144671	439
CU427.Supercontig2.10.1270	205797	206090	294
CU427.Supercontig2.10.1272	226696	229495	2800
CU427.Supercontig2.10.1274	240136	242346	2211
CU427.Supercontig2.10.1275	251376	252708	1333
CU427.Supercontig2.10.1279	315401	318535	3135
CU427.Supercontig2.10.1280	327339	328752	1414
CU427.Supercontig2.10.1281	340940	342353	1414
CU427.Supercontig2.10.1282	347402	348208	807
CU427.Supercontig2.10.1283	357179	359847	2669
CU427.Supercontig2.10.1284	362424	364449	2026
CU427.Supercontig2.10.1285	366899	368615	1717
CU427.Supercontig2.10.1290	392568	397781	5214
CU427.Supercontig2.10.1291	401132	402200	1069
CU427.Supercontig2.10.1292	413829	416281	2453
CU427.Supercontig2.10.1295	432198	434362	2165
CU427.Supercontig2.10.1296	438838	444034	5197
CU427.Supercontig2.10.1298	449194	451592	2399
CU427.Supercontig2.10.1300	459973	461646	1674
CU427.Supercontig2.10.1301	462821	465403	2583
CU427.Supercontig2.10.1302	470545	472223	1679
CU427.Supercontig2.10.1305	486297	490023	3727
CU427.Supercontig2.10.1307	495880	500022	4143
CU427.Supercontig2.10.1309	524923	527708	2786
CU427.Supercontig2.10.1310	542945	544953	2009
CU427.Supercontig2.10.1311	598045	603882	5838
CU427.Supercontig2.10.1315	653333	662041	8709
CU427.Supercontig2.10.1316	675559	677369	1811
CU427.Supercontig2.10.1317	680257	682184	1928
CU427.Supercontig2.10.1318	714959	716593	1635
CU427.Supercontig2.10.1319	748259	750975	2717
CU427.Supercontig2.10.1320	775496	776036	541
CU427.Supercontig2.10.1323	811438	811774	337
CU427.Supercontig2.10.1324	817573	821299	3727
CU427.Supercontig2.10.1325	823718	827357	3640
CU427.Supercontig2.10.1326	832042	836276	4235
CU427.Supercontig2.10.1327	863889	865197	1309
CU427.Supercontig2.10.1328	871751	875182	3432
CU427.Supercontig2.10.1332	945152	950319	5168
CU427.Supercontig2.10.1333	956985	957479	495
CU427.Supercontig2.10.1334	963107	964798	1692
CU427.Supercontig2.10.1336	980880	983998	3119
CU427.Supercontig2.10.1340	1009296	1011058	1763
CU427.Supercontig2.10.1341	1011989	1014405	2417
CU427.Supercontig2.10.1346	1040500	1040912	413
CU427.Supercontig2.10.1347	1049716	1057827	8112
CU427.Supercontig2.10.1348	1066761	1070449	3689
CU427.Supercontig2.10.1349	1072303	1075932	3630
CU427.Supercontig2.10.1350	1082678	1083158	481
CU427.Supercontig2.10.1351	1092958	1094047	1090
CU427.Supercontig2.10.1352	1095605	1097108	1504
CU427.Supercontig2.10.1353	1108508	1110638	2131
CU427.Supercontig2.10.1354	1113306	1114032	727
CU427.Supercontig2.10.1355	1124449	1125095	647
CU427.Supercontig2.10.1356	1141855	1143999	2145
CU427.Supercontig2.10.1358	1155273	1156284	1012
CU427.Supercontig2.10.1359	1163002	1164824	1823
CU427.Supercontig2.10.1360	1179225	1179880	656
CU427.Supercontig2.10.1361	1184215	1186177	1963
CU427.Supercontig2.10.1362	1215895	1217988	2094
CU427.Supercontig2.10.1364	1272277	1273425	1149
CU427.Supercontig2.10.1366	1282009	1283795	1787
CU427.Supercontig2.10.1369	1334806	1341674	6869
CU427.Supercontig2.10.1370	1365991	1369271	3281
CU427.Supercontig2.10.1375	1435944	1440402	4459
CU427.Supercontig2.10.1383	1526647	1528379	1733
CU427.Supercontig2.10.1388	1587629	1590271	2643
CU427.Supercontig2.10.1390	1596509	1596700	192
CU427.Supercontig2.10.1393	1699330	1701633	2304
CU427.Supercontig2.10.1394	1711602	1712209	608
CU427.Supercontig2.10.1396	1728580	1730145	1566
CU427.Supercontig2.10.1399	1801818	1802486	669
CU427.Supercontig2.10.1401	1826933	1828038	1106
CU427.Supercontig2.10.1402	1835359	1838857	3499
CU427.Supercontig2.10.1404	1855205	1855923	719
CU427.Supercontig2.10.1409	1876543	1878697	2155
CU427.Supercontig2.10.1410	1891414	1894557	3144
CU427.Supercontig2.10.1411	1899132	1906172	7041
CU427.Supercontig2.10.1413	1942986	1946901	3916
CU427.Supercontig2.10.1414	1969864	1970579	716
CU427.Supercontig2.10.1415	1994477	1996024	1548
CU427.Supercontig2.10.1422	2064121	2065771	1651
CU427.Supercontig2.10.1423	2071567	2072961	1395
CU427.Supercontig2.10.1424	2077208	2081744	4537
CU427.Supercontig2.100.6372	46092	55332	9241
CU427.Supercontig2.100.6376	4320	7449	3130
CU427.Supercontig2.100.6377	11916	17342	5427
CU427.Supercontig2.100.6378	18483	20145	1663
CU427.Supercontig2.100.6379	22164	26217	4054
CU427.Supercontig2.100.6380	29524	38893	9370
CU427.Supercontig2.100.6381	40100	43438	3339
CU427.Supercontig2.100.6382	59062	61670	2609
CU427.Supercontig2.100.6383	64022	70079	6058
CU427.Supercontig2.100.6386	98204	101341	3138
CU427.Supercontig2.100.6388	108890	119443	10554
CU427.Supercontig2.100.6389	122186	124463	2278
CU427.Supercontig2.100.6390	126900	132700	5801
CU427.Supercontig2.100.6391	138737	144262	5526
CU427.Supercontig2.100.6392	148781	151146	2366
CU427.Supercontig2.100.6393	157343	158082	740
CU427.Supercontig2.100.6395	172940	176572	3633
CU427.Supercontig2.100.6399	218926	220500	1575
CU427.Supercontig2.100.6400	230568	232561	1994
CU427.Supercontig2.100.6401	236002	239041	3040
CU427.Supercontig2.100.6402	241205	243698	2494
CU427.Supercontig2.100.6403	247101	248860	1760
CU427.Supercontig2.100.6406	272113	278888	6776
CU427.Supercontig2.100.6409	285137	292290	7154
CU427.Supercontig2.100.6412	311438	316330	4893
CU427.Supercontig2.100.6414	326154	330055	3902
CU427.Supercontig2.100.6415	332027	341096	9070
CU427.Supercontig2.100.6419	384283	386335	2053
CU427.Supercontig2.101.6420	15261	22258	6998
CU427.Supercontig2.101.6421	42397	44769	2373
CU427.Supercontig2.101.6427	71714	73138	1425
CU427.Supercontig2.101.6428	74115	88618	14504
CU427.Supercontig2.101.6430	126643	129775	3133
CU427.Supercontig2.101.6431	151837	156031	4195
CU427.Supercontig2.101.6433	177492	189544	12053
CU427.Supercontig2.101.6434	191826	195424	3599
CU427.Supercontig2.101.6438	216931	219138	2208
CU427.Supercontig2.101.6440	243593	244357	765
CU427.Supercontig2.101.6442	258435	260222	1788
CU427.Supercontig2.101.6443	262898	264111	1214
CU427.Supercontig2.101.6444	271962	272579	618
CU427.Supercontig2.101.6445	292857	294113	1257
CU427.Supercontig2.101.6450	320837	322979	2143
CU427.Supercontig2.101.6451	345499	347195	1697
CU427.Supercontig2.101.6452	358350	358498	149
CU427.Supercontig2.101.6453	359058	363947	4890
CU427.Supercontig2.102.6455	20294	21093	800
CU427.Supercontig2.102.6456	26185	35035	8851
CU427.Supercontig2.102.6457	40978	43041	2064
CU427.Supercontig2.102.6458	47275	52371	5097
CU427.Supercontig2.102.6459	57479	61936	4458
CU427.Supercontig2.102.6462	108922	110297	1376
CU427.Supercontig2.102.6465	165146	166489	1344
CU427.Supercontig2.102.6468	180159	183153	2995
CU427.Supercontig2.102.6469	220640	221865	1226
CU427.Supercontig2.102.6470	231225	232487	1263
CU427.Supercontig2.102.6471	235156	236618	1463
CU427.Supercontig2.102.6472	256176	259869	3694
CU427.Supercontig2.102.6474	274502	277718	3217
CU427.Supercontig2.102.6476	291529	294589	3061
CU427.Supercontig2.102.6477	317071	318452	1382
CU427.Supercontig2.102.6478	328792	332554	3763
CU427.Supercontig2.103.10203	18113	18933	821
CU427.Supercontig2.103.6480	20088	24119	4032
CU427.Supercontig2.103.6482	48097	51091	2995
CU427.Supercontig2.103.6483	56654	73656	17003
CU427.Supercontig2.103.6487	79230	80720	1491
CU427.Supercontig2.103.6488	84777	88369	3593
CU427.Supercontig2.103.6489	95048	97234	2187
CU427.Supercontig2.103.6490	100947	105936	4990
CU427.Supercontig2.103.6495	177770	181796	4027
CU427.Supercontig2.103.6496	145003	147483	2481
CU427.Supercontig2.103.6497	153297	163553	10257
CU427.Supercontig2.103.6498	164775	166258	1484
CU427.Supercontig2.103.6499	169982	171463	1482
CU427.Supercontig2.103.6500	186227	186504	278
CU427.Supercontig2.103.6501	188633	196451	7819
CU427.Supercontig2.103.6502	204131	205198	1068
CU427.Supercontig2.103.6503	213057	215927	2871
CU427.Supercontig2.103.6504	222553	223714	1162
CU427.Supercontig2.103.6506	239441	240353	913
CU427.Supercontig2.103.6507	244936	246440	1505
CU427.Supercontig2.103.6508	249434	252740	3307
CU427.Supercontig2.103.6509	261385	262931	1547
CU427.Supercontig2.103.6510	270754	274656	3903
CU427.Supercontig2.103.6511	334849	336662	1814
CU427.Supercontig2.103.6512	352965	357767	4803
CU427.Supercontig2.103.6514	363664	372639	8976
CU427.Supercontig2.103.7117	616	787	172
CU427.Supercontig2.104.6515	15195	20413	5219
CU427.Supercontig2.104.6516	23347	24945	1599
CU427.Supercontig2.104.6517	28594	32201	3608
CU427.Supercontig2.104.6518	37861	43332	5472
CU427.Supercontig2.104.6520	54807	56933	2127
CU427.Supercontig2.104.6522	59802	61520	1719
CU427.Supercontig2.104.6538	243743	246873	3131
CU427.Supercontig2.104.6539	253103	254591	1489
CU427.Supercontig2.104.6542	274144	279690	5547
CU427.Supercontig2.104.6544	300100	306727	6628
CU427.Supercontig2.104.6545	310752	313994	3243
CU427.Supercontig2.104.6546	319099	325796	6698
CU427.Supercontig2.104.6547	326814	330965	4152
CU427.Supercontig2.104.6548	340681	356106	15426
CU427.Supercontig2.104.6549	369445	377619	8175
CU427.Supercontig2.104.6550	380195	382674	2480
CU427.Supercontig2.105.6551	27300	33329	6030
CU427.Supercontig2.105.6552	51352	53393	2042
CU427.Supercontig2.105.6554	60581	63950	3370
CU427.Supercontig2.105.6556	178349	178536	188
CU427.Supercontig2.105.6557	192625	193603	979
CU427.Supercontig2.105.6558	200719	201628	910
CU427.Supercontig2.105.6559	223321	224078	758
CU427.Supercontig2.105.6560	230638	232907	2270
CU427.Supercontig2.105.6561	240209	243906	3698
CU427.Supercontig2.105.6562	268593	273730	5138
CU427.Supercontig2.105.6563	275181	278054	2874
CU427.Supercontig2.105.6568	308513	312590	4078
CU427.Supercontig2.105.6569	317562	322153	4592
CU427.Supercontig2.105.6571	346753	348706	1954
CU427.Supercontig2.105.6639	14499	14776	278
CU427.Supercontig2.106.6574	2563	8437	5875
CU427.Supercontig2.106.6575	10273	12628	2356
CU427.Supercontig2.106.6576	18465	19921	1457
CU427.Supercontig2.106.6577	26454	29837	3384
CU427.Supercontig2.106.6578	34455	42294	7840
CU427.Supercontig2.106.6579	44912	49684	4773
CU427.Supercontig2.106.6580	52097	53558	1462
CU427.Supercontig2.106.6585	100439	102535	2097
CU427.Supercontig2.106.6586	100438	102535	2098
CU427.Supercontig2.106.6588	106769	107151	383
CU427.Supercontig2.106.6590	118453	131571	13119
CU427.Supercontig2.106.6592	135554	148425	12872
CU427.Supercontig2.106.6594	164176	167424	3249
CU427.Supercontig2.106.6595	180147	181488	1342
CU427.Supercontig2.106.6596	196339	203058	6720
CU427.Supercontig2.106.6597	204689	205477	789
CU427.Supercontig2.106.6598	208648	209633	986
CU427.Supercontig2.106.6599	217451	219465	2015
CU427.Supercontig2.106.6600	221698	223450	1753
CU427.Supercontig2.106.6601	226934	227443	510
CU427.Supercontig2.106.6603	248888	250546	1659
CU427.Supercontig2.106.6606	257800	262366	4567
CU427.Supercontig2.106.6607	291028	293690	2663
CU427.Supercontig2.106.6608	319020	320655	1636
CU427.Supercontig2.106.6609	327683	329771	2089
CU427.Supercontig2.106.6612	353407	354800	1394
CU427.Supercontig2.107.6615	13567	15135	1569
CU427.Supercontig2.107.6616	22283	25260	2978
CU427.Supercontig2.107.6617	30704	37112	6409
CU427.Supercontig2.107.6618	39459	42452	2994
CU427.Supercontig2.107.6619	49329	65911	16583
CU427.Supercontig2.107.6620	72260	76334	4075
CU427.Supercontig2.107.6621	84524	86368	1845
CU427.Supercontig2.107.6622	89002	89744	743
CU427.Supercontig2.107.6624	100578	100707	130
CU427.Supercontig2.107.6627	155215	155835	621
CU427.Supercontig2.107.6628	158972	160802	1831
CU427.Supercontig2.107.6631	180019	184090	4072
CU427.Supercontig2.107.6632	210346	212219	1874
CU427.Supercontig2.107.6633	245799	247825	2027
CU427.Supercontig2.107.6640	281179	285686	4508
CU427.Supercontig2.107.6641	290093	292933	2841
CU427.Supercontig2.107.6643	313206	314390	1185
CU427.Supercontig2.107.6645	327333	333463	6131
CU427.Supercontig2.107.6646	339725	341330	1606
CU427.Supercontig2.107.6647	346741	349638	2898
CU427.Supercontig2.107.6649	358554	362638	4085
CU427.Supercontig2.107.6650	364542	367255	2714
CU427.Supercontig2.108.6653	23842	28774	4933
CU427.Supercontig2.108.6657	60922	68278	7357
CU427.Supercontig2.108.6658	70344	73651	3308
CU427.Supercontig2.108.6659	83722	84538	817
CU427.Supercontig2.108.6660	104966	108158	3193
CU427.Supercontig2.108.6662	165242	166888	1647
CU427.Supercontig2.108.6663	172956	179806	6851
CU427.Supercontig2.108.6671	252432	272486	20055
CU427.Supercontig2.108.6676	277394	279137	1744
CU427.Supercontig2.108.6678	301988	304388	2401
CU427.Supercontig2.108.6679	313153	318914	5762
CU427.Supercontig2.108.6680	322434	324372	1939
CU427.Supercontig2.108.6681	326170	330241	4072
CU427.Supercontig2.108.6682	332287	333422	1136
CU427.Supercontig2.108.6683	337126	342231	5106
CU427.Supercontig2.109.6684	10915	12943	2029
CU427.Supercontig2.109.6688	82628	84850	2223
CU427.Supercontig2.109.6689	101919	111704	9786
CU427.Supercontig2.109.6693	188351	190869	2519
CU427.Supercontig2.109.6694	194596	196848	2253
CU427.Supercontig2.109.6695	198579	202457	3879
CU427.Supercontig2.109.6696	210250	212765	2516
CU427.Supercontig2.109.6697	219570	224812	5243
CU427.Supercontig2.109.6698	228819	231699	2881
CU427.Supercontig2.109.6699	236356	237013	658
CU427.Supercontig2.109.6700	238112	238808	697
CU427.Supercontig2.109.6701	251809	254152	2344
CU427.Supercontig2.109.6702	256828	258011	1184
CU427.Supercontig2.109.6703	259444	264058	4615
CU427.Supercontig2.109.6705	280370	281292	923
CU427.Supercontig2.109.6706	288871	292075	3205
CU427.Supercontig2.109.6707	299848	301593	1746
CU427.Supercontig2.109.6708	327348	329631	2284
CU427.Supercontig2.109.6709	344276	346508	2233
CU427.Supercontig2.11.1426	36868	37916	1049
CU427.Supercontig2.11.1427	46785	48806	2022
CU427.Supercontig2.11.1428	111936	112645	710
CU427.Supercontig2.11.1429	130007	130695	689
CU427.Supercontig2.11.1432	154908	156838	1931
CU427.Supercontig2.11.1433	201557	203073	1517
CU427.Supercontig2.11.1434	208654	213498	4845
CU427.Supercontig2.11.1438	226327	227128	802
CU427.Supercontig2.11.1439	258269	259342	1074
CU427.Supercontig2.11.1440	271979	272742	764
CU427.Supercontig2.11.1441	275644	276234	591
CU427.Supercontig2.11.1442	282880	283075	196
CU427.Supercontig2.11.1443	388289	390663	2375
CU427.Supercontig2.11.1444	406478	408176	1699
CU427.Supercontig2.11.1445	415194	416929	1736
CU427.Supercontig2.11.1446	440374	442391	2018
CU427.Supercontig2.11.1452	538270	539422	1153
CU427.Supercontig2.11.1454	585121	585955	835
CU427.Supercontig2.11.1455	620296	623086	2791
CU427.Supercontig2.11.1458	713311	714263	953
CU427.Supercontig2.11.1460	738022	739560	1539
CU427.Supercontig2.11.1461	744800	750164	5365
CU427.Supercontig2.11.1462	807730	810382	2653
CU427.Supercontig2.11.1463	813401	817282	3882
CU427.Supercontig2.11.1464	883621	885028	1408
CU427.Supercontig2.11.1465	910112	911869	1758
CU427.Supercontig2.11.1466	913006	914027	1022
CU427.Supercontig2.11.1467	1004944	1006255	1312
CU427.Supercontig2.11.1468	1019576	1022312	2737
CU427.Supercontig2.11.1471	1174441	1177959	3519
CU427.Supercontig2.11.1472	1230383	1232868	2486
CU427.Supercontig2.11.1473	1255576	1256970	1395
CU427.Supercontig2.11.1474	1298048	1300429	2382
CU427.Supercontig2.11.1477	1374143	1376120	1978
CU427.Supercontig2.11.1480	1395279	1396257	979
CU427.Supercontig2.11.1481	1398631	1399523	893
CU427.Supercontig2.11.1483	1442717	1444626	1910
CU427.Supercontig2.11.1487	1513080	1515742	2663
CU427.Supercontig2.11.1488	1583455	1585677	2223
CU427.Supercontig2.11.1489	1591097	1592205	1109
CU427.Supercontig2.11.1490	1596070	1598990	2921
CU427.Supercontig2.11.1492	1704447	1706908	2462
CU427.Supercontig2.11.1493	1733401	1741348	7948
CU427.Supercontig2.11.1496	1835380	1836929	1550
CU427.Supercontig2.11.1497	1916183	1917482	1300
CU427.Supercontig2.11.1498	1923731	1926030	2300
CU427.Supercontig2.110.6711	11808	18803	6996
CU427.Supercontig2.110.6712	20466	23881	3416
CU427.Supercontig2.110.6713	26227	29398	3172
CU427.Supercontig2.110.6714	31528	35613	4086
CU427.Supercontig2.110.6715	37395	40685	3291
CU427.Supercontig2.110.6716	45713	46939	1227
CU427.Supercontig2.110.6717	50941	55020	4080
CU427.Supercontig2.110.6718	56854	57214	361
CU427.Supercontig2.110.6719	61343	68709	7367
CU427.Supercontig2.110.6720	71616	75219	3604
CU427.Supercontig2.110.6721	96549	98142	1594
CU427.Supercontig2.110.6722	109768	110409	642
CU427.Supercontig2.110.6723	112688	121906	9219
CU427.Supercontig2.110.6724	127309	131224	3916
CU427.Supercontig2.110.6725	132883	134546	1664
CU427.Supercontig2.110.6726	145879	149816	3938
CU427.Supercontig2.110.6727	160580	161437	858
CU427.Supercontig2.110.6728	173825	178907	5083
CU427.Supercontig2.110.6729	190962	197009	6048
CU427.Supercontig2.110.6730	208879	209394	516
CU427.Supercontig2.110.6731	224260	226009	1750
CU427.Supercontig2.110.6732	269442	271235	1794
CU427.Supercontig2.110.6735	318994	319707	714
CU427.Supercontig2.110.6736	322519	325762	3244
CU427.Supercontig2.111.6737	1843	2037	195
CU427.Supercontig2.111.6742	81472	84503	3032
CU427.Supercontig2.111.6743	126919	128305	1387
CU427.Supercontig2.111.6745	179813	180701	889
CU427.Supercontig2.111.6746	259524	262500	2977
CU427.Supercontig2.111.6747	263470	267008	3539
CU427.Supercontig2.111.6749	273422	274896	1475
CU427.Supercontig2.112.6750	3688	15332	11645
CU427.Supercontig2.112.6751	17039	18828	1790
CU427.Supercontig2.112.6752	23000	29656	6657
CU427.Supercontig2.112.6755	57007	57637	631
CU427.Supercontig2.112.6761	92059	95996	3938
CU427.Supercontig2.112.6762	100012	105416	5405
CU427.Supercontig2.112.6763	111494	113109	1616
CU427.Supercontig2.112.6765	129759	131110	1352
CU427.Supercontig2.112.6766	133942	137910	3969
CU427.Supercontig2.112.6767	153102	157332	4231
CU427.Supercontig2.112.6768	162492	168613	6122
CU427.Supercontig2.112.6769	173493	189991	16499
CU427.Supercontig2.112.6770	199146	201766	2621
CU427.Supercontig2.112.6771	207103	210532	3430
CU427.Supercontig2.112.6773	214630	218686	4057
CU427.Supercontig2.112.6774	222190	223315	1126
CU427.Supercontig2.112.6775	344853	350466	5614
CU427.Supercontig2.112.6777	230082	240283	10202
CU427.Supercontig2.112.6778	244982	252452	7471
CU427.Supercontig2.112.6779	257700	266737	9038
CU427.Supercontig2.112.6781	301476	302905	1430
CU427.Supercontig2.112.6783	306499	310876	4378
CU427.Supercontig2.112.6784	315926	322577	6652
CU427.Supercontig2.112.6785	329440	331463	2024
CU427.Supercontig2.112.6786	336662	339532	2871
CU427.Supercontig2.113.6787	29415	31675	2261
CU427.Supercontig2.113.6788	35325	41519	6195
CU427.Supercontig2.113.6789	45707	49319	3613
CU427.Supercontig2.113.6791	58996	61226	2231
CU427.Supercontig2.113.6792	81396	82701	1306
CU427.Supercontig2.113.6793	89128	91033	1906
CU427.Supercontig2.113.6797	126571	132157	5587
CU427.Supercontig2.113.6798	137462	137794	333
CU427.Supercontig2.113.6799	159780	162823	3044
CU427.Supercontig2.113.6800	164320	164842	523
CU427.Supercontig2.113.6803	199345	204489	5145
CU427.Supercontig2.113.6804	207311	210097	2787
CU427.Supercontig2.113.6805	216068	217937	1870
CU427.Supercontig2.113.6806	235125	237454	2330
CU427.Supercontig2.113.6807	239541	241258	1718
CU427.Supercontig2.113.6808	257854	260036	2183
CU427.Supercontig2.113.6809	267598	271226	3629
CU427.Supercontig2.113.6810	273036	273900	865
CU427.Supercontig2.113.6811	275405	277438	2034
CU427.Supercontig2.113.6812	282639	284580	1942
CU427.Supercontig2.113.6813	285463	291642	6180
CU427.Supercontig2.113.6815	300617	303453	2837
CU427.Supercontig2.113.6816	304959	307764	2806
CU427.Supercontig2.113.6818	311170	313146	1977
CU427.Supercontig2.113.6819	331619	339690	8072
CU427.Supercontig2.113.6820	342302	342895	594
CU427.Supercontig2.114.6822	5565	7376	1812
CU427.Supercontig2.114.6825	87487	92511	5025
CU427.Supercontig2.114.6826	24166	36373	12208
CU427.Supercontig2.114.6827	43626	48530	4905
CU427.Supercontig2.114.6828	50776	56894	6119
CU427.Supercontig2.114.6829	58114	63683	5570
CU427.Supercontig2.114.6830	70591	71126	536
CU427.Supercontig2.114.6831	73207	79744	6538
CU427.Supercontig2.114.6832	95598	97912	2315
CU427.Supercontig2.114.6841	129695	134381	4687
CU427.Supercontig2.114.6842	136732	140467	3736
CU427.Supercontig2.114.6843	142418	153237	10820
CU427.Supercontig2.114.6844	155643	160443	4801
CU427.Supercontig2.114.6846	167923	171722	3800
CU427.Supercontig2.114.6847	174414	175602	1189
CU427.Supercontig2.114.6848	178051	181641	3591
CU427.Supercontig2.114.6850	206275	208206	1932
CU427.Supercontig2.114.6852	222210	226269	4060
CU427.Supercontig2.114.6854	240582	245091	4510
CU427.Supercontig2.114.6855	250523	253344	2822
CU427.Supercontig2.114.6856	256026	264211	8186
CU427.Supercontig2.114.6857	267777	277649	9873
CU427.Supercontig2.114.6862	320050	320724	675
CU427.Supercontig2.114.6863	323370	326180	2811
CU427.Supercontig2.115.6875	70530	77261	6732
CU427.Supercontig2.115.6876	79573	79718	146
CU427.Supercontig2.115.6877	88366	92794	4429
CU427.Supercontig2.115.6879	108523	112801	4279
CU427.Supercontig2.115.6880	114932	116969	2038
CU427.Supercontig2.115.6883	123443	139499	16057
CU427.Supercontig2.115.6885	144977	165132	20156
CU427.Supercontig2.115.6887	167383	167833	451
CU427.Supercontig2.115.6888	171370	176475	5106
CU427.Supercontig2.115.6889	179726	184114	4389
CU427.Supercontig2.115.6890	189672	196807	7136
CU427.Supercontig2.115.6891	200716	202915	2200
CU427.Supercontig2.115.6894	216677	219710	3034
CU427.Supercontig2.115.6897	244921	246630	1710
CU427.Supercontig2.115.6898	261625	263455	1831
CU427.Supercontig2.115.6899	269523	277437	7915
CU427.Supercontig2.115.6900	292274	295994	3721
CU427.Supercontig2.115.6902	305011	309281	4271
CU427.Supercontig2.115.6903	313131	318399	5269
CU427.Supercontig2.115.6904	320657	324686	4030
CU427.Supercontig2.115.6905	329917	333615	3699
CU427.Supercontig2.116.6906	5471	7240	1770
CU427.Supercontig2.116.6907	10585	13617	3033
CU427.Supercontig2.116.6908	14696	17061	2366
CU427.Supercontig2.116.6909	18953	22697	3745
CU427.Supercontig2.116.6910	34199	35813	1615
CU427.Supercontig2.116.6911	40393	44065	3673
CU427.Supercontig2.116.6914	48014	51697	3684
CU427.Supercontig2.116.6915	53308	60000	6693
CU427.Supercontig2.116.6916	62619	67161	4543
CU427.Supercontig2.116.6917	68074	79773	11700
CU427.Supercontig2.116.6918	80570	85316	4747
CU427.Supercontig2.116.6920	92910	95841	2932
CU427.Supercontig2.116.6921	98151	103351	5201
CU427.Supercontig2.116.6922	105634	113776	8143
CU427.Supercontig2.116.6923	121289	122958	1670
CU427.Supercontig2.116.6925	126748	139127	12380
CU427.Supercontig2.116.6926	169331	176403	7073
CU427.Supercontig2.116.6927	179206	182955	3750
CU427.Supercontig2.116.6928	184624	200873	16250
CU427.Supercontig2.116.6929	203785	210039	6255
CU427.Supercontig2.116.6933	232134	241382	9249
CU427.Supercontig2.116.6938	255207	258184	2978
CU427.Supercontig2.116.6939	260100	262571	2472
CU427.Supercontig2.116.6940	272284	273417	1134
CU427.Supercontig2.116.6942	281720	285066	3347
CU427.Supercontig2.116.6945	293374	302163	8790
CU427.Supercontig2.116.6946	304345	305447	1103
CU427.Supercontig2.116.6947	306423	318102	11680
CU427.Supercontig2.116.6948	325423	329514	4092
CU427.Supercontig2.117.6951	31982	37733	5752
CU427.Supercontig2.117.6953	70792	73046	2255
CU427.Supercontig2.117.6954	75926	78851	2926
CU427.Supercontig2.117.6956	134069	135959	1891
CU427.Supercontig2.117.6957	138465	140674	2210
CU427.Supercontig2.117.6958	163463	164587	1125
CU427.Supercontig2.117.6962	253523	256561	3039
CU427.Supercontig2.117.6963	266041	267704	1664
CU427.Supercontig2.117.6964	288556	291237	2682
CU427.Supercontig2.117.6965	296491	299822	3332
CU427.Supercontig2.117.9342	15796	17982	2187
CU427.Supercontig2.118.6969	33345	37751	4407
CU427.Supercontig2.118.6972	40185	40892	708
CU427.Supercontig2.118.6973	44720	48492	3773
CU427.Supercontig2.118.6974	61000	64070	3071
CU427.Supercontig2.118.6976	78102	79452	1351
CU427.Supercontig2.118.6977	81350	82399	1050
CU427.Supercontig2.118.6978	83288	84098	811
CU427.Supercontig2.118.6980	93196	93697	502
CU427.Supercontig2.118.6983	103887	108775	4889
CU427.Supercontig2.118.6988	147288	149109	1822
CU427.Supercontig2.118.6995	189018	192215	3198
CU427.Supercontig2.118.6997	197577	198099	523
CU427.Supercontig2.118.7001	207849	217553	9705
CU427.Supercontig2.118.7002	219495	224770	5276
CU427.Supercontig2.118.7003	225745	228379	2635
CU427.Supercontig2.118.7005	232470	235093	2624
CU427.Supercontig2.118.7007	247049	248387	1339
CU427.Supercontig2.118.7008	253724	256651	2928
CU427.Supercontig2.118.7009	259380	265813	6434
CU427.Supercontig2.118.7010	274172	278191	4020
CU427.Supercontig2.118.7011	283072	283368	297
CU427.Supercontig2.118.7012	284382	286786	2405
CU427.Supercontig2.118.7013	288868	291719	2852
CU427.Supercontig2.118.7014	293542	302033	8492
CU427.Supercontig2.118.7015	321327	326273	4947
CU427.Supercontig2.118.7017	328856	329186	331
CU427.Supercontig2.119.6999	113602	115036	1435
CU427.Supercontig2.119.7020	33393	34511	1119
CU427.Supercontig2.119.7021	44263	50866	6604
CU427.Supercontig2.119.7022	84865	90734	5870
CU427.Supercontig2.119.7024	99470	102601	3132
CU427.Supercontig2.119.7026	106912	108851	1940
CU427.Supercontig2.119.7030	138716	142053	3338
CU427.Supercontig2.119.7031	144738	148406	3669
CU427.Supercontig2.119.7033	185165	188216	3052
CU427.Supercontig2.119.7034	192585	199096	6512
CU427.Supercontig2.119.7035	202348	206169	3822
CU427.Supercontig2.119.7036	229812	231221	1410
CU427.Supercontig2.119.7037	234935	236134	1200
CU427.Supercontig2.119.7038	238425	241019	2595
CU427.Supercontig2.119.7039	246727	247274	548
CU427.Supercontig2.119.7041	247380	249033	1654
CU427.Supercontig2.119.7042	252072	255993	3922
CU427.Supercontig2.119.7043	271116	273388	2273
CU427.Supercontig2.119.7044	277448	279251	1804
CU427.Supercontig2.119.7046	300329	306281	5953
CU427.Supercontig2.119.7047	309466	310985	1520
CU427.Supercontig2.119.7048	312232	317375	5144
CU427.Supercontig2.119.7049	322111	323506	1396
CU427.Supercontig2.119.7050	336567	339266	2700
CU427.Supercontig2.12.1501	36052	38308	2257
CU427.Supercontig2.12.1502	44928	46457	1530
CU427.Supercontig2.12.1503	72063	73116	1054
CU427.Supercontig2.12.1506	161722	163872	2151
CU427.Supercontig2.12.1507	178807	180578	1772
CU427.Supercontig2.12.1508	199662	200228	567
CU427.Supercontig2.12.1509	237531	243329	5799
CU427.Supercontig2.12.1510	254110	255124	1015
CU427.Supercontig2.12.1511	261322	261983	662
CU427.Supercontig2.12.1513	356752	359005	2254
CU427.Supercontig2.12.1514	373457	377043	3587
CU427.Supercontig2.12.1515	384997	386382	1386
CU427.Supercontig2.12.1517	474906	475940	1035
CU427.Supercontig2.12.1519	543006	545218	2213
CU427.Supercontig2.12.1520	560115	565285	5171
CU427.Supercontig2.12.1521	570509	571613	1105
CU427.Supercontig2.12.1522	580285	582097	1813
CU427.Supercontig2.12.1523	590241	591190	950
CU427.Supercontig2.12.1524	612000	612805	806
CU427.Supercontig2.12.1525	615235	620554	5320
CU427.Supercontig2.12.1527	717698	718351	654
CU427.Supercontig2.12.1528	728076	730572	2497
CU427.Supercontig2.12.1533	771249	776495	5247
CU427.Supercontig2.12.1539	830523	832854	2332
CU427.Supercontig2.12.1540	867313	869090	1778
CU427.Supercontig2.12.1541	875104	876069	966
CU427.Supercontig2.12.1542	944490	947218	2729
CU427.Supercontig2.12.1543	967946	969006	1061
CU427.Supercontig2.12.1544	971308	972136	829
CU427.Supercontig2.12.1547	1052326	1053244	919
CU427.Supercontig2.12.1548	1060912	1063089	2178
CU427.Supercontig2.12.1550	1068422	1072989	4568
CU427.Supercontig2.12.1552	1089625	1090847	1223
CU427.Supercontig2.12.1553	1092127	1094975	2849
CU427.Supercontig2.12.1554	1096116	1098712	2597
CU427.Supercontig2.12.1555	1101672	1104050	2379
CU427.Supercontig2.12.1556	1111776	1113681	1906
CU427.Supercontig2.12.1557	1131261	1131852	592
CU427.Supercontig2.12.1559	1136426	1138139	1714
CU427.Supercontig2.12.1562	1186458	1189709	3252
CU427.Supercontig2.12.1563	1195482	1200605	5124
CU427.Supercontig2.12.1564	1277881	1279258	1378
CU427.Supercontig2.12.1566	1335177	1337383	2207
CU427.Supercontig2.12.1571	1491623	1499517	7895
CU427.Supercontig2.12.1572	1501011	1502867	1857
CU427.Supercontig2.12.1574	1506023	1510869	4847
CU427.Supercontig2.12.1575	1515813	1519208	3396
CU427.Supercontig2.12.1576	1523635	1525118	1484
CU427.Supercontig2.12.1577	1528234	1531412	3179
CU427.Supercontig2.12.1578	1534005	1534380	376
CU427.Supercontig2.12.1579	1551244	1553803	2560
CU427.Supercontig2.12.1580	1564615	1565628	1014
CU427.Supercontig2.12.1582	1592264	1593212	949
CU427.Supercontig2.12.1583	1602163	1605070	2908
CU427.Supercontig2.12.1584	1606876	1611655	4780
CU427.Supercontig2.12.1586	1618141	1618947	807
CU427.Supercontig2.12.1587	1629541	1632192	2652
CU427.Supercontig2.12.1590	1671782	1673942	2161
CU427.Supercontig2.12.1591	1684200	1691508	7309
CU427.Supercontig2.12.1592	1704460	1706502	2043
CU427.Supercontig2.12.1594	1711766	1713943	2178
CU427.Supercontig2.12.1595	1716107	1718719	2613
CU427.Supercontig2.12.1596	1720275	1723983	3709
CU427.Supercontig2.12.1597	1735466	1736243	778
CU427.Supercontig2.120.7052	12007	12416	410
CU427.Supercontig2.120.7053	35435	39905	4471
CU427.Supercontig2.120.7056	51494	51964	471
CU427.Supercontig2.120.7057	60878	62389	1512
CU427.Supercontig2.120.7058	79842	80056	215
CU427.Supercontig2.120.7060	80764	81562	799
CU427.Supercontig2.120.7062	141670	145416	3747
CU427.Supercontig2.120.7064	160807	163562	2756
CU427.Supercontig2.120.7066	196054	198160	2107
CU427.Supercontig2.120.7067	202516	205565	3050
CU427.Supercontig2.120.7072	236985	237768	784
CU427.Supercontig2.120.7076	262888	263104	217
CU427.Supercontig2.120.7080	288655	290642	1988
CU427.Supercontig2.121.7087	24917	31680	6764
CU427.Supercontig2.121.7094	50869	57243	6375
CU427.Supercontig2.121.7095	58862	59788	927
CU427.Supercontig2.121.7097	69840	72287	2448
CU427.Supercontig2.121.7099	91471	96220	4750
CU427.Supercontig2.121.7100	98182	99485	1304
CU427.Supercontig2.121.7105	153566	156937	3372
CU427.Supercontig2.121.7107	177780	183480	5701
CU427.Supercontig2.121.7108	204342	206846	2505
CU427.Supercontig2.121.7109	211040	220839	9800
CU427.Supercontig2.121.7110	226537	228622	2086
CU427.Supercontig2.121.7111	231388	233073	1686
CU427.Supercontig2.121.7112	235701	238173	2473
CU427.Supercontig2.121.7113	248991	253650	4660
CU427.Supercontig2.121.7114	264246	269041	4796
CU427.Supercontig2.122.7120	12588	14107	1520
CU427.Supercontig2.122.7121	18533	30440	11908
CU427.Supercontig2.122.7122	35362	40473	5112
CU427.Supercontig2.122.7123	86581	87691	1111
CU427.Supercontig2.122.7124	190355	192498	2144
CU427.Supercontig2.122.7125	202039	204653	2615
CU427.Supercontig2.122.7126	284506	285898	1393
CU427.Supercontig2.122.9789	304037	307530	3494
CU427.Supercontig2.123.7130	18810	21078	2269
CU427.Supercontig2.123.7133	32272	34272	2001
CU427.Supercontig2.123.7134	42417	44988	2572
CU427.Supercontig2.123.7135	52125	54646	2522
CU427.Supercontig2.123.7136	61752	65396	3645
CU427.Supercontig2.123.7141	89878	91190	1313
CU427.Supercontig2.123.7143	98240	99072	833
CU427.Supercontig2.123.7145	109798	111732	1935
CU427.Supercontig2.123.7146	124880	126677	1798
CU427.Supercontig2.123.7147	132987	134709	1723
CU427.Supercontig2.123.7148	136556	138777	2222
CU427.Supercontig2.123.7149	141024	142886	1863
CU427.Supercontig2.123.7150	151814	154317	2504
CU427.Supercontig2.123.7151	155361	160657	5297
CU427.Supercontig2.123.7152	166346	167465	1120
CU427.Supercontig2.123.7153	176853	178191	1339
CU427.Supercontig2.123.7154	180787	182374	1588
CU427.Supercontig2.123.7155	190638	192384	1747
CU427.Supercontig2.123.7156	199065	201663	2599
CU427.Supercontig2.123.7158	214532	215538	1007
CU427.Supercontig2.123.7159	222320	227016	4697
CU427.Supercontig2.123.7160	240972	243213	2242
CU427.Supercontig2.123.7166	305171	315097	9927
CU427.Supercontig2.124.7171	30399	30871	473
CU427.Supercontig2.124.7172	33190	37181	3992
CU427.Supercontig2.124.7174	52252	59425	7174
CU427.Supercontig2.124.7175	76663	78197	1535
CU427.Supercontig2.124.7177	229888	251361	21474
CU427.Supercontig2.124.7179	124680	128810	4131
CU427.Supercontig2.124.7180	129691	130744	1054
CU427.Supercontig2.124.7182	136984	140571	3588
CU427.Supercontig2.124.7183	143045	145666	2622
CU427.Supercontig2.124.7185	154897	157259	2363
CU427.Supercontig2.124.7186	160238	167340	7103
CU427.Supercontig2.124.7187	171617	174882	3266
CU427.Supercontig2.124.7194	264553	266700	2148
CU427.Supercontig2.124.7195	268703	273176	4474
CU427.Supercontig2.124.7196	276323	281397	5075
CU427.Supercontig2.124.7197	286962	293223	6262
CU427.Supercontig2.124.7198	299018	305520	6503
CU427.Supercontig2.124.7199	308125	312038	3914
CU427.Supercontig2.125.7221	182541	189237	6697
CU427.Supercontig2.125.7222	192921	197293	4373
CU427.Supercontig2.125.7224	219744	229587	9844
CU427.Supercontig2.125.7226	247042	267091	20050
CU427.Supercontig2.125.7229	282650	284744	2095
CU427.Supercontig2.125.7230	290194	292205	2012
CU427.Supercontig2.126.7227	125053	128874	3822
CU427.Supercontig2.126.7231	27891	31405	3515
CU427.Supercontig2.126.7232	33376	35252	1877
CU427.Supercontig2.126.7234	45620	46469	850
CU427.Supercontig2.126.7236	84331	84750	420
CU427.Supercontig2.126.7237	94987	95697	711
CU427.Supercontig2.126.7238	100084	100934	851
CU427.Supercontig2.126.7239	114629	117297	2669
CU427.Supercontig2.126.7243	133637	138266	4630
CU427.Supercontig2.126.7246	161634	165025	3392
CU427.Supercontig2.126.7247	177043	179464	2422
CU427.Supercontig2.126.7253	288877	290058	1182
CU427.Supercontig2.127.7254	16611	18422	1812
CU427.Supercontig2.127.7256	31747	35325	3579
CU427.Supercontig2.127.7257	42495	43782	1288
CU427.Supercontig2.127.7258	61282	63001	1720
CU427.Supercontig2.127.7259	69339	70818	1480
CU427.Supercontig2.127.7262	174888	175500	613
CU427.Supercontig2.127.7263	184346	187783	3438
CU427.Supercontig2.127.7264	198532	200735	2204
CU427.Supercontig2.127.7266	230383	232138	1756
CU427.Supercontig2.127.7267	246688	250168	3481
CU427.Supercontig2.127.7269	283338	285579	2242
CU427.Supercontig2.128.7271	37277	40362	3086
CU427.Supercontig2.128.7272	51400	61995	10596
CU427.Supercontig2.128.7276	105344	106993	1650
CU427.Supercontig2.128.7278	121761	122607	847
CU427.Supercontig2.128.7279	123809	127644	3836
CU427.Supercontig2.128.7280	134876	137656	2781
CU427.Supercontig2.128.7281	138651	141629	2979
CU427.Supercontig2.128.7282	143721	146759	3039
CU427.Supercontig2.128.7283	152587	154562	1976
CU427.Supercontig2.128.7284	159298	161652	2355
CU427.Supercontig2.128.7289	194759	199244	4486
CU427.Supercontig2.128.7292	204925	211857	6933
CU427.Supercontig2.128.7293	213051	215961	2911
CU427.Supercontig2.128.7294	242843	244023	1181
CU427.Supercontig2.128.7295	247614	250762	3149
CU427.Supercontig2.128.7297	259525	264456	4932
CU427.Supercontig2.129.7303	30025	30569	545
CU427.Supercontig2.129.7304	51323	51812	490
CU427.Supercontig2.129.7305	55364	56135	772
CU427.Supercontig2.129.7306	58711	61393	2683
CU427.Supercontig2.129.7307	68814	70058	1245
CU427.Supercontig2.129.7308	77599	79463	1865
CU427.Supercontig2.129.7309	101665	103827	2163
CU427.Supercontig2.129.7310	106006	111683	5678
CU427.Supercontig2.129.7311	114539	121188	6650
CU427.Supercontig2.129.7312	122490	124413	1924
CU427.Supercontig2.129.7313	129412	130178	767
CU427.Supercontig2.129.7314	142312	143563	1252
CU427.Supercontig2.129.7316	181024	184221	3198
CU427.Supercontig2.129.7317	196956	198099	1144
CU427.Supercontig2.129.7318	203869	211764	7896
CU427.Supercontig2.129.7319	214218	216587	2370
CU427.Supercontig2.129.7320	223002	228733	5732
CU427.Supercontig2.129.7327	264986	268870	3885
CU427.Supercontig2.129.7329	287771	288210	440
CU427.Supercontig2.129.7330	290386	293359	2974
CU427.Supercontig2.13.1698	1364433	1377952	13520
CU427.Supercontig2.13.1701	1270254	1275065	4812
CU427.Supercontig2.13.1703	1277899	1284674	6776
CU427.Supercontig2.13.1704	1288205	1290145	1941
CU427.Supercontig2.13.1705	1291673	1294118	2446
CU427.Supercontig2.13.1708	1307374	1309268	1895
CU427.Supercontig2.13.1709	1310694	1312007	1314
CU427.Supercontig2.13.1710	1327785	1331359	3575
CU427.Supercontig2.13.1712	1359809	1362657	2849
CU427.Supercontig2.13.1713	1380536	1388774	8239
CU427.Supercontig2.13.1714	1391928	1392974	1047
CU427.Supercontig2.13.1715	1431872	1434725	2854
CU427.Supercontig2.13.1716	1440070	1441833	1764
CU427.Supercontig2.13.1717	1444106	1446255	2150
CU427.Supercontig2.13.1722	1511410	1517229	5820
CU427.Supercontig2.13.1723	1519452	1520632	1181
CU427.Supercontig2.13.1724	1521738	1528361	6624
CU427.Supercontig2.13.1725	1555471	1558733	3263
CU427.Supercontig2.13.1726	1582590	1585168	2579
CU427.Supercontig2.13.1727	1587760	1589125	1366
CU427.Supercontig2.13.1729	1602582	1605146	2565
CU427.Supercontig2.13.1730	1613321	1614166	846
CU427.Supercontig2.13.1731	1633324	1633969	646
CU427.Supercontig2.13.1734	1649851	1663768	13918
CU427.Supercontig2.13.1735	1666037	1677078	11042
CU427.Supercontig2.13.1736	1680275	1689780	9506
CU427.Supercontig2.130.7331	1808	2533	726
CU427.Supercontig2.130.7333	11706	12728	1023
CU427.Supercontig2.130.7334	37520	39526	2007
CU427.Supercontig2.130.7335	84834	86845	2012
CU427.Supercontig2.130.7336	98057	98926	870
CU427.Supercontig2.130.7339	135555	137225	1671
CU427.Supercontig2.130.7341	159425	160970	1546
CU427.Supercontig2.130.7344	186514	188180	1667
CU427.Supercontig2.130.7346	213988	217923	3936
CU427.Supercontig2.130.7348	223221	225982	2762
CU427.Supercontig2.130.7353	252864	271744	18881
CU427.Supercontig2.130.7354	272791	275429	2639
CU427.Supercontig2.131.7355	10792	13751	2960
CU427.Supercontig2.131.7356	35891	38055	2165
CU427.Supercontig2.131.7358	53439	53967	529
CU427.Supercontig2.131.7359	91996	103239	11244
CU427.Supercontig2.131.7360	107039	118123	11085
CU427.Supercontig2.131.7363	136234	137206	973
CU427.Supercontig2.131.7364	142805	145790	2986
CU427.Supercontig2.131.7371	212995	213578	584
CU427.Supercontig2.131.7372	213864	221104	7241
CU427.Supercontig2.131.7374	239723	242462	2740
CU427.Supercontig2.131.7375	245206	247156	1951
CU427.Supercontig2.132.7379	25084	29789	4706
CU427.Supercontig2.132.7386	101669	108121	6453
CU427.Supercontig2.132.7389	115646	118582	2937
CU427.Supercontig2.132.7390	122230	131512	9283
CU427.Supercontig2.132.7394	147571	149556	1986
CU427.Supercontig2.132.7396	164836	167268	2433
CU427.Supercontig2.132.7397	168544	171305	2762
CU427.Supercontig2.132.7398	172677	184924	12248
CU427.Supercontig2.132.7400	201868	213430	11563
CU427.Supercontig2.132.7401	214630	217786	3157
CU427.Supercontig2.132.7402	218781	222704	3924
CU427.Supercontig2.132.7403	226230	231637	5408
CU427.Supercontig2.132.7404	232966	236972	4007
CU427.Supercontig2.132.7406	238777	240207	1431
CU427.Supercontig2.132.7408	260498	262657	2160
CU427.Supercontig2.132.7409	278930	279916	987
CU427.Supercontig2.133.7410	9423	11206	1784
CU427.Supercontig2.133.7413	36964	39424	2461
CU427.Supercontig2.133.7414	41366	43114	1749
CU427.Supercontig2.133.7415	45067	55755	10689
CU427.Supercontig2.133.7416	57202	60682	3481
CU427.Supercontig2.133.7418	69878	71397	1520
CU427.Supercontig2.133.7420	90529	97428	6900
CU427.Supercontig2.133.7421	102123	102421	299
CU427.Supercontig2.133.7422	105003	106603	1601
CU427.Supercontig2.133.7424	114531	116320	1790
CU427.Supercontig2.133.7426	130515	139078	8564
CU427.Supercontig2.133.7428	149481	153724	4244
CU427.Supercontig2.133.7432	191220	196165	4946
CU427.Supercontig2.133.7435	237575	239033	1459
CU427.Supercontig2.133.7439	255409	255771	363
CU427.Supercontig2.134.7444	27367	31544	4178
CU427.Supercontig2.134.7445	33475	56065	22591
CU427.Supercontig2.134.7446	62463	67511	5049
CU427.Supercontig2.134.7447	68832	73097	4266
CU427.Supercontig2.134.7448	74773	77088	2316
CU427.Supercontig2.134.7449	82708	86692	3985
CU427.Supercontig2.134.7451	121910	123104	1195
CU427.Supercontig2.134.7452	131212	136290	5079
CU427.Supercontig2.134.7453	154945	157768	2824
CU427.Supercontig2.134.7454	161297	170530	9234
CU427.Supercontig2.134.7455	172060	172255	196
CU427.Supercontig2.134.7456	178611	178868	258
CU427.Supercontig2.134.7458	226231	226722	492
CU427.Supercontig2.134.7460	248342	248739	398
CU427.Supercontig2.134.7461	262101	265937	3837
CU427.Supercontig2.134.7462	270444	270685	242
CU427.Supercontig2.134.7463	273893	277791	3899
CU427.Supercontig2.135.7464	12779	15153	2375
CU427.Supercontig2.135.7465	16484	20566	4083
CU427.Supercontig2.135.7466	31318	34083	2766
CU427.Supercontig2.135.7467	43234	54315	11082
CU427.Supercontig2.135.7468	55898	60278	4381
CU427.Supercontig2.135.7469	61920	63093	1174
CU427.Supercontig2.135.7471	63172	64213	1042
CU427.Supercontig2.135.7475	105709	107645	1937
CU427.Supercontig2.135.7476	109601	125344	15744
CU427.Supercontig2.135.7477	127473	128328	856
CU427.Supercontig2.135.7478	131168	131789	622
CU427.Supercontig2.135.7479	171506	172945	1440
CU427.Supercontig2.135.7482	190823	196940	6118
CU427.Supercontig2.135.7485	238060	241139	3080
CU427.Supercontig2.135.7486	243245	245962	2718
CU427.Supercontig2.135.7487	250643	254779	4137
CU427.Supercontig2.135.7488	262315	265208	2894
CU427.Supercontig2.135.8921	149797	151035	1239
CU427.Supercontig2.136.7489	10870	20314	9445
CU427.Supercontig2.136.7490	29453	31665	2213
CU427.Supercontig2.136.7491	54157	59732	5576
CU427.Supercontig2.136.7493	65449	68271	2823
CU427.Supercontig2.136.7494	109041	115159	6119
CU427.Supercontig2.136.7496	147363	149619	2257
CU427.Supercontig2.136.7497	157752	161357	3606
CU427.Supercontig2.136.7498	164279	167840	3562
CU427.Supercontig2.136.7503	212667	215247	2581
CU427.Supercontig2.136.7504	216694	221277	4584
CU427.Supercontig2.136.7505	235206	237894	2689
CU427.Supercontig2.136.7506	239620	250363	10744
CU427.Supercontig2.136.7507	253937	261283	7347
CU427.Supercontig2.136.7509	270783	274564	3782
CU427.Supercontig2.137.7510	1143	1266	124
CU427.Supercontig2.137.7515	71178	74457	3280
CU427.Supercontig2.137.7519	154519	157425	2907
CU427.Supercontig2.137.7520	165315	167354	2040
CU427.Supercontig2.137.7522	173833	176702	2870
CU427.Supercontig2.137.7523	179694	183635	3942
CU427.Supercontig2.137.7526	250190	250330	141
CU427.Supercontig2.137.7532	232378	240837	8460
CU427.Supercontig2.137.7533	241933	248714	6782
CU427.Supercontig2.137.7535	255252	257891	2640
CU427.Supercontig2.137.7537	277631	280830	3200
CU427.Supercontig2.138.7538	6990	13844	6855
CU427.Supercontig2.138.7539	16307	19332	3026
CU427.Supercontig2.138.7541	33774	42547	8774
CU427.Supercontig2.138.7542	44424	48811	4388
CU427.Supercontig2.138.7543	51012	53401	2390
CU427.Supercontig2.138.7544	56637	58953	2317
CU427.Supercontig2.138.7545	84277	89662	5386
CU427.Supercontig2.138.7546	92190	93218	1029
CU427.Supercontig2.138.7547	96185	98039	1855
CU427.Supercontig2.138.7548	100896	102299	1404
CU427.Supercontig2.138.7549	104417	108767	4351
CU427.Supercontig2.138.7550	110546	113319	2774
CU427.Supercontig2.138.7551	114345	117318	2974
CU427.Supercontig2.139.7555	7992	12671	4680
CU427.Supercontig2.139.7560	123261	126211	2951
CU427.Supercontig2.139.7563	183523	185873	2351
CU427.Supercontig2.139.7565	232485	234729	2245
CU427.Supercontig2.139.7566	238252	240541	2290
CU427.Supercontig2.139.7567	260196	261477	1282
CU427.Supercontig2.14.1737	2163	9830	7668
CU427.Supercontig2.14.1738	13264	14303	1040
CU427.Supercontig2.14.1739	16854	24882	8029
CU427.Supercontig2.14.1740	26277	37475	11199
CU427.Supercontig2.14.1741	40841	42569	1729
CU427.Supercontig2.14.1742	49086	52612	3527
CU427.Supercontig2.14.1743	54924	57309	2386
CU427.Supercontig2.14.1790	1255673	1257974	2302
CU427.Supercontig2.14.1791	1270561	1272551	1991
CU427.Supercontig2.14.1793	1312248	1313567	1320
CU427.Supercontig2.14.1794	1316387	1319797	3411
CU427.Supercontig2.14.1795	1322509	1326508	4000
CU427.Supercontig2.14.1796	1346973	1348567	1595
CU427.Supercontig2.14.1797	1363444	1364565	1122
CU427.Supercontig2.14.1798	1410310	1412227	1918
CU427.Supercontig2.14.1799	1418159	1418858	700
CU427.Supercontig2.14.1801	1460472	1463287	2816
CU427.Supercontig2.140.7561	147236	147676	441
CU427.Supercontig2.140.7568	18897	23226	4330
CU427.Supercontig2.140.7572	83034	83205	172
CU427.Supercontig2.140.7574	102462	106138	3677
CU427.Supercontig2.140.7581	138301	139400	1100
CU427.Supercontig2.140.7582	153970	158290	4321
CU427.Supercontig2.140.7583	166940	169577	2638
CU427.Supercontig2.140.7585	174424	177210	2787
CU427.Supercontig2.140.7586	235581	238562	2982
CU427.Supercontig2.140.7587	240929	243712	2784
CU427.Supercontig2.142.7616	16815	20205	3391
CU427.Supercontig2.142.7617	25271	28111	2841
CU427.Supercontig2.142.7618	30795	35564	4770
CU427.Supercontig2.142.7619	36908	40516	3609
CU427.Supercontig2.142.7620	41840	48631	6792
CU427.Supercontig2.143.7647	23841	31711	7871
CU427.Supercontig2.143.7649	42253	46170	3918
CU427.Supercontig2.143.7650	47769	50707	2939
CU427.Supercontig2.143.7651	52483	56323	3841
CU427.Supercontig2.143.7652	60876	69814	8939
CU427.Supercontig2.143.7653	74603	84198	9596
CU427.Supercontig2.143.7654	87158	114407	27250
CU427.Supercontig2.143.7655	119200	135315	16116
CU427.Supercontig2.143.7656	137145	142466	5322
CU427.Supercontig2.143.7657	145496	154257	8762
CU427.Supercontig2.143.7658	156959	165126	8168
CU427.Supercontig2.143.7662	174070	188469	14400
CU427.Supercontig2.143.7663	193257	197953	4697
CU427.Supercontig2.143.7669	223649	226565	2917
CU427.Supercontig2.143.7670	230519	232172	1654
CU427.Supercontig2.143.7671	234071	238447	4377
CU427.Supercontig2.143.7672	240806	241877	1072
CU427.Supercontig2.143.7673	247096	251825	4730
CU427.Supercontig2.143.7674	255773	258129	2357
CU427.Supercontig2.144.7675	4291	6733	2443
CU427.Supercontig2.144.7676	7832	9416	1585
CU427.Supercontig2.144.7677	15639	31231	15593
CU427.Supercontig2.144.7678	35876	36473	598
CU427.Supercontig2.144.7680	40429	42789	2361
CU427.Supercontig2.144.7682	49689	52850	3162
CU427.Supercontig2.144.7683	58260	63023	4764
CU427.Supercontig2.144.7684	76417	84588	8172
CU427.Supercontig2.144.7685	94073	94655	583
CU427.Supercontig2.144.7686	100016	102040	2025
CU427.Supercontig2.144.7687	130479	130978	500
CU427.Supercontig2.144.7688	142056	143479	1424
CU427.Supercontig2.144.7689	155956	157581	1626
CU427.Supercontig2.144.7690	197452	199582	2131
CU427.Supercontig2.145.7694	7653	27080	19428
CU427.Supercontig2.145.7701	71016	74484	3469
CU427.Supercontig2.145.7702	79857	81858	2002
CU427.Supercontig2.145.7703	86057	86975	919
CU427.Supercontig2.145.7704	94413	94895	483
CU427.Supercontig2.145.7708	122079	124409	2331
CU427.Supercontig2.145.7710	131153	137514	6362
CU427.Supercontig2.145.7711	140040	142433	2394
CU427.Supercontig2.145.7712	150661	153894	3234
CU427.Supercontig2.145.7715	163417	164846	1430
CU427.Supercontig2.145.7716	169947	170992	1046
CU427.Supercontig2.145.7723	192683	194630	1948
CU427.Supercontig2.145.7724	200119	203176	3058
CU427.Supercontig2.145.7725	204758	205292	535
CU427.Supercontig2.145.7732	232694	233965	1272
CU427.Supercontig2.146.7737	720	5707	4988
CU427.Supercontig2.146.7738	22159	29175	7017
CU427.Supercontig2.146.7740	36787	41764	4978
CU427.Supercontig2.146.7741	48018	56474	8457
CU427.Supercontig2.146.7742	57836	63728	5893
CU427.Supercontig2.146.7744	70766	72938	2173
CU427.Supercontig2.146.7745	89206	93430	4225
CU427.Supercontig2.146.7746	97345	98131	787
CU427.Supercontig2.146.7747	99291	103080	3790
CU427.Supercontig2.146.7748	106619	112481	5863
CU427.Supercontig2.146.7749	113604	117152	3549
CU427.Supercontig2.146.7751	128971	130314	1344
CU427.Supercontig2.146.7752	132436	132963	528
CU427.Supercontig2.146.7753	141961	143790	1830
CU427.Supercontig2.146.7754	148088	149350	1263
CU427.Supercontig2.146.7757	178885	179851	967
CU427.Supercontig2.146.7759	195964	198874	2911
CU427.Supercontig2.146.7760	202133	210573	8441
CU427.Supercontig2.146.7761	226723	229524	2802
CU427.Supercontig2.146.7762	238956	244177	5222
CU427.Supercontig2.147.7763	6233	10359	4127
CU427.Supercontig2.147.7765	23546	30848	7303
CU427.Supercontig2.147.7767	42827	48458	5632
CU427.Supercontig2.147.7768	50140	54191	4052
CU427.Supercontig2.147.7769	58829	61472	2644
CU427.Supercontig2.147.7771	78341	84984	6644
CU427.Supercontig2.147.7772	89788	94664	4877
CU427.Supercontig2.147.7773	113357	115237	1881
CU427.Supercontig2.147.7775	121659	122632	974
CU427.Supercontig2.147.7776	128178	131920	3743
CU427.Supercontig2.147.7777	134404	136763	2360
CU427.Supercontig2.147.7778	139390	140795	1406
CU427.Supercontig2.147.7779	144181	145488	1308
CU427.Supercontig2.147.7780	146424	146649	226
CU427.Supercontig2.147.7782	153814	157035	3222
CU427.Supercontig2.147.7783	159253	159531	279
CU427.Supercontig2.147.7784	163508	166574	3067
CU427.Supercontig2.147.7787	184510	187500	2991
CU427.Supercontig2.147.7788	201698	205954	4257
CU427.Supercontig2.147.7789	210525	213532	3008
CU427.Supercontig2.147.7791	218426	219279	854
CU427.Supercontig2.147.7792	222647	226390	3744
CU427.Supercontig2.147.7793	230329	231786	1458
CU427.Supercontig2.147.7794	242205	248997	6793
CU427.Supercontig2.148.7795	5487	9962	4476
CU427.Supercontig2.148.7796	12464	13566	1103
CU427.Supercontig2.148.7797	17588	18906	1319
CU427.Supercontig2.148.7798	22264	24502	2239
CU427.Supercontig2.148.7799	27573	34585	7013
CU427.Supercontig2.148.7804	60632	65619	4988
CU427.Supercontig2.148.7805	68156	70146	1991
CU427.Supercontig2.148.7806	72924	78071	5148
CU427.Supercontig2.148.7807	81349	82968	1620
CU427.Supercontig2.148.7808	96891	101147	4257
CU427.Supercontig2.148.7809	107088	113305	6218
CU427.Supercontig2.148.7810	114515	119661	5147
CU427.Supercontig2.148.7811	123349	126809	3461
CU427.Supercontig2.148.7814	143574	145270	1697
CU427.Supercontig2.148.7815	155817	158573	2757
CU427.Supercontig2.148.7816	165731	167822	2092
CU427.Supercontig2.148.7817	178631	179529	899
CU427.Supercontig2.148.7818	180632	184433	3802
CU427.Supercontig2.148.7819	185242	187490	2249
CU427.Supercontig2.148.7823	221848	226146	4299
CU427.Supercontig2.149.11253	57014	57566	553
CU427.Supercontig2.149.7825	152281	156299	4019
CU427.Supercontig2.149.7826	12831	16562	3732
CU427.Supercontig2.149.7828	30076	38756	8681
CU427.Supercontig2.149.7829	41283	51066	9784
CU427.Supercontig2.149.7833	68663	73729	5067
CU427.Supercontig2.149.7834	76241	80759	4519
CU427.Supercontig2.149.7835	81757	86176	4420
CU427.Supercontig2.149.7836	91058	98415	7358
CU427.Supercontig2.149.7840	116110	125294	9185
CU427.Supercontig2.149.7845	149069	149220	152
CU427.Supercontig2.149.7847	173068	174774	1707
CU427.Supercontig2.149.7848	179831	184823	4993
CU427.Supercontig2.149.7850	199676	201824	2149
CU427.Supercontig2.149.7851	216432	218408	1977
CU427.Supercontig2.149.7852	222348	229627	7280
CU427.Supercontig2.149.7853	230823	233120	2298
CU427.Supercontig2.149.7854	237291	238392	1102
CU427.Supercontig2.149.7855	240086	245047	4962
CU427.Supercontig2.15.1802	5766	7503	1738
CU427.Supercontig2.15.1804	10043	13754	3712
CU427.Supercontig2.15.1805	22432	24821	2390
CU427.Supercontig2.15.1806	27544	31593	4050
CU427.Supercontig2.15.1807	33765	35185	1421
CU427.Supercontig2.15.1808	36744	40358	3615
CU427.Supercontig2.15.1809	62403	64286	1884
CU427.Supercontig2.15.1810	68132	70997	2866
CU427.Supercontig2.15.1811	79718	80348	631
CU427.Supercontig2.15.1812	83510	85794	2285
CU427.Supercontig2.15.1814	114020	120977	6958
CU427.Supercontig2.15.1815	126427	127461	1035
CU427.Supercontig2.15.1816	156009	161977	5969
CU427.Supercontig2.15.1820	196961	209424	12464
CU427.Supercontig2.15.1821	217435	222239	4805
CU427.Supercontig2.15.1822	223463	239975	16513
CU427.Supercontig2.15.1824	294779	298122	3344
CU427.Supercontig2.15.1825	327778	328548	771
CU427.Supercontig2.15.1826	334534	336683	2150
CU427.Supercontig2.15.1828	353119	356671	3553
CU427.Supercontig2.15.1829	365432	368755	3324
CU427.Supercontig2.15.1830	374810	376097	1288
CU427.Supercontig2.15.1832	406293	407343	1051
CU427.Supercontig2.15.1834	428732	431778	3047
CU427.Supercontig2.15.1835	470694	473172	2479
CU427.Supercontig2.15.1836	481263	485120	3858
CU427.Supercontig2.15.1837	546582	551248	4667
CU427.Supercontig2.15.1838	556370	558956	2587
CU427.Supercontig2.15.1839	571444	574930	3487
CU427.Supercontig2.15.1840	611025	612218	1194
CU427.Supercontig2.15.1841	651971	654994	3024
CU427.Supercontig2.15.1842	665549	668602	3054
CU427.Supercontig2.15.1843	674502	676018	1517
CU427.Supercontig2.15.1845	693838	697055	3218
CU427.Supercontig2.15.1847	718920	722944	4025
CU427.Supercontig2.15.1848	790420	792391	1972
CU427.Supercontig2.15.1850	802865	804622	1758
CU427.Supercontig2.15.1851	893516	894982	1467
CU427.Supercontig2.15.1852	898159	899640	1482
CU427.Supercontig2.15.1855	935261	936628	1368
CU427.Supercontig2.15.1856	945502	946669	1168
CU427.Supercontig2.15.1857	990033	1000650	10618
CU427.Supercontig2.15.1858	1016728	1023550	6823
CU427.Supercontig2.15.1859	1038145	1041323	3179
CU427.Supercontig2.15.1861	1105651	1106427	777
CU427.Supercontig2.15.1862	1118519	1125303	6785
CU427.Supercontig2.15.1863	1144075	1148608	4534
CU427.Supercontig2.15.1865	1194351	1195111	761
CU427.Supercontig2.15.1866	1249693	1251669	1977
CU427.Supercontig2.15.1867	1258250	1258830	581
CU427.Supercontig2.15.1868	1272876	1274205	1330
CU427.Supercontig2.15.1869	1303533	1304965	1433
CU427.Supercontig2.15.1870	1327721	1328622	902
CU427.Supercontig2.15.1871	1388018	1388846	829
CU427.Supercontig2.15.1872	1420876	1422194	1319
CU427.Supercontig2.150.7859	23256	25820	2565
CU427.Supercontig2.150.7860	47413	51360	3948
CU427.Supercontig2.150.7862	87790	90800	3011
CU427.Supercontig2.150.7863	108955	111824	2870
CU427.Supercontig2.150.7864	130195	131904	1710
CU427.Supercontig2.150.7866	181737	183336	1600
CU427.Supercontig2.150.7867	210993	216590	5598
CU427.Supercontig2.151.7870	19861	27800	7940
CU427.Supercontig2.151.7871	30285	31905	1621
CU427.Supercontig2.151.7888	148016	150756	2741
CU427.Supercontig2.151.7890	157449	158378	930
CU427.Supercontig2.151.7891	166490	170896	4407
CU427.Supercontig2.151.7892	176625	180018	3394
CU427.Supercontig2.151.7893	181850	183379	1530
CU427.Supercontig2.151.7894	187178	193417	6240
CU427.Supercontig2.151.7895	195009	196971	1963
CU427.Supercontig2.151.7896	198339	199575	1237
CU427.Supercontig2.151.7897	200612	203248	2637
CU427.Supercontig2.151.7900	214292	217275	2984
CU427.Supercontig2.151.7901	220077	224828	4752
CU427.Supercontig2.151.7902	228962	236869	7908
CU427.Supercontig2.151.7903	238042	240825	2784
CU427.Supercontig2.152.12206	230078	238899	8822
CU427.Supercontig2.152.7905	17497	24600	7104
CU427.Supercontig2.152.7906	30473	32100	1628
CU427.Supercontig2.152.7908	82149	85350	3202
CU427.Supercontig2.152.7909	112025	113723	1699
CU427.Supercontig2.152.7910	142927	145623	2697
CU427.Supercontig2.152.7911	151477	153820	2344
CU427.Supercontig2.152.7912	157197	157771	575
CU427.Supercontig2.152.7913	170565	172322	1758
CU427.Supercontig2.152.7914	177683	181870	4188
CU427.Supercontig2.152.7916	202826	205866	3041
CU427.Supercontig2.152.7917	211941	217174	5234
CU427.Supercontig2.152.7918	220598	226253	5656
CU427.Supercontig2.153.7921	7741	17131	9391
CU427.Supercontig2.153.7922	19507	24633	5127
CU427.Supercontig2.153.7923	27097	30121	3025
CU427.Supercontig2.153.7924	33419	36997	3579
CU427.Supercontig2.153.7925	42339	44673	2335
CU427.Supercontig2.153.7926	55144	58675	3532
CU427.Supercontig2.153.7927	63064	65515	2452
CU427.Supercontig2.153.7928	83434	96478	13045
CU427.Supercontig2.153.7930	101200	101472	273
CU427.Supercontig2.153.7931	102975	107466	4492
CU427.Supercontig2.153.7932	117922	120930	3009
CU427.Supercontig2.153.7933	125674	128069	2396
CU427.Supercontig2.153.7937	160401	173396	12996
CU427.Supercontig2.153.7938	186279	188647	2369
CU427.Supercontig2.153.7939	191285	193992	2708
CU427.Supercontig2.153.7942	207935	208429	495
CU427.Supercontig2.153.7944	226703	231642	4940
CU427.Supercontig2.154.7946	536	3264	2729
CU427.Supercontig2.154.7948	11751	17928	6178
CU427.Supercontig2.154.7953	93346	93533	188
CU427.Supercontig2.154.7955	97678	112902	15225
CU427.Supercontig2.154.7956	114585	124301	9717
CU427.Supercontig2.154.7957	195473	198628	3156
CU427.Supercontig2.154.7958	210554	213208	2655
CU427.Supercontig2.154.7959	216226	234938	18713
CU427.Supercontig2.154.7960	239574	244569	4996
CU427.Supercontig2.155.7961	2502	8684	6183
CU427.Supercontig2.155.7962	12160	15964	3805
CU427.Supercontig2.155.7963	26175	29095	2921
CU427.Supercontig2.155.7964	30402	36654	6253
CU427.Supercontig2.155.7969	60670	64696	4027
CU427.Supercontig2.155.7970	72782	73747	966
CU427.Supercontig2.155.7971	99339	107567	8229
CU427.Supercontig2.155.7973	126931	132440	5510
CU427.Supercontig2.155.7974	134460	137283	2824
CU427.Supercontig2.155.7975	138574	141273	2700
CU427.Supercontig2.155.7976	143097	143666	570
CU427.Supercontig2.155.7977	145017	151889	6873
CU427.Supercontig2.155.7980	167549	183608	16060
CU427.Supercontig2.155.7981	184814	187425	2612
CU427.Supercontig2.155.7982	189604	195538	5935
CU427.Supercontig2.155.7983	196891	199402	2512
CU427.Supercontig2.155.7986	222674	224783	2110
CU427.Supercontig2.155.7987	228894	231003	2110
CU427.Supercontig2.155.7988	232475	235800	3326
CU427.Supercontig2.155.7990	243566	245176	1611
CU427.Supercontig2.156.7996	132004	132828	825
CU427.Supercontig2.156.7998	85881	88082	2202
CU427.Supercontig2.156.7999	98469	105401	6933
CU427.Supercontig2.156.8000	109212	118310	9099
CU427.Supercontig2.156.8001	134005	134591	587
CU427.Supercontig2.156.8003	161968	168013	6046
CU427.Supercontig2.156.8004	170833	172296	1464
CU427.Supercontig2.156.8005	174786	180191	5406
CU427.Supercontig2.156.8008	190495	193234	2740
CU427.Supercontig2.156.8009	195923	198297	2375
CU427.Supercontig2.156.8010	201096	203720	2625
CU427.Supercontig2.156.8011	206458	212336	5879
CU427.Supercontig2.156.8012	213069	213524	456
CU427.Supercontig2.156.8013	215793	229393	13601
CU427.Supercontig2.157.8014	22274	34605	12332
CU427.Supercontig2.157.8015	37646	41428	3783
CU427.Supercontig2.157.8016	45208	48408	3201
CU427.Supercontig2.157.8017	50695	54132	3438
CU427.Supercontig2.157.8018	58239	68214	9976
CU427.Supercontig2.157.8019	69441	77691	8251
CU427.Supercontig2.157.8020	81232	86806	5575
CU427.Supercontig2.157.8021	93491	97755	4265
CU427.Supercontig2.157.8022	108280	112172	3893
CU427.Supercontig2.157.8023	117500	120336	2837
CU427.Supercontig2.157.8024	127639	141950	14312
CU427.Supercontig2.157.8025	150498	155237	4740
CU427.Supercontig2.157.8027	163612	168342	4731
CU427.Supercontig2.158.8029	12253	19126	6874
CU427.Supercontig2.158.8030	23479	26052	2574
CU427.Supercontig2.158.8035	49750	50736	987
CU427.Supercontig2.158.8036	122132	125435	3304
CU427.Supercontig2.158.8037	167787	171830	4044
CU427.Supercontig2.158.8038	188190	191948	3759
CU427.Supercontig2.158.8039	199466	201495	2030
CU427.Supercontig2.158.8040	202421	205788	3368
CU427.Supercontig2.158.8041	207339	214066	6728
CU427.Supercontig2.159.8044	15454	21142	5689
CU427.Supercontig2.159.8045	29376	33133	3758
CU427.Supercontig2.159.8046	35770	38977	3208
CU427.Supercontig2.159.8047	41704	61824	20121
CU427.Supercontig2.159.8048	68017	79452	11436
CU427.Supercontig2.159.8050	82869	93517	10649
CU427.Supercontig2.159.8055	126489	140278	13790
CU427.Supercontig2.159.8056	144222	156807	12586
CU427.Supercontig2.159.8059	172952	176425	3474
CU427.Supercontig2.159.8060	177879	183964	6086
CU427.Supercontig2.159.8061	187827	189061	1235
CU427.Supercontig2.159.8062	191039	196502	5464
CU427.Supercontig2.159.8063	199230	204004	4775
CU427.Supercontig2.159.8064	206423	210718	4296
CU427.Supercontig2.159.8065	213577	215989	2413
CU427.Supercontig2.159.8066	218109	223752	5644
CU427.Supercontig2.160.8069	49160	52868	3709
CU427.Supercontig2.160.8071	57431	63551	6121
CU427.Supercontig2.160.8080	93111	96918	3808
CU427.Supercontig2.160.8081	100951	106841	5891
CU427.Supercontig2.160.8082	110934	112654	1721
CU427.Supercontig2.160.8083	117482	121900	4419
CU427.Supercontig2.160.8084	122903	124032	1130
CU427.Supercontig2.160.8085	130628	136991	6364
CU427.Supercontig2.160.8087	151495	160820	9326
CU427.Supercontig2.160.8088	163900	166059	2160
CU427.Supercontig2.160.8089	171134	173165	2032
CU427.Supercontig2.160.8090	174915	176947	2033
CU427.Supercontig2.160.8091	180514	183096	2583
CU427.Supercontig2.160.8092	223157	226481	3325
CU427.Supercontig2.160.8095	184629	191453	6825
CU427.Supercontig2.161.8097	7985	12785	4801
CU427.Supercontig2.161.8098	14751	18226	3476
CU427.Supercontig2.161.8099	19853	24656	4804
CU427.Supercontig2.161.8101	223584	224022	439
CU427.Supercontig2.161.8102	37121	55488	18368
CU427.Supercontig2.161.8103	55913	60066	4154
CU427.Supercontig2.161.8104	61414	72560	11147
CU427.Supercontig2.161.8105	74057	77341	3285
CU427.Supercontig2.161.8108	85486	89211	3726
CU427.Supercontig2.161.8110	101622	104399	2778
CU427.Supercontig2.161.8111	114142	116215	2074
CU427.Supercontig2.161.8112	119791	122846	3056
CU427.Supercontig2.161.8114	166646	169126	2481
CU427.Supercontig2.161.8115	172465	174878	2414
CU427.Supercontig2.161.8116	177004	179152	2149
CU427.Supercontig2.161.8118	208069	209049	981
CU427.Supercontig2.161.8119	215131	221748	6618
CU427.Supercontig2.162.8120	8442	11050	2609
CU427.Supercontig2.162.8121	32687	33325	639
CU427.Supercontig2.162.8122	43027	46344	3318
CU427.Supercontig2.162.8123	57886	61216	3331
CU427.Supercontig2.162.8124	64641	65618	978
CU427.Supercontig2.162.8125	67579	69101	1523
CU427.Supercontig2.162.8126	111462	112366	905
CU427.Supercontig2.162.8128	127965	131201	3237
CU427.Supercontig2.162.8129	134986	139105	4120
CU427.Supercontig2.162.8132	160587	161549	963
CU427.Supercontig2.162.8133	178933	181518	2586
CU427.Supercontig2.162.8134	196187	197470	1284
CU427.Supercontig2.162.8140	211026	214263	3238
CU427.Supercontig2.163.8141	10599	20690	10092
CU427.Supercontig2.163.8142	27673	30104	2432
CU427.Supercontig2.163.8148	67853	68858	1006
CU427.Supercontig2.163.8153	95261	125374	30114
CU427.Supercontig2.163.8154	136958	140346	3389
CU427.Supercontig2.163.8156	153106	157840	4735
CU427.Supercontig2.163.8157	166356	166751	396
CU427.Supercontig2.163.8158	170669	175968	5300
CU427.Supercontig2.163.8159	180411	181003	593
CU427.Supercontig2.163.8161	207018	209634	2617
CU427.Supercontig2.163.8162	222471	223238	768
CU427.Supercontig2.163.8202	114797	116227	1431
CU427.Supercontig2.164.8163	17068	19715	2648
CU427.Supercontig2.164.8176	179054	182323	3270
CU427.Supercontig2.164.8177	184016	189007	4992
CU427.Supercontig2.164.8178	198495	216801	18307
CU427.Supercontig2.164.8179	195646	197422	1777
CU427.Supercontig2.165.8183	18740	30721	11982
CU427.Supercontig2.165.8184	33928	39115	5188
CU427.Supercontig2.165.8185	40824	49877	9054
CU427.Supercontig2.165.8186	52999	60915	7917
CU427.Supercontig2.165.8187	63825	75065	11241
CU427.Supercontig2.165.8188	83648	85924	2277
CU427.Supercontig2.165.8191	99280	99976	697
CU427.Supercontig2.165.8192	107432	109202	1771
CU427.Supercontig2.165.8194	121809	125675	3867
CU427.Supercontig2.165.8196	143090	143738	649
CU427.Supercontig2.165.8197	177182	178059	878
CU427.Supercontig2.165.8200	211499	216661	5163
CU427.Supercontig2.166.8201	52451	53879	1429
CU427.Supercontig2.166.8204	57869	59038	1170
CU427.Supercontig2.166.8205	63250	67459	4210
CU427.Supercontig2.166.8206	69246	71044	1799
CU427.Supercontig2.166.8207	103804	107024	3221
CU427.Supercontig2.166.8208	109850	111472	1623
CU427.Supercontig2.166.8211	132864	138902	6039
CU427.Supercontig2.166.8212	150308	155581	5274
CU427.Supercontig2.166.8213	158965	160566	1602
CU427.Supercontig2.166.8214	168172	169769	1598
CU427.Supercontig2.166.8215	176678	177830	1153
CU427.Supercontig2.166.8216	180075	180838	764
CU427.Supercontig2.166.8219	190576	194497	3922
CU427.Supercontig2.166.8221	202343	206769	4427
CU427.Supercontig2.166.8222	209068	212016	2949
CU427.Supercontig2.166.8223	213459	219518	6060
CU427.Supercontig2.167.12227	123338	126024	2687
CU427.Supercontig2.167.8203	135803	136103	301
CU427.Supercontig2.167.8224	4248	6664	2417
CU427.Supercontig2.167.8226	13275	15526	2252
CU427.Supercontig2.167.8227	23369	24356	988
CU427.Supercontig2.167.8228	34411	36860	2450
CU427.Supercontig2.167.8230	90165	92175	2011
CU427.Supercontig2.167.8231	97548	98899	1352
CU427.Supercontig2.167.8232	128280	130325	2046
CU427.Supercontig2.167.8234	146935	147060	126
CU427.Supercontig2.167.8243	169070	171540	2471
CU427.Supercontig2.168.8251	70296	73921	3626
CU427.Supercontig2.168.8252	93882	94642	761
CU427.Supercontig2.168.8254	125467	126481	1015
CU427.Supercontig2.168.8255	132900	135056	2157
CU427.Supercontig2.168.8256	146190	149145	2956
CU427.Supercontig2.168.8261	176146	177257	1112
CU427.Supercontig2.168.8262	186899	189395	2497
CU427.Supercontig2.168.8264	200559	208821	8263
CU427.Supercontig2.169.11985	9531	9636	106
CU427.Supercontig2.169.8266	21165	24597	3433
CU427.Supercontig2.169.8271	60537	62710	2174
CU427.Supercontig2.169.8272	65469	68156	2688
CU427.Supercontig2.169.8273	71412	73223	1812
CU427.Supercontig2.169.8274	91335	92598	1264
CU427.Supercontig2.169.8275	124932	126355	1424
CU427.Supercontig2.169.8276	128107	153736	25630
CU427.Supercontig2.17.1967	97946	100917	2972
CU427.Supercontig2.17.1968	126959	129787	2829
CU427.Supercontig2.17.1969	141278	142865	1588
CU427.Supercontig2.17.1970	194475	195374	900
CU427.Supercontig2.17.1976	397604	398056	453
CU427.Supercontig2.17.1977	426106	429216	3111
CU427.Supercontig2.17.1979	484701	485861	1161
CU427.Supercontig2.17.1980	488643	492010	3368
CU427.Supercontig2.17.1981	520655	521375	721
CU427.Supercontig2.17.1982	533235	534636	1402
CU427.Supercontig2.17.1985	546656	547685	1030
CU427.Supercontig2.17.1986	559561	561282	1722
CU427.Supercontig2.17.1988	580226	584267	4042
CU427.Supercontig2.17.1989	592765	594041	1277
CU427.Supercontig2.17.1991	662947	663770	824
CU427.Supercontig2.17.1998	708944	711145	2202
CU427.Supercontig2.17.1999	725757	744134	18378
CU427.Supercontig2.17.2000	746588	762540	15953
CU427.Supercontig2.17.2001	765299	768164	2866
CU427.Supercontig2.17.2002	771351	778082	6732
CU427.Supercontig2.17.2003	780915	786545	5631
CU427.Supercontig2.17.2004	799591	801824	2234
CU427.Supercontig2.17.2005	807668	810704	3037
CU427.Supercontig2.17.2006	833554	835971	2418
CU427.Supercontig2.17.2012	1024054	1025226	1173
CU427.Supercontig2.17.2013	1058952	1061159	2208
CU427.Supercontig2.17.2016	1096206	1097290	1085
CU427.Supercontig2.17.2017	1103097	1109198	6102
CU427.Supercontig2.17.2020	1181996	1182523	528
CU427.Supercontig2.17.2021	1281326	1281461	136
CU427.Supercontig2.17.2022	1288730	1289512	783
CU427.Supercontig2.17.2023	1310674	1311369	696
CU427.Supercontig2.170.8279	2051	6124	4074
CU427.Supercontig2.170.8280	9268	12218	2951
CU427.Supercontig2.170.8281	31155	35904	4750
CU427.Supercontig2.170.8282	37743	55479	17737
CU427.Supercontig2.170.8283	56630	60121	3492
CU427.Supercontig2.170.8284	62799	67358	4560
CU427.Supercontig2.170.8286	80521	81791	1271
CU427.Supercontig2.170.8288	94358	95682	1325
CU427.Supercontig2.170.8289	100223	103823	3601
CU427.Supercontig2.170.8290	115191	116263	1073
CU427.Supercontig2.170.8293	148237	151704	3468
CU427.Supercontig2.170.8297	153638	159025	5388
CU427.Supercontig2.170.8299	179582	182145	2564
CU427.Supercontig2.170.8300	184549	185575	1027
CU427.Supercontig2.170.8302	199224	208678	9455
CU427.Supercontig2.171.8303	6180	8174	1995
CU427.Supercontig2.171.8304	11374	15491	4118
CU427.Supercontig2.171.8305	19385	20434	1050
CU427.Supercontig2.171.8306	23322	25017	1696
CU427.Supercontig2.171.8307	42191	44076	1886
CU427.Supercontig2.171.8308	48557	51481	2925
CU427.Supercontig2.171.8309	54882	56070	1189
CU427.Supercontig2.171.8312	142228	144114	1887
CU427.Supercontig2.171.8313	149529	152769	3241
CU427.Supercontig2.171.8314	156158	161242	5085
CU427.Supercontig2.171.8315	162607	167312	4706
CU427.Supercontig2.171.8316	169396	173349	3954
CU427.Supercontig2.171.8317	176248	180601	4354
CU427.Supercontig2.171.8318	183044	187920	4877
CU427.Supercontig2.171.8320	193207	201823	8617
CU427.Supercontig2.172.8321	31621	34127	2507
CU427.Supercontig2.172.8322	36759	38536	1778
CU427.Supercontig2.172.8323	40901	44075	3175
CU427.Supercontig2.172.8324	47201	54346	7146
CU427.Supercontig2.172.8325	55619	70098	14480
CU427.Supercontig2.172.8326	73051	78185	5135
CU427.Supercontig2.172.8327	81076	86704	5629
CU427.Supercontig2.172.8328	90655	96888	6234
CU427.Supercontig2.172.8330	103874	110556	6683
CU427.Supercontig2.172.8331	117484	118620	1137
CU427.Supercontig2.172.8333	141841	149824	7984
CU427.Supercontig2.172.8335	158116	162832	4717
CU427.Supercontig2.172.8336	164284	170199	5916
CU427.Supercontig2.172.8338	191546	198386	6841
CU427.Supercontig2.172.8339	200872	206969	6098
CU427.Supercontig2.173.10856	80380	80558	179
CU427.Supercontig2.173.11905	6552	13879	7328
CU427.Supercontig2.173.8341	92867	95606	2740
CU427.Supercontig2.173.8344	25493	53394	27902
CU427.Supercontig2.173.8347	84329	91781	7453
CU427.Supercontig2.173.8348	98207	109387	11181
CU427.Supercontig2.173.8350	127625	141872	14248
CU427.Supercontig2.173.8351	143445	159577	16133
CU427.Supercontig2.173.8352	163613	172039	8427
CU427.Supercontig2.173.8353	174562	183369	8808
CU427.Supercontig2.173.8354	188079	197621	9543
CU427.Supercontig2.174.8356	10519	15230	4712
CU427.Supercontig2.174.8357	17470	25039	7570
CU427.Supercontig2.174.8358	26181	30592	4412
CU427.Supercontig2.174.8360	40676	49049	8374
CU427.Supercontig2.174.8361	52111	68561	16451
CU427.Supercontig2.174.8362	70961	78845	7885
CU427.Supercontig2.174.8364	107168	109662	2495
CU427.Supercontig2.174.8365	111781	116044	4264
CU427.Supercontig2.174.8366	117337	122342	5006
CU427.Supercontig2.174.8368	129876	130109	234
CU427.Supercontig2.174.8372	157539	160928	3390
CU427.Supercontig2.174.8373	163033	166490	3458
CU427.Supercontig2.174.8374	169278	170994	1717
CU427.Supercontig2.174.8375	175835	177225	1391
CU427.Supercontig2.174.8381	197929	201317	3389
CU427.Supercontig2.175.8382	9642	11179	1538
CU427.Supercontig2.175.8383	12129	13623	1495
CU427.Supercontig2.175.8384	14410	21864	7455
CU427.Supercontig2.175.8385	24986	26872	1887
CU427.Supercontig2.175.8387	37654	42740	5087
CU427.Supercontig2.175.8388	45994	54626	8633
CU427.Supercontig2.175.8389	64637	67323	2687
CU427.Supercontig2.175.8390	70625	73133	2509
CU427.Supercontig2.175.8391	79980	83698	3719
CU427.Supercontig2.175.8392	86265	90394	4130
CU427.Supercontig2.175.8393	93036	98192	5157
CU427.Supercontig2.175.8395	103267	105619	2353
CU427.Supercontig2.175.8396	109743	113280	3538
CU427.Supercontig2.175.8397	118020	119760	1741
CU427.Supercontig2.175.8398	121034	123833	2800
CU427.Supercontig2.175.8399	125899	128802	2904
CU427.Supercontig2.175.8400	130261	131701	1441
CU427.Supercontig2.175.8401	139272	141520	2249
CU427.Supercontig2.175.8403	165721	165838	118
CU427.Supercontig2.176.8408	20555	22671	2117
CU427.Supercontig2.176.8409	41462	43794	2333
CU427.Supercontig2.176.8410	47317	52798	5482
CU427.Supercontig2.176.8411	58948	63853	4906
CU427.Supercontig2.176.8412	85025	88950	3926
CU427.Supercontig2.176.8413	94737	95706	970
CU427.Supercontig2.176.8414	111012	112939	1928
CU427.Supercontig2.176.8416	129367	134733	5367
CU427.Supercontig2.176.8417	141697	143293	1597
CU427.Supercontig2.176.8418	153251	154034	784
CU427.Supercontig2.176.8420	175739	179063	3325
CU427.Supercontig2.176.8421	184108	186047	1940
CU427.Supercontig2.177.8424	54030	58600	4571
CU427.Supercontig2.177.8425	62606	65641	3036
CU427.Supercontig2.177.8432	119309	122832	3524
CU427.Supercontig2.177.8433	127655	132124	4470
CU427.Supercontig2.177.8437	155745	159387	3643
CU427.Supercontig2.177.8438	173739	177479	3741
CU427.Supercontig2.177.8439	181676	183385	1710
CU427.Supercontig2.177.8440	184385	194811	10427
CU427.Supercontig2.177.8441	198506	200195	1690
CU427.Supercontig2.178.8443	11507	13498	1992
CU427.Supercontig2.178.8445	14704	18877	4174
CU427.Supercontig2.178.8450	41484	45468	3985
CU427.Supercontig2.178.8451	47762	50950	3189
CU427.Supercontig2.178.8452	64311	65669	1359
CU427.Supercontig2.178.8456	81286	85131	3846
CU427.Supercontig2.178.8458	90103	91264	1162
CU427.Supercontig2.178.8459	93501	98455	4955
CU427.Supercontig2.178.8461	132094	140011	7918
CU427.Supercontig2.178.8462	144067	147794	3728
CU427.Supercontig2.178.8463	151931	154767	2837
CU427.Supercontig2.179.8469	42497	44368	1872
CU427.Supercontig2.179.8472	76014	81936	5923
CU427.Supercontig2.179.8473	96304	98053	1750
CU427.Supercontig2.179.8478	156454	160695	4242
CU427.Supercontig2.179.8480	175940	176497	558
CU427.Supercontig2.179.8481	181185	185011	3827
CU427.Supercontig2.179.8482	188682	191109	2428
CU427.Supercontig2.18.2024	41535	48276	6742
CU427.Supercontig2.18.2026	67906	71751	3846
CU427.Supercontig2.18.2028	82592	88470	5879
CU427.Supercontig2.18.2029	89368	96785	7418
CU427.Supercontig2.18.2032	101701	106430	4730
CU427.Supercontig2.18.2033	109282	111236	1955
CU427.Supercontig2.18.2034	120013	121690	1678
CU427.Supercontig2.18.2035	165902	167061	1160
CU427.Supercontig2.18.2037	178545	180732	2188
CU427.Supercontig2.18.2038	183791	185336	1546
CU427.Supercontig2.18.2039	191421	191863	443
CU427.Supercontig2.18.2040	194290	196835	2546
CU427.Supercontig2.18.2041	200344	201306	963
CU427.Supercontig2.18.2042	218069	218964	896
CU427.Supercontig2.18.2043	223437	224837	1401
CU427.Supercontig2.18.2044	230186	232013	1828
CU427.Supercontig2.18.2046	257874	258802	929
CU427.Supercontig2.18.2047	269530	271216	1687
CU427.Supercontig2.18.2048	280858	283559	2702
CU427.Supercontig2.18.2049	301666	304334	2669
CU427.Supercontig2.18.2051	321826	324377	2552
CU427.Supercontig2.18.2052	344405	346437	2033
CU427.Supercontig2.18.2053	368392	370908	2517
CU427.Supercontig2.18.2054	378432	382190	3759
CU427.Supercontig2.18.2055	390582	393938	3357
CU427.Supercontig2.18.2056	402114	411209	9096
CU427.Supercontig2.18.2057	430289	436624	6336
CU427.Supercontig2.18.2058	446853	448321	1469
CU427.Supercontig2.18.2059	460313	465299	4987
CU427.Supercontig2.18.2060	472570	478910	6341
CU427.Supercontig2.18.2061	481208	484855	3648
CU427.Supercontig2.18.2062	487612	488880	1269
CU427.Supercontig2.18.2063	500615	501916	1302
CU427.Supercontig2.18.2066	531695	536817	5123
CU427.Supercontig2.18.2067	572284	575526	3243
CU427.Supercontig2.18.2068	585208	596480	11273
CU427.Supercontig2.18.2071	618702	619733	1032
CU427.Supercontig2.18.2073	671744	674466	2723
CU427.Supercontig2.18.2074	683431	687101	3671
CU427.Supercontig2.18.2075	696033	698455	2423
CU427.Supercontig2.18.2076	702662	704713	2052
CU427.Supercontig2.18.2077	709933	714147	4215
CU427.Supercontig2.18.2078	715878	716432	555
CU427.Supercontig2.18.2079	751389	752293	905
CU427.Supercontig2.18.2080	755353	756093	741
CU427.Supercontig2.18.2081	833562	835591	2030
CU427.Supercontig2.18.2082	846986	851080	4095
CU427.Supercontig2.18.2089	899697	903975	4279
CU427.Supercontig2.18.2091	917928	918394	467
CU427.Supercontig2.18.2094	936166	948419	12254
CU427.Supercontig2.18.2096	979541	980685	1145
CU427.Supercontig2.18.2097	983183	985666	2484
CU427.Supercontig2.18.2098	998876	1000771	1896
CU427.Supercontig2.18.2099	1002775	1003865	1091
CU427.Supercontig2.18.2100	1015821	1016794	974
CU427.Supercontig2.18.2101	1069578	1073049	3472
CU427.Supercontig2.18.2102	1082716	1086590	3875
CU427.Supercontig2.18.2106	1180910	1186174	5265
CU427.Supercontig2.18.2107	1195274	1197826	2553
CU427.Supercontig2.18.2108	1216702	1224791	8090
CU427.Supercontig2.180.8483	21364	23040	1677
CU427.Supercontig2.180.8484	24125	25960	1836
CU427.Supercontig2.180.8485	33286	34896	1611
CU427.Supercontig2.180.8486	35915	37440	1526
CU427.Supercontig2.180.8488	49169	52807	3639
CU427.Supercontig2.180.8489	59418	59700	283
CU427.Supercontig2.180.8490	73724	75453	1730
CU427.Supercontig2.180.8491	80017	81549	1533
CU427.Supercontig2.180.8492	83044	85199	2156
CU427.Supercontig2.180.8498	142091	144020	1930
CU427.Supercontig2.180.8500	161257	163298	2042
CU427.Supercontig2.180.8501	167053	168467	1415
CU427.Supercontig2.180.8502	172090	174781	2692
CU427.Supercontig2.180.9856	193067	195085	2019
CU427.Supercontig2.181.8504	12083	16045	3963
CU427.Supercontig2.181.8505	17648	24724	7077
CU427.Supercontig2.181.8506	28826	39929	11104
CU427.Supercontig2.181.8507	66873	75995	9123
CU427.Supercontig2.181.8508	82449	93792	11344
CU427.Supercontig2.181.8509	105802	108717	2916
CU427.Supercontig2.181.8510	109560	111721	2162
CU427.Supercontig2.181.8511	113071	119244	6174
CU427.Supercontig2.181.8512	122195	129012	6818
CU427.Supercontig2.181.8515	145192	149962	4771
CU427.Supercontig2.181.8516	151539	155304	3766
CU427.Supercontig2.181.8517	156157	159512	3356
CU427.Supercontig2.181.8518	160783	161719	937
CU427.Supercontig2.181.8520	169106	171614	2509
CU427.Supercontig2.181.8521	176274	179410	3137
CU427.Supercontig2.181.8522	180348	183170	2823
CU427.Supercontig2.182.8532	78357	80694	2338
CU427.Supercontig2.182.8535	95933	96503	571
CU427.Supercontig2.182.8539	123895	130490	6596
CU427.Supercontig2.182.8542	158681	161879	3199
CU427.Supercontig2.182.8544	179167	180945	1779
CU427.Supercontig2.182.8545	187465	192540	5076
CU427.Supercontig2.183.8547	7225	11659	4435
CU427.Supercontig2.183.8551	34083	37059	2977
CU427.Supercontig2.183.8552	45049	47004	1956
CU427.Supercontig2.183.8555	110350	112903	2554
CU427.Supercontig2.183.8562	125185	127405	2221
CU427.Supercontig2.183.8563	130105	131868	1764
CU427.Supercontig2.183.8564	137268	138502	1235
CU427.Supercontig2.183.8566	184632	187129	2498
CU427.Supercontig2.184.8567	8108	13543	5436
CU427.Supercontig2.184.8569	21197	25482	4286
CU427.Supercontig2.184.8570	33364	35761	2398
CU427.Supercontig2.184.8571	58618	59469	852
CU427.Supercontig2.184.8575	107400	109194	1795
CU427.Supercontig2.184.8576	112804	113851	1048
CU427.Supercontig2.184.8577	118911	123738	4828
CU427.Supercontig2.184.8578	154676	155656	981
CU427.Supercontig2.184.8579	157373	157655	283
CU427.Supercontig2.184.8581	166231	171750	5520
CU427.Supercontig2.184.8584	182462	186318	3857
CU427.Supercontig2.184.8585	188260	188659	400
CU427.Supercontig2.185.8586	6766	9694	2929
CU427.Supercontig2.185.8590	17075	24003	6929
CU427.Supercontig2.185.8591	31693	40626	8934
CU427.Supercontig2.185.8593	51715	54828	3114
CU427.Supercontig2.185.8594	55951	57514	1564
CU427.Supercontig2.185.8595	61138	65265	4128
CU427.Supercontig2.185.8596	73431	78271	4841
CU427.Supercontig2.185.8597	98560	101515	2956
CU427.Supercontig2.185.8598	105277	106529	1253
CU427.Supercontig2.185.8600	128845	138755	9911
CU427.Supercontig2.185.8602	144714	161853	17140
CU427.Supercontig2.185.8603	169329	174474	5146
CU427.Supercontig2.186.11449	191035	191360	326
CU427.Supercontig2.186.8605	4658	9152	4495
CU427.Supercontig2.186.8608	28068	32347	4280
CU427.Supercontig2.186.8610	41560	43335	1776
CU427.Supercontig2.186.8612	57703	61907	4205
CU427.Supercontig2.186.8613	68720	81996	13277
CU427.Supercontig2.186.8614	89632	91197	1566
CU427.Supercontig2.186.8618	101543	104821	3279
CU427.Supercontig2.186.8620	128121	130654	2534
CU427.Supercontig2.186.8622	145099	147878	2780
CU427.Supercontig2.186.8623	164833	167823	2991
CU427.Supercontig2.186.8624	169793	174864	5072
CU427.Supercontig2.186.8625	177032	177867	836
CU427.Supercontig2.187.8633	39383	43664	4282
CU427.Supercontig2.187.8635	49460	52068	2609
CU427.Supercontig2.187.8636	55775	62419	6645
CU427.Supercontig2.187.8637	81112	83330	2219
CU427.Supercontig2.187.8640	137962	139588	1627
CU427.Supercontig2.187.8641	170348	176229	5882
CU427.Supercontig2.187.8642	185655	193914	8260
CU427.Supercontig2.188.8617	223	7943	7721
CU427.Supercontig2.188.8643	14942	15529	588
CU427.Supercontig2.188.8645	37772	39460	1689
CU427.Supercontig2.188.8646	47282	48507	1226
CU427.Supercontig2.188.8647	64687	68581	3895
CU427.Supercontig2.188.8652	105357	107735	2379
CU427.Supercontig2.188.8653	115792	123347	7556
CU427.Supercontig2.188.8654	125822	126702	881
CU427.Supercontig2.188.8655	138726	141136	2411
CU427.Supercontig2.188.8656	152357	154857	2501
CU427.Supercontig2.188.8657	158312	160889	2578
CU427.Supercontig2.189.8658	36874	37544	671
CU427.Supercontig2.189.8659	39097	39927	831
CU427.Supercontig2.189.8660	46825	47958	1134
CU427.Supercontig2.189.8664	87238	90142	2905
CU427.Supercontig2.189.8665	92536	92889	354
CU427.Supercontig2.189.8666	150878	159052	8175
CU427.Supercontig2.189.8668	171203	175204	4002
CU427.Supercontig2.189.8671	177997	182629	4633
CU427.Supercontig2.19.10152	479452	480608	1157
CU427.Supercontig2.19.2114	14752	19385	4634
CU427.Supercontig2.19.2116	28511	53285	24775
CU427.Supercontig2.19.2117	56009	60511	4503
CU427.Supercontig2.19.2118	62188	71660	9473
CU427.Supercontig2.19.2144	298706	312280	13575
CU427.Supercontig2.19.2145	314364	338130	23767
CU427.Supercontig2.19.2146	342503	366489	23987
CU427.Supercontig2.19.2147	377612	391227	13616
CU427.Supercontig2.19.2150	407473	412780	5308
CU427.Supercontig2.19.2151	417601	419669	2069
CU427.Supercontig2.19.2152	425531	426771	1241
CU427.Supercontig2.19.2153	451248	453133	1886
CU427.Supercontig2.19.2154	458125	458332	208
CU427.Supercontig2.19.2158	468026	478287	10262
CU427.Supercontig2.19.2159	498445	503443	4999
CU427.Supercontig2.19.2162	517554	518767	1214
CU427.Supercontig2.19.2165	535694	537380	1687
CU427.Supercontig2.19.2166	540869	541917	1049
CU427.Supercontig2.19.2167	545331	546255	925
CU427.Supercontig2.19.2168	548400	549980	1581
CU427.Supercontig2.19.2169	580051	582066	2016
CU427.Supercontig2.19.2170	595874	596996	1123
CU427.Supercontig2.19.2171	604705	606534	1830
CU427.Supercontig2.19.2174	623508	625053	1546
CU427.Supercontig2.19.2175	630382	632714	2333
CU427.Supercontig2.19.2177	649473	655247	5775
CU427.Supercontig2.19.2179	667715	671247	3533
CU427.Supercontig2.19.2180	675216	679948	4733
CU427.Supercontig2.19.2187	703101	703832	732
CU427.Supercontig2.19.2188	705077	707104	2028
CU427.Supercontig2.19.2189	719250	720912	1663
CU427.Supercontig2.19.2191	735121	736190	1070
CU427.Supercontig2.19.2192	751958	754752	2795
CU427.Supercontig2.19.2193	759005	759541	537
CU427.Supercontig2.19.2197	803908	806946	3039
CU427.Supercontig2.19.2198	818390	820457	2068
CU427.Supercontig2.19.2199	821310	830698	9389
CU427.Supercontig2.19.2202	856954	857423	470
CU427.Supercontig2.19.2203	871503	871802	300
CU427.Supercontig2.19.2204	889141	894277	5137
CU427.Supercontig2.19.2206	917356	919984	2629
CU427.Supercontig2.19.2207	928407	931323	2917
CU427.Supercontig2.19.2208	965118	966688	1571
CU427.Supercontig2.19.2209	973454	976648	3195
CU427.Supercontig2.19.2210	983710	985708	1999
CU427.Supercontig2.19.2211	992295	995573	3279
CU427.Supercontig2.19.2212	1038508	1041456	2949
CU427.Supercontig2.19.2213	1064600	1068567	3968
CU427.Supercontig2.19.2214	1074439	1074892	454
CU427.Supercontig2.19.2215	1088493	1089425	933
CU427.Supercontig2.19.2217	1094387	1097307	2921
CU427.Supercontig2.19.2219	1105195	1106972	1778
CU427.Supercontig2.19.2220	1133872	1136539	2668
CU427.Supercontig2.19.2221	1140159	1143148	2990
CU427.Supercontig2.19.2222	1144971	1153427	8457
CU427.Supercontig2.19.2223	1157300	1159809	2510
CU427.Supercontig2.19.2227	1191414	1192170	757
CU427.Supercontig2.19.2228	1194548	1199945	5398
CU427.Supercontig2.19.2229	1204943	1208815	3873
CU427.Supercontig2.190.8670	120153	123663	3511
CU427.Supercontig2.190.8673	9704	17841	8138
CU427.Supercontig2.190.8674	28123	42770	14648
CU427.Supercontig2.190.8675	49257	51605	2349
CU427.Supercontig2.190.8676	53950	59196	5247
CU427.Supercontig2.190.8677	62518	70370	7853
CU427.Supercontig2.190.8678	75319	77376	2058
CU427.Supercontig2.190.8679	79129	83198	4070
CU427.Supercontig2.190.8680	85588	88514	2927
CU427.Supercontig2.190.8681	91485	93309	1825
CU427.Supercontig2.190.8682	97955	101086	3132
CU427.Supercontig2.190.8684	110446	111824	1379
CU427.Supercontig2.190.8687	125850	130763	4914
CU427.Supercontig2.191.8688	3594	7479	3886
CU427.Supercontig2.191.8690	16664	25293	8630
CU427.Supercontig2.191.8691	28592	31984	3393
CU427.Supercontig2.191.8692	48683	50659	1977
CU427.Supercontig2.191.8693	69800	70667	868
CU427.Supercontig2.191.8694	78773	80185	1413
CU427.Supercontig2.191.8700	133054	134309	1256
CU427.Supercontig2.192.8704	38126	39866	1741
CU427.Supercontig2.192.8705	45025	48742	3718
CU427.Supercontig2.192.8708	56829	60405	3577
CU427.Supercontig2.192.8709	65122	67728	2607
CU427.Supercontig2.192.8715	113381	114424	1044
CU427.Supercontig2.192.8716	124036	126115	2080
CU427.Supercontig2.192.8718	150586	154161	3576
CU427.Supercontig2.192.8719	160482	161419	938
CU427.Supercontig2.193.8720	7279	9997	2719
CU427.Supercontig2.193.8721	65759	67461	1703
CU427.Supercontig2.193.8725	109002	118814	9813
CU427.Supercontig2.193.8726	125554	129303	3750
CU427.Supercontig2.193.8727	142436	143387	952
CU427.Supercontig2.194.8729	7355	7975	621
CU427.Supercontig2.194.8731	22938	25425	2488
CU427.Supercontig2.194.8733	37675	41917	4243
CU427.Supercontig2.194.8734	46369	48393	2025
CU427.Supercontig2.194.8735	54226	55501	1276
CU427.Supercontig2.194.8737	65163	70295	5133
CU427.Supercontig2.194.8738	78347	82316	3970
CU427.Supercontig2.194.8741	93670	95666	1997
CU427.Supercontig2.194.8742	99228	101641	2414
CU427.Supercontig2.194.8744	110708	115390	4683
CU427.Supercontig2.194.8745	119152	120624	1473
CU427.Supercontig2.194.8746	122838	123778	941
CU427.Supercontig2.194.8747	129331	138014	8684
CU427.Supercontig2.194.8748	148836	158292	9457
CU427.Supercontig2.195.8749	5795	6735	941
CU427.Supercontig2.195.8750	11964	21613	9650
CU427.Supercontig2.195.8751	26761	28243	1483
CU427.Supercontig2.195.8757	43144	43498	355
CU427.Supercontig2.195.8758	45315	48167	2853
CU427.Supercontig2.195.8762	85221	90678	5458
CU427.Supercontig2.195.8763	92908	94184	1277
CU427.Supercontig2.195.8764	98748	102311	3564
CU427.Supercontig2.195.8765	106547	107985	1439
CU427.Supercontig2.195.8766	112540	115174	2635
CU427.Supercontig2.195.8767	116992	118248	1257
CU427.Supercontig2.195.8768	147877	149959	2083
[truncated: 4,914 more rows]

## Sheet: CU428_IES
IES id	Position A	Position B	Length
CU428.Supercontig2.1.101	1470788	1473094	2307
CU428.Supercontig2.1.103	1490236	1491148	913
CU428.Supercontig2.1.104	1494704	1496198	1495
CU428.Supercontig2.1.106	1504385	1506160	1776
CU428.Supercontig2.1.107	1533331	1535431	2101
CU428.Supercontig2.1.110	1597383	1599854	2472
CU428.Supercontig2.1.115	1664466	1668521	4056
CU428.Supercontig2.1.116	1707002	1710507	3506
CU428.Supercontig2.1.117	1738031	1740640	2610
CU428.Supercontig2.1.118	1765007	1765339	333
CU428.Supercontig2.1.119	1768030	1770424	2395
CU428.Supercontig2.1.120	1792483	1794941	2459
CU428.Supercontig2.1.121	1817655	1819685	2031
CU428.Supercontig2.1.12259	7806	13288	5483
CU428.Supercontig2.1.127	1852549	1853064	516
CU428.Supercontig2.1.129	1860334	1862765	2432
CU428.Supercontig2.1.13	170216	172083	1868
CU428.Supercontig2.1.130	1875797	1877208	1412
CU428.Supercontig2.1.131	1884714	1885905	1192
CU428.Supercontig2.1.132	1893488	1894754	1267
CU428.Supercontig2.1.134	1913892	1914600	709
CU428.Supercontig2.1.135	1919025	1920496	1472
CU428.Supercontig2.1.138	1936436	1938010	1575
CU428.Supercontig2.1.14	182372	184622	2251
CU428.Supercontig2.1.140	1954931	1957589	2659
CU428.Supercontig2.1.143	1988404	1990685	2282
CU428.Supercontig2.1.144	2022876	2025172	2297
CU428.Supercontig2.1.145	2027148	2029351	2204
CU428.Supercontig2.1.146	2035782	2039128	3347
CU428.Supercontig2.1.147	2041205	2044902	3698
CU428.Supercontig2.1.148	2046591	2049158	2568
CU428.Supercontig2.1.149	2052702	2057173	4472
CU428.Supercontig2.1.15	199096	202324	3229
CU428.Supercontig2.1.150	2060778	2062641	1864
CU428.Supercontig2.1.151	2069630	2071706	2077
CU428.Supercontig2.1.152	2092171	2093587	1417
CU428.Supercontig2.1.153	2095732	2096908	1177
CU428.Supercontig2.1.154	2103343	2104856	1514
CU428.Supercontig2.1.156	2145017	2146648	1632
CU428.Supercontig2.1.157	2153062	2156484	3423
CU428.Supercontig2.1.16	212488	215138	2651
CU428.Supercontig2.1.161	2173283	2173820	538
CU428.Supercontig2.1.164	2224658	2231885	7228
CU428.Supercontig2.1.166	2241842	2243628	1787
CU428.Supercontig2.1.169	2266038	2267511	1474
CU428.Supercontig2.1.170	2286833	2289700	2868
CU428.Supercontig2.1.178	2358371	2359859	1489
CU428.Supercontig2.1.179	2361475	2362608	1134
CU428.Supercontig2.1.18	266625	268726	2102
CU428.Supercontig2.1.180	2367898	2368978	1081
CU428.Supercontig2.1.182	2373960	2377804	3845
CU428.Supercontig2.1.183	2379222	2384123	4902
CU428.Supercontig2.1.184	2385083	2387254	2172
CU428.Supercontig2.1.186	2396881	2399440	2560
CU428.Supercontig2.1.187	2402492	2403728	1237
CU428.Supercontig2.1.188	2406232	2408758	2527
CU428.Supercontig2.1.190	2415209	2418128	2920
CU428.Supercontig2.1.191	2433173	2434431	1259
CU428.Supercontig2.1.192	2466275	2467944	1670
CU428.Supercontig2.1.193	2479505	2480170	666
CU428.Supercontig2.1.194	2483842	2486446	2605
CU428.Supercontig2.1.195	2496534	2497702	1169
CU428.Supercontig2.1.196	2514765	2517631	2867
CU428.Supercontig2.1.197	2535041	2535705	665
CU428.Supercontig2.1.198	2542678	2544494	1817
CU428.Supercontig2.1.20	303607	305766	2160
CU428.Supercontig2.1.201	2588640	2589636	997
CU428.Supercontig2.1.202	2606318	2609093	2776
CU428.Supercontig2.1.203	2612777	2616334	3558
CU428.Supercontig2.1.205	2645550	2649441	3892
CU428.Supercontig2.1.206	2651290	2652920	1631
CU428.Supercontig2.1.208	2710739	2717639	6901
CU428.Supercontig2.1.209	2726785	2727417	633
CU428.Supercontig2.1.21	316098	317108	1011
CU428.Supercontig2.1.211	2735370	2737499	2130
CU428.Supercontig2.1.212	2756770	2759755	2986
CU428.Supercontig2.1.213	2775883	2777917	2035
CU428.Supercontig2.1.215	2842924	2849837	6914
CU428.Supercontig2.1.216	2850988	2852314	1327
CU428.Supercontig2.1.217	2864772	2865983	1212
CU428.Supercontig2.1.219	2903744	2905963	2220
CU428.Supercontig2.1.22	359093	360642	1550
CU428.Supercontig2.1.220	2907042	2909867	2826
CU428.Supercontig2.1.221	2953353	2956647	3295
CU428.Supercontig2.1.222	2965724	2970200	4477
CU428.Supercontig2.1.224	3030542	3032774	2233
CU428.Supercontig2.1.225	3061742	3063907	2166
CU428.Supercontig2.1.227	3100981	3102486	1506
CU428.Supercontig2.1.228	3122600	3123944	1345
CU428.Supercontig2.1.229	3126084	3127715	1632
CU428.Supercontig2.1.23	364597	365367	771
CU428.Supercontig2.1.232	3148302	3149149	848
CU428.Supercontig2.1.234	3200148	3201034	887
CU428.Supercontig2.1.235	3216258	3216710	453
CU428.Supercontig2.1.236	3221219	3221821	603
CU428.Supercontig2.1.24	390203	391566	1364
CU428.Supercontig2.1.245	3298561	3301238	2678
CU428.Supercontig2.1.246	3311274	3314053	2780
CU428.Supercontig2.1.247	3333326	3336175	2850
CU428.Supercontig2.1.249	3368895	3369143	249
CU428.Supercontig2.1.25	394628	397558	2931
CU428.Supercontig2.1.250	3395756	3396452	697
CU428.Supercontig2.1.252	3416481	3418782	2302
CU428.Supercontig2.1.254	3430265	3439340	9076
CU428.Supercontig2.1.255	3441202	3446169	4968
CU428.Supercontig2.1.256	3449025	3452438	3414
CU428.Supercontig2.1.257	3454460	3456976	2517
CU428.Supercontig2.1.258	3471049	3474892	3844
CU428.Supercontig2.1.263	3506342	3506570	229
CU428.Supercontig2.1.264	3515156	3515595	440
CU428.Supercontig2.1.265	3524335	3527531	3197
CU428.Supercontig2.1.29	412160	415161	3002
CU428.Supercontig2.1.3	44716	49461	4746
CU428.Supercontig2.1.30	418899	420259	1361
CU428.Supercontig2.1.31	427089	428112	1024
CU428.Supercontig2.1.32	433919	435251	1333
CU428.Supercontig2.1.34	442783	444537	1755
CU428.Supercontig2.1.36	467378	469338	1961
CU428.Supercontig2.1.37	474650	474959	310
CU428.Supercontig2.1.38	476356	479514	3159
CU428.Supercontig2.1.39	483251	484431	1181
CU428.Supercontig2.1.4	54639	64591	9953
CU428.Supercontig2.1.40	530754	532294	1541
CU428.Supercontig2.1.41	561256	564069	2814
CU428.Supercontig2.1.42	573346	574836	1491
CU428.Supercontig2.1.44	618005	619498	1494
CU428.Supercontig2.1.45	635814	637714	1901
CU428.Supercontig2.1.46	681959	683958	2000
CU428.Supercontig2.1.47	711978	712604	627
CU428.Supercontig2.1.48	714927	716905	1979
CU428.Supercontig2.1.54	763224	763873	650
CU428.Supercontig2.1.55	821768	822241	474
CU428.Supercontig2.1.59	899734	901051	1318
CU428.Supercontig2.1.63	967216	967587	372
CU428.Supercontig2.1.64	1012144	1015669	3526
CU428.Supercontig2.1.65	1018663	1025518	6856
CU428.Supercontig2.1.66	1060770	1061562	793
CU428.Supercontig2.1.67	1089532	1092338	2807
CU428.Supercontig2.1.68	1094669	1096274	1606
CU428.Supercontig2.1.69	1099441	1099785	345
CU428.Supercontig2.1.70	1105735	1109547	3813
CU428.Supercontig2.1.71	1126716	1128343	1628
CU428.Supercontig2.1.73	1155728	1156865	1138
CU428.Supercontig2.1.74	1161564	1162397	834
CU428.Supercontig2.1.75	1178274	1178732	459
CU428.Supercontig2.1.76	1200554	1200793	240
CU428.Supercontig2.1.77	1224139	1224767	629
CU428.Supercontig2.1.78	1260084	1262121	2038
CU428.Supercontig2.1.8	111384	112443	1060
CU428.Supercontig2.1.81	1291547	1293673	2127
CU428.Supercontig2.1.82	1296822	1298338	1517
CU428.Supercontig2.1.83	1304678	1305661	984
CU428.Supercontig2.1.84	1321029	1323172	2144
CU428.Supercontig2.1.85	1329824	1331144	1321
CU428.Supercontig2.1.86	1337408	1346963	9556
CU428.Supercontig2.1.87	1351890	1352713	824
CU428.Supercontig2.1.88	1370664	1372859	2196
CU428.Supercontig2.1.9	121301	122623	1323
CU428.Supercontig2.1.96	1411161	1417882	6722
CU428.Supercontig2.1.98	1429507	1429785	279
CU428.Supercontig2.1.99	1447323	1447829	507
CU428.Supercontig2.10.1241	30544	33145	2602
CU428.Supercontig2.10.1242	34935	39368	4434
CU428.Supercontig2.10.1243	40762	45246	4485
CU428.Supercontig2.10.1244	50837	52787	1951
CU428.Supercontig2.10.1246	60005	61816	1812
CU428.Supercontig2.10.1250	63400	75166	11767
CU428.Supercontig2.10.1255	112052	117969	5918
CU428.Supercontig2.10.1256	124469	126788	2320
CU428.Supercontig2.10.1258	135206	138770	3565
CU428.Supercontig2.10.1259	144228	144669	442
CU428.Supercontig2.10.1261	205793	206087	295
CU428.Supercontig2.10.1263	226693	229497	2805
CU428.Supercontig2.10.1265	240136	242054	1919
CU428.Supercontig2.10.1266	250838	252704	1867
CU428.Supercontig2.10.1270	315401	318535	3135
CU428.Supercontig2.10.1271	327339	328752	1414
CU428.Supercontig2.10.1272	340940	342353	1414
CU428.Supercontig2.10.1273	357185	359883	2699
CU428.Supercontig2.10.1274	362343	364385	2043
CU428.Supercontig2.10.1275	366897	368577	1681
CU428.Supercontig2.10.1281	392572	397784	5213
CU428.Supercontig2.10.1282	401158	402358	1201
CU428.Supercontig2.10.1283	413875	416278	2404
CU428.Supercontig2.10.1286	432197	434362	2166
CU428.Supercontig2.10.1287	438888	443621	4734
CU428.Supercontig2.10.1288	443829	444043	215
CU428.Supercontig2.10.1290	449194	451592	2399
CU428.Supercontig2.10.1292	459973	461646	1674
CU428.Supercontig2.10.1293	462823	465403	2581
CU428.Supercontig2.10.1294	470545	472223	1679
CU428.Supercontig2.10.1297	486295	490001	3707
CU428.Supercontig2.10.1298	495880	500022	4143
CU428.Supercontig2.10.1300	524923	527708	2786
CU428.Supercontig2.10.1301	542982	544953	1972
CU428.Supercontig2.10.1302	598047	603980	5934
CU428.Supercontig2.10.1304	653305	662043	8739
CU428.Supercontig2.10.1305	675553	677364	1812
CU428.Supercontig2.10.1306	714959	716593	1635
CU428.Supercontig2.10.1307	748171	762579	14409
CU428.Supercontig2.10.1308	775500	776040	541
CU428.Supercontig2.10.1311	811432	811774	343
CU428.Supercontig2.10.1312	817568	821288	3721
CU428.Supercontig2.10.1313	823722	827567	3846
CU428.Supercontig2.10.1314	832045	836369	4325
CU428.Supercontig2.10.1315	863885	865179	1295
CU428.Supercontig2.10.1316	871712	875181	3470
CU428.Supercontig2.10.1320	945151	951035	5885
CU428.Supercontig2.10.1321	956985	957463	479
CU428.Supercontig2.10.1322	963098	964800	1703
CU428.Supercontig2.10.1324	980878	983996	3119
CU428.Supercontig2.10.1327	1009299	1011056	1758
CU428.Supercontig2.10.1328	1011989	1014405	2417
CU428.Supercontig2.10.1333	1040500	1040909	410
CU428.Supercontig2.10.1334	1049623	1058004	8382
CU428.Supercontig2.10.1335	1060551	1064077	3527
CU428.Supercontig2.10.1336	1066986	1070530	3545
CU428.Supercontig2.10.1337	1072303	1075932	3630
CU428.Supercontig2.10.1338	1082673	1083493	821
CU428.Supercontig2.10.1339	1092954	1094047	1094
CU428.Supercontig2.10.1340	1095605	1097108	1504
CU428.Supercontig2.10.1341	1108522	1110638	2117
CU428.Supercontig2.10.1342	1113302	1114178	877
CU428.Supercontig2.10.1343	1124456	1125098	643
CU428.Supercontig2.10.1344	1141949	1144003	2055
CU428.Supercontig2.10.1346	1154702	1156367	1666
CU428.Supercontig2.10.1347	1162988	1164917	1930
CU428.Supercontig2.10.1348	1179224	1179880	657
CU428.Supercontig2.10.1349	1184215	1186177	1963
CU428.Supercontig2.10.1350	1216338	1217991	1654
CU428.Supercontig2.10.1352	1272282	1273906	1625
CU428.Supercontig2.10.1355	1282009	1283795	1787
CU428.Supercontig2.10.1358	1334804	1341671	6868
CU428.Supercontig2.10.1359	1365984	1369268	3285
CU428.Supercontig2.10.1363	1435944	1440402	4459
CU428.Supercontig2.10.1372	1526647	1528379	1733
CU428.Supercontig2.10.1377	1587629	1590271	2643
CU428.Supercontig2.10.1378	1596509	1596700	192
CU428.Supercontig2.10.1382	1699330	1701633	2304
CU428.Supercontig2.10.1383	1711602	1712209	608
CU428.Supercontig2.10.1384	1728580	1730145	1566
CU428.Supercontig2.10.1387	1796869	1797736	868
CU428.Supercontig2.10.1388	1801820	1802492	673
CU428.Supercontig2.10.1390	1826933	1828038	1106
CU428.Supercontig2.10.1391	1835359	1838857	3499
CU428.Supercontig2.10.1393	1855199	1855919	721
CU428.Supercontig2.10.1398	1876539	1878693	2155
CU428.Supercontig2.10.1399	1891414	1894563	3150
CU428.Supercontig2.10.1400	1899133	1906177	7045
CU428.Supercontig2.10.1402	1942954	1946901	3948
CU428.Supercontig2.10.1403	1969861	1970657	797
CU428.Supercontig2.10.1404	1994474	1996035	1562
CU428.Supercontig2.10.1409	2064126	2065770	1645
CU428.Supercontig2.10.1410	2071463	2072806	1344
CU428.Supercontig2.10.1411	2077208	2081744	4537
CU428.Supercontig2.100.6389	4320	7449	3130
CU428.Supercontig2.100.6390	11916	17342	5427
CU428.Supercontig2.100.6391	18464	20142	1679
CU428.Supercontig2.100.6392	21921	26197	4277
CU428.Supercontig2.100.6393	29522	38891	9370
CU428.Supercontig2.100.6394	40101	42944	2844
CU428.Supercontig2.100.6395	45919	55519	9601
CU428.Supercontig2.100.6396	59062	61670	2609
CU428.Supercontig2.100.6397	63920	70179	6260
CU428.Supercontig2.100.6401	98204	101341	3138
CU428.Supercontig2.100.6403	108886	119443	10558
CU428.Supercontig2.100.6404	122184	124458	2275
CU428.Supercontig2.100.6405	126897	132699	5803
CU428.Supercontig2.100.6406	138731	144262	5532
CU428.Supercontig2.100.6407	148634	151190	2557
CU428.Supercontig2.100.6409	172952	176558	3607
CU428.Supercontig2.100.6412	218926	220500	1575
CU428.Supercontig2.100.6413	230568	232561	1994
CU428.Supercontig2.100.6414	235997	239039	3043
CU428.Supercontig2.100.6415	241205	243698	2494
CU428.Supercontig2.100.6416	247098	248842	1745
CU428.Supercontig2.100.6419	272110	278891	6782
CU428.Supercontig2.100.6421	285134	292290	7157
CU428.Supercontig2.100.6424	311442	316565	5124
CU428.Supercontig2.100.6426	326161	329881	3721
CU428.Supercontig2.100.6427	332022	341107	9086
CU428.Supercontig2.100.6430	384295	386227	1933
CU428.Supercontig2.101.6431	15259	22258	7000
CU428.Supercontig2.101.6432	42390	44765	2376
CU428.Supercontig2.101.6437	71713	73139	1427
CU428.Supercontig2.101.6438	74117	88615	14499
CU428.Supercontig2.101.6440	126547	129840	3294
CU428.Supercontig2.101.6441	151839	156036	4198
CU428.Supercontig2.101.6443	177493	189490	11998
CU428.Supercontig2.101.6444	191826	195437	3612
CU428.Supercontig2.101.6447	216938	219142	2205
CU428.Supercontig2.101.6449	243598	244361	764
CU428.Supercontig2.101.6452	258439	260226	1788
CU428.Supercontig2.101.6453	262895	264121	1227
CU428.Supercontig2.101.6454	271947	272579	633
CU428.Supercontig2.101.6455	292859	294118	1260
CU428.Supercontig2.101.6458	359054	363947	4894
CU428.Supercontig2.101.6460	320839	322982	2144
CU428.Supercontig2.101.6461	337727	339365	1639
CU428.Supercontig2.101.6462	345321	347196	1876
CU428.Supercontig2.102.6463	20293	21146	854
CU428.Supercontig2.102.6464	26185	35035	8851
CU428.Supercontig2.102.6465	39939	43198	3260
CU428.Supercontig2.102.6466	47274	52453	5180
CU428.Supercontig2.102.6467	57479	61936	4458
CU428.Supercontig2.102.6470	108918	110283	1366
CU428.Supercontig2.102.6473	165150	166489	1340
CU428.Supercontig2.102.6476	180159	183153	2995
CU428.Supercontig2.102.6477	220646	221869	1224
CU428.Supercontig2.102.6478	231225	232487	1263
CU428.Supercontig2.102.6479	235152	236620	1469
CU428.Supercontig2.102.6481	256180	259873	3694
CU428.Supercontig2.102.6483	274502	277710	3209
CU428.Supercontig2.102.6485	291529	294589	3061
CU428.Supercontig2.102.6486	317071	318452	1382
CU428.Supercontig2.102.6487	328793	332578	3786
CU428.Supercontig2.103.6489	19880	24278	4399
CU428.Supercontig2.103.6492	48091	51124	3034
CU428.Supercontig2.103.6493	56654	73657	17004
CU428.Supercontig2.103.6496	79230	80886	1657
CU428.Supercontig2.103.6497	84777	88369	3593
CU428.Supercontig2.103.6498	95048	97234	2187
CU428.Supercontig2.103.6499	100936	105944	5009
CU428.Supercontig2.103.6504	177656	181798	4143
CU428.Supercontig2.103.6505	145011	147483	2473
CU428.Supercontig2.103.6506	153297	163553	10257
CU428.Supercontig2.103.6507	164782	166258	1477
CU428.Supercontig2.103.6508	169923	171540	1618
CU428.Supercontig2.103.6509	186227	186504	278
CU428.Supercontig2.103.6510	188634	196451	7818
CU428.Supercontig2.103.6511	204131	205249	1119
CU428.Supercontig2.103.6512	212744	215925	3182
CU428.Supercontig2.103.6513	222552	223716	1165
CU428.Supercontig2.103.6515	239436	240375	940
CU428.Supercontig2.103.6516	244939	246444	1506
CU428.Supercontig2.103.6517	249432	252741	3310
CU428.Supercontig2.103.6518	261337	262923	1587
CU428.Supercontig2.103.6519	270711	274658	3948
CU428.Supercontig2.103.6521	334842	336657	1816
CU428.Supercontig2.103.6522	352965	357767	4803
CU428.Supercontig2.103.6525	364032	372640	8609
CU428.Supercontig2.103.7126	780	1022	243
CU428.Supercontig2.104.6526	15195	20413	5219
CU428.Supercontig2.104.6527	23347	24945	1599
CU428.Supercontig2.104.6528	28594	32201	3608
CU428.Supercontig2.104.6529	37860	43324	5465
CU428.Supercontig2.104.6531	54801	56930	2130
CU428.Supercontig2.104.6532	59805	61523	1719
CU428.Supercontig2.104.6549	243756	247012	3257
CU428.Supercontig2.104.6550	253102	254591	1490
CU428.Supercontig2.104.6552	274144	279683	5540
CU428.Supercontig2.104.6554	300105	306747	6643
CU428.Supercontig2.104.6555	310523	313990	3468
CU428.Supercontig2.104.6556	319097	325798	6702
CU428.Supercontig2.104.6557	326699	330961	4263
CU428.Supercontig2.104.6558	340676	356106	15431
CU428.Supercontig2.104.6559	363072	367664	4593
CU428.Supercontig2.104.6560	369445	377619	8175
CU428.Supercontig2.104.6561	380195	382679	2485
CU428.Supercontig2.105.6562	27407	33323	5917
CU428.Supercontig2.105.6563	51227	53380	2154
CU428.Supercontig2.105.6565	60547	64178	3632
CU428.Supercontig2.105.6566	178349	178536	188
CU428.Supercontig2.105.6567	200718	201481	764
CU428.Supercontig2.105.6568	223291	224074	784
CU428.Supercontig2.105.6569	230638	234062	3425
CU428.Supercontig2.105.6570	240225	243868	3644
CU428.Supercontig2.105.6571	268593	273729	5137
CU428.Supercontig2.105.6572	275197	278150	2954
CU428.Supercontig2.105.6577	308469	312590	4122
CU428.Supercontig2.105.6578	317562	322153	4592
CU428.Supercontig2.105.6581	346753	348706	1954
CU428.Supercontig2.106.6584	2563	8437	5875
CU428.Supercontig2.106.6585	10069	12756	2688
CU428.Supercontig2.106.6586	18465	19921	1457
CU428.Supercontig2.106.6587	26454	29839	3386
CU428.Supercontig2.106.6588	34221	42353	8133
CU428.Supercontig2.106.6589	51859	53968	2110
CU428.Supercontig2.106.6594	100438	102535	2098
CU428.Supercontig2.106.6598	106770	107247	478
CU428.Supercontig2.106.6600	118694	131581	12888
CU428.Supercontig2.106.6601	135553	148739	13187
CU428.Supercontig2.106.6603	164173	167595	3423
CU428.Supercontig2.106.6604	196339	203058	6720
CU428.Supercontig2.106.6605	204685	205474	790
CU428.Supercontig2.106.6606	208645	209633	989
CU428.Supercontig2.106.6607	217451	219465	2015
CU428.Supercontig2.106.6608	221698	223454	1757
CU428.Supercontig2.106.6609	226922	227438	517
CU428.Supercontig2.106.6611	248883	250619	1737
CU428.Supercontig2.106.6613	257784	262364	4581
CU428.Supercontig2.106.6614	291028	293690	2663
CU428.Supercontig2.106.6615	319024	320658	1635
CU428.Supercontig2.106.6616	327688	329772	2085
CU428.Supercontig2.106.6619	353407	354796	1390
CU428.Supercontig2.107.6622	13567	14530	964
CU428.Supercontig2.107.6623	22284	25264	2981
CU428.Supercontig2.107.6624	30200	37083	6884
CU428.Supercontig2.107.6625	39445	42528	3084
CU428.Supercontig2.107.6626	49354	65917	16564
CU428.Supercontig2.107.6627	72280	76337	4058
CU428.Supercontig2.107.6628	84928	86370	1443
CU428.Supercontig2.107.6629	89002	89707	706
CU428.Supercontig2.107.6631	100578	100707	130
CU428.Supercontig2.107.6633	115743	117723	1981
CU428.Supercontig2.107.6635	155215	155835	621
CU428.Supercontig2.107.6636	158971	160770	1800
CU428.Supercontig2.107.6639	180019	184090	4072
CU428.Supercontig2.107.6640	210254	212223	1970
CU428.Supercontig2.107.6641	245799	247825	2027
CU428.Supercontig2.107.6647	281110	285686	4577
CU428.Supercontig2.107.6648	290093	292933	2841
CU428.Supercontig2.107.6653	313206	314390	1185
CU428.Supercontig2.107.6656	327333	333463	6131
CU428.Supercontig2.107.6657	339786	340842	1057
CU428.Supercontig2.107.6658	346746	350037	3292
CU428.Supercontig2.107.6660	358548	362634	4087
CU428.Supercontig2.107.6661	364549	367248	2700
CU428.Supercontig2.108.6663	23841	28776	4936
CU428.Supercontig2.108.6666	60931	68278	7348
CU428.Supercontig2.108.6667	70346	73656	3311
CU428.Supercontig2.108.6668	76572	78632	2061
CU428.Supercontig2.108.6669	83906	85116	1211
CU428.Supercontig2.108.6670	104970	108158	3189
CU428.Supercontig2.108.6672	165153	166708	1556
CU428.Supercontig2.108.6673	172952	179962	7011
CU428.Supercontig2.108.6680	252565	272486	19922
CU428.Supercontig2.108.6684	277153	279137	1985
CU428.Supercontig2.108.6686	301990	304384	2395
CU428.Supercontig2.108.6687	313152	318911	5760
CU428.Supercontig2.108.6688	322406	324370	1965
CU428.Supercontig2.108.6689	326169	330248	4080
CU428.Supercontig2.108.6690	332287	333422	1136
CU428.Supercontig2.108.6691	337139	342231	5093
CU428.Supercontig2.109.6692	10917	12954	2038
CU428.Supercontig2.109.6696	82443	84850	2408
CU428.Supercontig2.109.6697	101919	111704	9786
CU428.Supercontig2.109.6700	188357	190945	2589
CU428.Supercontig2.109.6701	194040	196889	2850
CU428.Supercontig2.109.6702	198579	202452	3874
CU428.Supercontig2.109.6703	210247	212762	2516
CU428.Supercontig2.109.6704	219580	224892	5313
CU428.Supercontig2.109.6705	228819	231699	2881
CU428.Supercontig2.109.6706	236154	237004	851
CU428.Supercontig2.109.6707	238089	238817	729
CU428.Supercontig2.109.6708	251809	254152	2344
CU428.Supercontig2.109.6709	256828	258011	1184
CU428.Supercontig2.109.6710	259444	264058	4615
CU428.Supercontig2.109.6711	280370	281292	923
CU428.Supercontig2.109.6712	289399	292071	2673
CU428.Supercontig2.109.6713	299720	301612	1893
CU428.Supercontig2.109.6714	327348	329630	2283
CU428.Supercontig2.109.6715	344279	346507	2229
CU428.Supercontig2.11.1413	36859	37914	1056
CU428.Supercontig2.11.1414	46790	48810	2021
CU428.Supercontig2.11.1415	111481	112835	1355
CU428.Supercontig2.11.1416	130007	130695	689
CU428.Supercontig2.11.1419	154837	157027	2191
CU428.Supercontig2.11.1420	176402	181464	5063
CU428.Supercontig2.11.1421	201556	203077	1522
CU428.Supercontig2.11.1422	208228	213505	5278
CU428.Supercontig2.11.1426	226342	227113	772
CU428.Supercontig2.11.1427	258264	260495	2232
CU428.Supercontig2.11.1428	271979	272742	764
CU428.Supercontig2.11.1429	275644	276234	591
CU428.Supercontig2.11.1430	282898	283070	173
CU428.Supercontig2.11.1431	388282	390664	2383
CU428.Supercontig2.11.1432	406483	408182	1700
CU428.Supercontig2.11.1433	415198	416933	1736
CU428.Supercontig2.11.1434	440228	442395	2168
CU428.Supercontig2.11.1438	538270	539422	1153
CU428.Supercontig2.11.1440	585121	585955	835
CU428.Supercontig2.11.1441	620283	623086	2804
CU428.Supercontig2.11.1444	713311	714263	953
CU428.Supercontig2.11.1447	738022	739560	1539
CU428.Supercontig2.11.1448	744916	750163	5248
CU428.Supercontig2.11.1449	807733	810379	2647
CU428.Supercontig2.11.1450	813405	817285	3881
CU428.Supercontig2.11.1451	883622	885028	1407
CU428.Supercontig2.11.1452	910112	911869	1758
CU428.Supercontig2.11.1453	912860	914120	1261
CU428.Supercontig2.11.1454	1004944	1006255	1312
CU428.Supercontig2.11.1455	1019579	1022308	2730
CU428.Supercontig2.11.1458	1174445	1177963	3519
CU428.Supercontig2.11.1459	1230386	1232875	2490
CU428.Supercontig2.11.1460	1237892	1239086	1195
CU428.Supercontig2.11.1461	1255579	1256970	1392
CU428.Supercontig2.11.1462	1298060	1300430	2371
CU428.Supercontig2.11.1465	1374143	1376120	1978
CU428.Supercontig2.11.1469	1395276	1396246	971
CU428.Supercontig2.11.1470	1398631	1399523	893
CU428.Supercontig2.11.1472	1442718	1444626	1909
CU428.Supercontig2.11.1474	1513080	1515742	2663
CU428.Supercontig2.11.1475	1568707	1569334	628
CU428.Supercontig2.11.1476	1583687	1585677	1991
CU428.Supercontig2.11.1477	1591089	1592198	1110
CU428.Supercontig2.11.1478	1596070	1598990	2921
CU428.Supercontig2.11.1480	1704444	1707045	2602
CU428.Supercontig2.11.1481	1733401	1741348	7948
CU428.Supercontig2.11.1484	1835380	1836929	1550
CU428.Supercontig2.11.1485	1916297	1917481	1185
CU428.Supercontig2.11.1486	1923747	1926039	2293
CU428.Supercontig2.110.6717	11810	18979	7170
CU428.Supercontig2.110.6718	20466	23881	3416
CU428.Supercontig2.110.6719	26733	29447	2715
CU428.Supercontig2.110.6720	31528	35613	4086
CU428.Supercontig2.110.6721	37400	40995	3596
CU428.Supercontig2.110.6722	45712	46939	1228
CU428.Supercontig2.110.6723	50942	55015	4074
CU428.Supercontig2.110.6724	56854	57214	361
CU428.Supercontig2.110.6725	61343	68709	7367
CU428.Supercontig2.110.6726	71067	75219	4153
CU428.Supercontig2.110.6727	96505	98162	1658
CU428.Supercontig2.110.6728	109784	110427	644
CU428.Supercontig2.110.6729	112688	121907	9220
CU428.Supercontig2.110.6730	124016	125304	1289
CU428.Supercontig2.110.6731	127316	131212	3897
CU428.Supercontig2.110.6732	132885	134546	1662
CU428.Supercontig2.110.6733	145870	149812	3943
CU428.Supercontig2.110.6734	160580	161437	858
CU428.Supercontig2.110.6736	190962	197009	6048
CU428.Supercontig2.110.6737	208216	209394	1179
CU428.Supercontig2.110.6738	224260	226009	1750
CU428.Supercontig2.110.6739	268805	271730	2926
CU428.Supercontig2.110.6742	322516	325772	3257
CU428.Supercontig2.111.6743	1843	2037	195
CU428.Supercontig2.111.6745	3896	16399	12504
CU428.Supercontig2.111.6752	81409	84652	3244
CU428.Supercontig2.111.6753	126853	128428	1576
CU428.Supercontig2.111.6755	179813	180701	889
CU428.Supercontig2.111.6756	259524	262513	2990
CU428.Supercontig2.111.6757	263470	267008	3539
CU428.Supercontig2.111.6759	273426	274898	1473
CU428.Supercontig2.112.6760	3691	15350	11660
CU428.Supercontig2.112.6761	17039	18672	1634
CU428.Supercontig2.112.6762	22018	29633	7616
CU428.Supercontig2.112.6765	57003	57554	552
CU428.Supercontig2.112.6767	72472	78555	6084
CU428.Supercontig2.112.6769	92059	96033	3975
CU428.Supercontig2.112.6770	100012	105416	5405
CU428.Supercontig2.112.6771	111493	113107	1615
CU428.Supercontig2.112.6773	129758	131160	1403
CU428.Supercontig2.112.6774	133942	137911	3970
CU428.Supercontig2.112.6776	153199	156694	3496
CU428.Supercontig2.112.6777	245587	252493	6907
CU428.Supercontig2.112.6778	162489	168610	6122
CU428.Supercontig2.112.6779	173497	189995	16499
CU428.Supercontig2.112.6780	199145	201782	2638
CU428.Supercontig2.112.6781	207107	210528	3422
CU428.Supercontig2.112.6783	214525	218687	4163
CU428.Supercontig2.112.6784	222180	223351	1172
CU428.Supercontig2.112.6785	224917	227112	2196
CU428.Supercontig2.112.6786	229955	239835	9881
CU428.Supercontig2.112.6787	257683	266856	9174
CU428.Supercontig2.112.6789	285645	294152	8508
CU428.Supercontig2.112.6790	295261	295404	144
CU428.Supercontig2.112.6791	301476	302905	1430
CU428.Supercontig2.112.6793	306503	310880	4378
CU428.Supercontig2.112.6794	315953	322569	6617
CU428.Supercontig2.112.6795	329513	331399	1887
CU428.Supercontig2.112.6796	336522	339535	3014
CU428.Supercontig2.112.6797	344853	350466	5614
CU428.Supercontig2.113.6798	29391	31696	2306
CU428.Supercontig2.113.6799	35325	41519	6195
CU428.Supercontig2.113.6800	45704	49319	3616
CU428.Supercontig2.113.6802	58993	61214	2222
CU428.Supercontig2.113.6803	81396	82701	1306
CU428.Supercontig2.113.6804	89130	91032	1903
CU428.Supercontig2.113.6808	126101	132160	6060
CU428.Supercontig2.113.6809	137459	137809	351
CU428.Supercontig2.113.6810	159782	162889	3108
CU428.Supercontig2.113.6811	164320	164842	523
CU428.Supercontig2.113.6814	199356	204491	5136
CU428.Supercontig2.113.6815	207449	210097	2649
CU428.Supercontig2.113.6816	215988	217935	1948
CU428.Supercontig2.113.6817	235110	237712	2603
CU428.Supercontig2.113.6818	239536	241248	1713
CU428.Supercontig2.113.6819	257241	260042	2802
CU428.Supercontig2.113.6820	267549	271226	3678
CU428.Supercontig2.113.6821	273035	273908	874
CU428.Supercontig2.113.6822	275396	277435	2040
CU428.Supercontig2.113.6823	282639	284580	1942
CU428.Supercontig2.113.6824	285461	291643	6183
CU428.Supercontig2.113.6826	300617	303453	2837
CU428.Supercontig2.113.6827	304960	307943	2984
CU428.Supercontig2.113.6829	311172	313140	1969
CU428.Supercontig2.113.6830	331618	339690	8073
CU428.Supercontig2.113.6831	342302	342895	594
CU428.Supercontig2.114.6832	5559	7374	1816
CU428.Supercontig2.114.6835	24155	36376	12222
CU428.Supercontig2.114.6836	43582	48530	4949
CU428.Supercontig2.114.6837	50776	56894	6119
CU428.Supercontig2.114.6838	58103	63680	5578
CU428.Supercontig2.114.6839	70346	71085	740
CU428.Supercontig2.114.6840	73204	77967	4764
CU428.Supercontig2.114.6841	87491	92866	5376
CU428.Supercontig2.114.6842	95602	97910	2309
CU428.Supercontig2.114.6850	129695	134382	4688
CU428.Supercontig2.114.6851	136732	140467	3736
CU428.Supercontig2.114.6852	142409	153135	10727
CU428.Supercontig2.114.6853	155634	160442	4809
CU428.Supercontig2.114.6855	167931	171726	3796
CU428.Supercontig2.114.6859	174451	175615	1165
CU428.Supercontig2.114.6860	178054	181641	3588
CU428.Supercontig2.114.6862	206228	208233	2006
CU428.Supercontig2.114.6864	222210	226269	4060
CU428.Supercontig2.114.6866	240588	245090	4503
CU428.Supercontig2.114.6867	250548	253329	2782
CU428.Supercontig2.114.6868	256044	264654	8611
CU428.Supercontig2.114.6869	267882	277598	9717
CU428.Supercontig2.114.6874	320014	320747	734
CU428.Supercontig2.114.6875	323381	326307	2927
CU428.Supercontig2.115.6885	70530	77261	6732
CU428.Supercontig2.115.6886	79573	79718	146
CU428.Supercontig2.115.6887	88366	92794	4429
CU428.Supercontig2.115.6889	108526	112807	4282
CU428.Supercontig2.115.6890	114932	116969	2038
CU428.Supercontig2.115.6892	123444	139602	16159
CU428.Supercontig2.115.6895	155316	165132	9817
CU428.Supercontig2.115.6896	167394	167836	443
CU428.Supercontig2.115.6897	171383	176539	5157
CU428.Supercontig2.115.6898	179723	184114	4392
CU428.Supercontig2.115.6899	189672	196807	7136
CU428.Supercontig2.115.6900	200716	202915	2200
CU428.Supercontig2.115.6903	216679	219714	3036
CU428.Supercontig2.115.6906	244921	246630	1710
CU428.Supercontig2.115.6907	261623	263460	1838
CU428.Supercontig2.115.6908	269523	277437	7915
CU428.Supercontig2.115.6909	292274	295990	3717
CU428.Supercontig2.115.6911	305045	309265	4221
CU428.Supercontig2.115.6913	313135	318403	5269
CU428.Supercontig2.115.6914	320660	324690	4031
CU428.Supercontig2.115.6915	329917	333615	3699
CU428.Supercontig2.116.6916	5471	7402	1932
CU428.Supercontig2.116.6917	10585	13633	3049
CU428.Supercontig2.116.6918	14709	17905	3197
CU428.Supercontig2.116.6919	18953	22697	3745
CU428.Supercontig2.116.6920	34204	35834	1631
CU428.Supercontig2.116.6921	40354	44331	3978
CU428.Supercontig2.116.6922	46415	51761	5347
CU428.Supercontig2.116.6923	53356	60000	6645
CU428.Supercontig2.116.6924	62619	67157	4539
CU428.Supercontig2.116.6925	68078	85183	17106
CU428.Supercontig2.116.6927	92904	96079	3176
CU428.Supercontig2.116.6928	98148	103373	5226
CU428.Supercontig2.116.6929	105634	113776	8143
CU428.Supercontig2.116.6930	121293	123023	1731
CU428.Supercontig2.116.6931	126711	139115	12405
CU428.Supercontig2.116.6934	169331	176403	7073
CU428.Supercontig2.116.6935	179206	182955	3750
CU428.Supercontig2.116.6936	184624	200913	16290
CU428.Supercontig2.116.6937	203783	210033	6251
CU428.Supercontig2.116.6941	231969	241377	9409
CU428.Supercontig2.116.6945	255211	258188	2978
CU428.Supercontig2.116.6946	260107	262570	2464
CU428.Supercontig2.116.6947	272284	273417	1134
CU428.Supercontig2.116.6949	281724	285066	3343
CU428.Supercontig2.116.6951	293371	302163	8793
CU428.Supercontig2.116.6952	304345	305449	1105
CU428.Supercontig2.116.6953	306505	318112	11608
CU428.Supercontig2.116.6954	325423	329514	4092
CU428.Supercontig2.117.6957	31818	37918	6101
CU428.Supercontig2.117.6959	70792	73046	2255
CU428.Supercontig2.117.6960	75894	78851	2958
CU428.Supercontig2.117.6963	134094	135908	1815
CU428.Supercontig2.117.6964	138513	140674	2162
CU428.Supercontig2.117.6965	163456	164582	1127
CU428.Supercontig2.117.6967	195492	195743	252
CU428.Supercontig2.117.6970	253557	256560	3004
CU428.Supercontig2.117.6971	266044	267772	1729
CU428.Supercontig2.117.6972	288556	291237	2682
CU428.Supercontig2.117.6973	296491	299822	3332
CU428.Supercontig2.118.6975	4133	9105	4973
CU428.Supercontig2.118.6978	33344	37750	4407
CU428.Supercontig2.118.6980	40189	40896	708
CU428.Supercontig2.118.6981	44717	48492	3776
CU428.Supercontig2.118.6982	61003	64070	3068
CU428.Supercontig2.118.6984	78106	79452	1347
CU428.Supercontig2.118.6985	81326	82441	1116
CU428.Supercontig2.118.6986	83288	84098	811
CU428.Supercontig2.118.6988	93196	93697	502
CU428.Supercontig2.118.6991	103879	108775	4897
CU428.Supercontig2.118.6996	147288	149109	1822
CU428.Supercontig2.118.7004	188891	192316	3426
CU428.Supercontig2.118.7006	197577	198099	523
CU428.Supercontig2.118.7009	207844	217666	9823
CU428.Supercontig2.118.7010	219495	224770	5276
CU428.Supercontig2.118.7011	225749	228380	2632
CU428.Supercontig2.118.7013	232469	235103	2635
CU428.Supercontig2.118.7015	247052	248387	1336
CU428.Supercontig2.118.7016	253724	256651	2928
CU428.Supercontig2.118.7017	259380	265816	6437
CU428.Supercontig2.118.7018	274176	278190	4015
CU428.Supercontig2.118.7019	283068	283368	301
CU428.Supercontig2.118.7020	284382	286786	2405
CU428.Supercontig2.118.7021	288868	291719	2852
CU428.Supercontig2.118.7022	293542	302033	8492
CU428.Supercontig2.118.7025	321271	326275	5005
CU428.Supercontig2.118.7027	328870	329141	272
CU428.Supercontig2.119.7023	113603	115036	1434
CU428.Supercontig2.119.7028	983	14515	13533
CU428.Supercontig2.119.7030	33400	34503	1104
CU428.Supercontig2.119.7031	44260	50861	6602
CU428.Supercontig2.119.7032	84858	90728	5871
CU428.Supercontig2.119.7034	99600	102673	3074
CU428.Supercontig2.119.7036	106901	108663	1763
CU428.Supercontig2.119.7037	138693	142068	3376
CU428.Supercontig2.119.7038	144790	148408	3619
CU428.Supercontig2.119.7040	185165	188216	3052
CU428.Supercontig2.119.7041	192585	199096	6512
CU428.Supercontig2.119.7042	201934	205999	4066
CU428.Supercontig2.119.7044	229812	231221	1410
CU428.Supercontig2.119.7045	234705	236105	1401
CU428.Supercontig2.119.7046	238191	240943	2753
CU428.Supercontig2.119.7047	246642	249025	2384
CU428.Supercontig2.119.7048	252075	255997	3923
CU428.Supercontig2.119.7049	271116	273388	2273
CU428.Supercontig2.119.7050	277251	279250	2000
CU428.Supercontig2.119.7052	300343	306275	5933
CU428.Supercontig2.119.7053	309466	310985	1520
CU428.Supercontig2.119.7054	312238	317379	5142
CU428.Supercontig2.119.7055	322132	323495	1364
CU428.Supercontig2.119.7056	336569	339267	2699
CU428.Supercontig2.12.1489	36053	38308	2256
CU428.Supercontig2.12.1490	44924	46452	1529
CU428.Supercontig2.12.1491	72449	73115	667
CU428.Supercontig2.12.1493	161718	163868	2151
CU428.Supercontig2.12.1494	178919	180582	1664
CU428.Supercontig2.12.1495	199662	200228	567
CU428.Supercontig2.12.1496	237531	243328	5798
CU428.Supercontig2.12.1497	261322	261979	658
CU428.Supercontig2.12.1499	356755	359008	2254
CU428.Supercontig2.12.1500	373402	377067	3666
CU428.Supercontig2.12.1501	384928	385892	965
CU428.Supercontig2.12.1504	474904	475945	1042
CU428.Supercontig2.12.1506	543003	545222	2220
CU428.Supercontig2.12.1507	560115	565285	5171
CU428.Supercontig2.12.1508	570436	571437	1002
CU428.Supercontig2.12.1509	580285	582097	1813
CU428.Supercontig2.12.1510	590236	591103	868
CU428.Supercontig2.12.1511	612004	612826	823
CU428.Supercontig2.12.1512	615233	620361	5129
CU428.Supercontig2.12.1514	717698	718354	657
CU428.Supercontig2.12.1515	728076	730572	2497
CU428.Supercontig2.12.1519	771249	776495	5247
CU428.Supercontig2.12.1526	830522	832854	2333
CU428.Supercontig2.12.1527	867280	869074	1795
CU428.Supercontig2.12.1528	875200	876066	867
CU428.Supercontig2.12.1529	944490	947218	2729
CU428.Supercontig2.12.1530	967951	969010	1060
CU428.Supercontig2.12.1531	971308	972136	829
CU428.Supercontig2.12.1535	1052332	1053247	916
CU428.Supercontig2.12.1536	1060914	1063378	2465
CU428.Supercontig2.12.1538	1068460	1072987	4528
CU428.Supercontig2.12.1540	1089625	1090847	1223
CU428.Supercontig2.12.1541	1092127	1094975	2849
CU428.Supercontig2.12.1542	1096121	1098717	2597
CU428.Supercontig2.12.1543	1101673	1104057	2385
CU428.Supercontig2.12.1544	1111812	1113681	1870
CU428.Supercontig2.12.1545	1131265	1131845	581
CU428.Supercontig2.12.1547	1136469	1138137	1669
CU428.Supercontig2.12.1550	1186458	1189709	3252
CU428.Supercontig2.12.1551	1195483	1200606	5124
CU428.Supercontig2.12.1552	1277875	1279231	1357
CU428.Supercontig2.12.1554	1335165	1337413	2249
CU428.Supercontig2.12.1560	1491623	1499517	7895
CU428.Supercontig2.12.1561	1501021	1502864	1844
CU428.Supercontig2.12.1563	1506018	1510824	4807
CU428.Supercontig2.12.1564	1515812	1519229	3418
CU428.Supercontig2.12.1565	1523638	1525118	1481
CU428.Supercontig2.12.1566	1528234	1531412	3179
CU428.Supercontig2.12.1567	1533993	1534380	388
CU428.Supercontig2.12.1568	1551242	1553803	2562
CU428.Supercontig2.12.1569	1564616	1565629	1014
CU428.Supercontig2.12.1570	1592264	1593212	949
CU428.Supercontig2.12.1571	1602145	1605072	2928
CU428.Supercontig2.12.1572	1606896	1611664	4769
CU428.Supercontig2.12.1574	1618145	1619012	868
CU428.Supercontig2.12.1575	1629581	1632194	2614
CU428.Supercontig2.12.1577	1671777	1673936	2160
CU428.Supercontig2.12.1578	1684198	1691505	7308
CU428.Supercontig2.12.1579	1704478	1706469	1992
CU428.Supercontig2.12.1581	1711978	1714006	2029
CU428.Supercontig2.12.1582	1716034	1718705	2672
CU428.Supercontig2.12.1583	1720283	1723980	3698
CU428.Supercontig2.12.1584	1735466	1736246	781
CU428.Supercontig2.120.7058	12010	12406	397
CU428.Supercontig2.120.7059	35436	39972	4537
CU428.Supercontig2.120.7060	60875	62386	1512
CU428.Supercontig2.120.7061	79842	80056	215
CU428.Supercontig2.120.7063	80765	81650	886
CU428.Supercontig2.120.7066	141666	145412	3747
CU428.Supercontig2.120.7068	160807	163562	2756
CU428.Supercontig2.120.7070	196055	198160	2106
CU428.Supercontig2.120.7071	202516	205565	3050
CU428.Supercontig2.120.7078	236985	237771	787
CU428.Supercontig2.120.7082	262888	263104	217
CU428.Supercontig2.120.7086	288655	290642	1988
CU428.Supercontig2.121.7089	24917	31680	6764
CU428.Supercontig2.121.7095	50869	57243	6375
CU428.Supercontig2.121.7096	58857	59832	976
CU428.Supercontig2.121.7098	69729	72290	2562
CU428.Supercontig2.121.7100	91437	96224	4788
CU428.Supercontig2.121.7101	98184	99488	1305
CU428.Supercontig2.121.7108	153565	156953	3389
CU428.Supercontig2.121.7110	177783	183484	5702
CU428.Supercontig2.121.7111	204349	206837	2489
CU428.Supercontig2.121.7112	211032	220818	9787
CU428.Supercontig2.121.7113	226639	228623	1985
CU428.Supercontig2.121.7114	231388	233073	1686
CU428.Supercontig2.121.7115	235704	238137	2434
CU428.Supercontig2.121.7116	249011	253645	4635
CU428.Supercontig2.121.7117	264246	269041	4796
CU428.Supercontig2.122.7119	12595	14109	1515
CU428.Supercontig2.122.7120	18312	30531	12220
CU428.Supercontig2.122.7121	35362	40473	5112
CU428.Supercontig2.122.7122	87061	87689	629
CU428.Supercontig2.122.7124	190364	192502	2139
CU428.Supercontig2.122.7125	202048	204654	2607
CU428.Supercontig2.122.7129	284506	285898	1393
CU428.Supercontig2.123.7128	199067	201663	2597
CU428.Supercontig2.123.7133	18810	21109	2300
CU428.Supercontig2.123.7135	32282	33964	1683
CU428.Supercontig2.123.7136	42417	44988	2572
CU428.Supercontig2.123.7137	52123	54641	2519
CU428.Supercontig2.123.7138	61753	65398	3646
CU428.Supercontig2.123.7142	89878	91194	1317
CU428.Supercontig2.123.7144	98240	99072	833
CU428.Supercontig2.123.7146	109798	111732	1935
CU428.Supercontig2.123.7147	124890	126697	1808
CU428.Supercontig2.123.7148	132983	134704	1722
CU428.Supercontig2.123.7149	136561	138782	2222
CU428.Supercontig2.123.7150	141015	142926	1912
CU428.Supercontig2.123.7151	151815	154317	2503
CU428.Supercontig2.123.7152	155361	160657	5297
CU428.Supercontig2.123.7153	166352	167467	1116
CU428.Supercontig2.123.7154	176856	178204	1349
CU428.Supercontig2.123.7155	180787	182374	1588
CU428.Supercontig2.123.7156	190647	192695	2049
CU428.Supercontig2.123.7157	210962	212353	1392
CU428.Supercontig2.123.7158	214066	215374	1309
CU428.Supercontig2.123.7159	222319	227012	4694
CU428.Supercontig2.123.7160	240972	243213	2242
CU428.Supercontig2.123.7162	258392	276732	18341
CU428.Supercontig2.123.7166	304870	314925	10056
CU428.Supercontig2.124.7167	24090	24505	416
CU428.Supercontig2.124.7171	27850	30871	3022
CU428.Supercontig2.124.7172	33194	37234	4041
CU428.Supercontig2.124.7174	52251	59429	7179
CU428.Supercontig2.124.7175	74648	75088	441
CU428.Supercontig2.124.7176	76563	78227	1665
CU428.Supercontig2.124.7180	124680	128810	4131
CU428.Supercontig2.124.7181	129688	130740	1053
CU428.Supercontig2.124.7182	136984	140571	3588
CU428.Supercontig2.124.7183	143045	145666	2622
CU428.Supercontig2.124.7185	154897	157235	2339
CU428.Supercontig2.124.7186	160246	167339	7094
CU428.Supercontig2.124.7187	171616	174944	3329
CU428.Supercontig2.124.7195	264553	266700	2148
CU428.Supercontig2.124.7196	268703	273176	4474
CU428.Supercontig2.124.7197	276322	281372	5051
CU428.Supercontig2.124.7198	286966	293159	6194
CU428.Supercontig2.124.7199	299018	305471	6454
CU428.Supercontig2.124.7200	308119	312039	3921
CU428.Supercontig2.125.7220	182565	189241	6677
CU428.Supercontig2.125.7221	192912	197163	4252
CU428.Supercontig2.125.7224	247073	255924	8852
CU428.Supercontig2.125.7225	256992	267111	10120
CU428.Supercontig2.125.7226	282659	284874	2216
CU428.Supercontig2.125.7227	290188	292205	2018
CU428.Supercontig2.126.7228	27892	31408	3517
CU428.Supercontig2.126.7230	45614	46478	865
CU428.Supercontig2.126.7232	84327	85225	899
CU428.Supercontig2.126.7233	95097	95697	601
CU428.Supercontig2.126.7234	100042	101572	1531
CU428.Supercontig2.126.7235	124385	128867	4483
CU428.Supercontig2.126.7236	114629	117297	2669
CU428.Supercontig2.126.7240	133651	138049	4399
CU428.Supercontig2.126.7243	161640	165024	3385
CU428.Supercontig2.126.7244	177039	179573	2535
CU428.Supercontig2.126.7249	288677	289991	1315
CU428.Supercontig2.127.7250	15919	18429	2511
CU428.Supercontig2.127.7252	31747	35323	3577
CU428.Supercontig2.127.7253	42126	43782	1657
CU428.Supercontig2.127.7254	61282	63001	1720
CU428.Supercontig2.127.7255	69341	70819	1479
CU428.Supercontig2.127.7258	174884	175200	317
CU428.Supercontig2.127.7259	184342	187779	3438
CU428.Supercontig2.127.7261	198532	200735	2204
CU428.Supercontig2.127.7263	230385	232139	1755
CU428.Supercontig2.127.7264	246688	250166	3479
CU428.Supercontig2.127.7266	283338	285579	2242
CU428.Supercontig2.128.7260	51273	62030	10758
CU428.Supercontig2.128.7268	37277	40362	3086
CU428.Supercontig2.128.7272	105352	106970	1619
CU428.Supercontig2.128.7274	121766	122608	843
CU428.Supercontig2.128.7275	123812	127670	3859
CU428.Supercontig2.128.7276	134887	137712	2826
CU428.Supercontig2.128.7277	138647	141626	2980
CU428.Supercontig2.128.7278	143721	146759	3039
CU428.Supercontig2.128.7279	152587	154562	1976
CU428.Supercontig2.128.7280	160414	161692	1279
CU428.Supercontig2.128.7282	194973	199239	4267
CU428.Supercontig2.128.7287	204920	211853	6934
CU428.Supercontig2.128.7288	213059	215958	2900
CU428.Supercontig2.128.7289	242840	244065	1226
CU428.Supercontig2.128.7290	247614	250762	3149
CU428.Supercontig2.128.7292	259525	264456	4932
CU428.Supercontig2.129.7297	29863	30569	707
CU428.Supercontig2.129.7298	51331	51818	488
CU428.Supercontig2.129.7299	55357	56139	783
CU428.Supercontig2.129.7300	58714	61396	2683
CU428.Supercontig2.129.7301	68814	70058	1245
CU428.Supercontig2.129.7302	77598	79068	1471
CU428.Supercontig2.129.7303	101661	103828	2168
CU428.Supercontig2.129.7304	106001	111680	5680
CU428.Supercontig2.129.7305	114539	121188	6650
CU428.Supercontig2.129.7306	122496	124411	1916
CU428.Supercontig2.129.7307	129405	130176	772
CU428.Supercontig2.129.7308	142312	143563	1252
CU428.Supercontig2.129.7311	181024	184220	3197
CU428.Supercontig2.129.7312	196959	198103	1145
CU428.Supercontig2.129.7313	203887	211989	8103
CU428.Supercontig2.129.7314	214150	216670	2521
CU428.Supercontig2.129.7315	223302	228733	5432
CU428.Supercontig2.129.7320	264924	268868	3945
CU428.Supercontig2.129.7322	287771	288210	440
CU428.Supercontig2.129.7323	290390	293363	2974
CU428.Supercontig2.13.1680	1266906	1267205	300
CU428.Supercontig2.13.1681	1270217	1275033	4817
CU428.Supercontig2.13.1682	1277739	1285172	7434
CU428.Supercontig2.13.1684	1288203	1290140	1938
CU428.Supercontig2.13.1685	1291673	1294118	2446
CU428.Supercontig2.13.1689	1308030	1309293	1264
CU428.Supercontig2.13.1690	1310689	1312214	1526
CU428.Supercontig2.13.1691	1327783	1331337	3555
CU428.Supercontig2.13.1693	1359768	1362657	2890
CU428.Supercontig2.13.1694	1364433	1377952	13520
CU428.Supercontig2.13.1695	1380536	1388774	8239
CU428.Supercontig2.13.1696	1391928	1392974	1047
CU428.Supercontig2.13.1697	1431870	1434723	2854
CU428.Supercontig2.13.1698	1440072	1441902	1831
CU428.Supercontig2.13.1699	1444113	1446250	2138
CU428.Supercontig2.13.1702	1482315	1482846	532
CU428.Supercontig2.13.1705	1511407	1517227	5821
CU428.Supercontig2.13.1706	1519456	1520636	1181
CU428.Supercontig2.13.1707	1521744	1528361	6618
CU428.Supercontig2.13.1708	1555471	1558733	3263
CU428.Supercontig2.13.1709	1582590	1585168	2579
CU428.Supercontig2.13.1710	1587762	1589121	1360
CU428.Supercontig2.13.1712	1602577	1605191	2615
CU428.Supercontig2.13.1713	1613318	1614162	845
CU428.Supercontig2.13.1714	1633349	1633962	614
CU428.Supercontig2.13.1717	1649847	1663764	13918
CU428.Supercontig2.13.1718	1666042	1677084	11043
CU428.Supercontig2.13.1719	1680056	1689720	9665
CU428.Supercontig2.130.7329	1808	2533	726
CU428.Supercontig2.130.7332	11707	12731	1025
CU428.Supercontig2.130.7333	37522	39528	2007
CU428.Supercontig2.130.7334	84833	86863	2031
CU428.Supercontig2.130.7335	98051	98924	874
CU428.Supercontig2.130.7340	135555	137225	1671
CU428.Supercontig2.130.7342	159417	160937	1521
CU428.Supercontig2.130.7344	186511	188181	1671
CU428.Supercontig2.130.7347	223216	225986	2771
CU428.Supercontig2.130.7349	252642	271727	19086
CU428.Supercontig2.130.7351	272794	275427	2634
CU428.Supercontig2.131.7352	10881	13752	2872
CU428.Supercontig2.131.7354	35755	38057	2303
CU428.Supercontig2.131.7356	53439	53966	528
CU428.Supercontig2.131.7357	91996	103239	11244
CU428.Supercontig2.131.7358	107078	118283	11206
CU428.Supercontig2.131.7361	136234	137206	973
CU428.Supercontig2.131.7362	142805	145775	2971
CU428.Supercontig2.131.7371	213896	221163	7268
CU428.Supercontig2.131.7372	239717	242458	2742
CU428.Supercontig2.131.7373	245210	247160	1951
CU428.Supercontig2.131.8903	74327	89622	15296
CU428.Supercontig2.132.7378	25090	29791	4702
CU428.Supercontig2.132.7386	101669	108117	6449
CU428.Supercontig2.132.7389	115636	118586	2951
CU428.Supercontig2.132.7390	122226	131509	9284
CU428.Supercontig2.132.7393	147570	149554	1985
CU428.Supercontig2.132.7396	164838	167270	2433
CU428.Supercontig2.132.7397	168544	171305	2762
CU428.Supercontig2.132.7398	172673	184932	12260
CU428.Supercontig2.132.7399	191364	198367	7004
CU428.Supercontig2.132.7401	202016	213428	11413
CU428.Supercontig2.132.7402	214636	217790	3155
CU428.Supercontig2.132.7403	218937	222930	3994
CU428.Supercontig2.132.7404	226230	231638	5409
CU428.Supercontig2.132.7405	232964	236968	4005
CU428.Supercontig2.132.7406	238774	240229	1456
CU428.Supercontig2.132.7408	260505	262625	2121
CU428.Supercontig2.132.7409	278628	280107	1480
CU428.Supercontig2.132.7410	283939	290524	6586
CU428.Supercontig2.133.7411	9424	11206	1783
CU428.Supercontig2.133.7414	36968	39428	2461
CU428.Supercontig2.133.7415	41364	43123	1760
CU428.Supercontig2.133.7416	45064	55755	10692
CU428.Supercontig2.133.7417	56987	60941	3955
CU428.Supercontig2.133.7419	69880	71401	1522
CU428.Supercontig2.133.7422	90441	97550	7110
CU428.Supercontig2.133.7423	102127	102425	299
CU428.Supercontig2.133.7424	104988	106620	1633
CU428.Supercontig2.133.7426	114531	116320	1790
CU428.Supercontig2.133.7428	130515	139078	8564
CU428.Supercontig2.133.7430	149384	153724	4341
CU428.Supercontig2.133.7433	191364	196169	4806
CU428.Supercontig2.133.7436	237577	239134	1558
CU428.Supercontig2.133.7441	255410	255725	316
CU428.Supercontig2.134.7445	27367	31544	4178
CU428.Supercontig2.134.7446	33231	50794	17564
CU428.Supercontig2.134.7447	51836	56053	4218
CU428.Supercontig2.134.7448	62462	67513	5052
CU428.Supercontig2.134.7449	68833	73102	4270
CU428.Supercontig2.134.7450	74763	77078	2316
CU428.Supercontig2.134.7451	82707	86570	3864
CU428.Supercontig2.134.7453	121908	123137	1230
CU428.Supercontig2.134.7455	131215	136297	5083
CU428.Supercontig2.134.7456	154944	157766	2823
CU428.Supercontig2.134.7457	161296	170522	9227
CU428.Supercontig2.134.7459	172060	172255	196
CU428.Supercontig2.134.7460	192648	207144	14497
CU428.Supercontig2.134.7461	208456	214049	5594
CU428.Supercontig2.134.7462	220976	223055	2080
CU428.Supercontig2.134.7463	226231	226722	492
CU428.Supercontig2.134.7466	248341	248721	381
CU428.Supercontig2.134.7467	262101	265941	3841
CU428.Supercontig2.134.7468	270444	270685	242
CU428.Supercontig2.134.7469	273886	277792	3907
CU428.Supercontig2.135.7470	4056	10999	6944
CU428.Supercontig2.135.7471	12767	15186	2420
CU428.Supercontig2.135.7472	16484	20566	4083
CU428.Supercontig2.135.7473	31120	34080	2961
CU428.Supercontig2.135.7474	43235	54316	11082
CU428.Supercontig2.135.7475	55900	60274	4375
CU428.Supercontig2.135.7476	61877	64233	2357
CU428.Supercontig2.135.7480	105709	107427	1719
CU428.Supercontig2.135.7481	109601	125344	15744
CU428.Supercontig2.135.7482	127563	128739	1177
CU428.Supercontig2.135.7483	131164	131700	537
CU428.Supercontig2.135.7485	190823	196940	6118
CU428.Supercontig2.135.7488	238060	241139	3080
CU428.Supercontig2.135.7489	243245	245962	2718
CU428.Supercontig2.135.7490	250656	254926	4271
CU428.Supercontig2.135.7491	262308	265204	2897
CU428.Supercontig2.136.12085	285074	285520	447
CU428.Supercontig2.136.7492	10897	20346	9450
CU428.Supercontig2.136.7493	29448	31660	2213
CU428.Supercontig2.136.7494	109093	115090	5998
CU428.Supercontig2.136.7496	147361	149593	2233
CU428.Supercontig2.136.7497	157917	161410	3494
CU428.Supercontig2.136.7498	164283	167844	3562
CU428.Supercontig2.136.7500	212671	215251	2581
CU428.Supercontig2.136.7501	216166	221277	5112
CU428.Supercontig2.136.7502	235203	237873	2671
CU428.Supercontig2.136.7503	239651	250700	11050
CU428.Supercontig2.136.7504	253937	261282	7346
CU428.Supercontig2.136.7506	270733	274494	3762
CU428.Supercontig2.136.7507	276922	285520	8599
CU428.Supercontig2.137.7508	3319	18788	15470
CU428.Supercontig2.137.7509	19850	23656	3807
CU428.Supercontig2.137.7512	71178	74457	3280
CU428.Supercontig2.137.7515	143645	147634	3990
CU428.Supercontig2.137.7516	154121	157329	3209
CU428.Supercontig2.137.7517	165315	167354	2040
CU428.Supercontig2.137.7518	175456	176709	1254
CU428.Supercontig2.137.7519	179694	183635	3942
CU428.Supercontig2.137.7521	227272	227431	160
CU428.Supercontig2.137.7526	232378	240837	8460
CU428.Supercontig2.137.7527	241977	248723	6747
CU428.Supercontig2.137.7528	255252	257888	2637
CU428.Supercontig2.137.7530	277627	280826	3200
CU428.Supercontig2.138.7531	16335	19251	2917
CU428.Supercontig2.138.7533	33774	42547	8774
CU428.Supercontig2.138.7534	44434	48807	4374
CU428.Supercontig2.138.7535	51017	53405	2389
CU428.Supercontig2.138.7536	56637	58953	2317
CU428.Supercontig2.138.7537	70137	73217	3081
CU428.Supercontig2.138.7538	84273	89719	5447
CU428.Supercontig2.138.7539	92190	93215	1026
CU428.Supercontig2.138.7540	96185	98039	1855
CU428.Supercontig2.138.7541	100266	102702	2437
CU428.Supercontig2.138.7542	104217	108767	4551
CU428.Supercontig2.138.7543	110541	113319	2779
CU428.Supercontig2.138.7544	114341	117313	2973
CU428.Supercontig2.139.7546	7869	12676	4808
CU428.Supercontig2.139.7553	123257	126213	2957
CU428.Supercontig2.139.7557	183522	185861	2340
CU428.Supercontig2.139.7558	232429	234656	2228
CU428.Supercontig2.139.7559	238248	240545	2298
CU428.Supercontig2.139.7560	260200	261481	1282
CU428.Supercontig2.14.12291	1477967	1481123	3157
CU428.Supercontig2.14.1720	1774	9942	8169
CU428.Supercontig2.14.1721	13249	14409	1161
CU428.Supercontig2.14.1722	16764	24587	7824
CU428.Supercontig2.14.1723	26271	37574	11304
CU428.Supercontig2.14.1724	40824	42529	1706
CU428.Supercontig2.14.1725	49086	52612	3527
CU428.Supercontig2.14.1726	54924	57309	2386
CU428.Supercontig2.14.1773	1255474	1258173	2700
CU428.Supercontig2.14.1774	1270555	1272546	1992
CU428.Supercontig2.14.1776	1312296	1313573	1278
CU428.Supercontig2.14.1777	1315619	1319801	4183
CU428.Supercontig2.14.1778	1322509	1326508	4000
CU428.Supercontig2.14.1779	1346973	1348567	1595
CU428.Supercontig2.14.1780	1363448	1364576	1129
CU428.Supercontig2.14.1781	1410305	1412223	1919
CU428.Supercontig2.14.1782	1418165	1418861	697
CU428.Supercontig2.14.1784	1460474	1463287	2814
CU428.Supercontig2.140.7561	18892	23223	4332
CU428.Supercontig2.140.7565	83032	83208	177
CU428.Supercontig2.140.7567	102457	106138	3682
CU428.Supercontig2.140.7574	138301	139404	1104
CU428.Supercontig2.140.7575	147237	147676	440
CU428.Supercontig2.140.7576	153965	158290	4326
CU428.Supercontig2.140.7577	166938	169449	2512
CU428.Supercontig2.140.7578	174421	177206	2786
CU428.Supercontig2.140.7579	235579	238584	3006
CU428.Supercontig2.140.7580	240938	243631	2694
CU428.Supercontig2.142.11240	248333	248531	199
CU428.Supercontig2.142.7610	16810	20209	3400
CU428.Supercontig2.142.7611	26140	28162	2023
CU428.Supercontig2.142.7612	30795	35567	4773
CU428.Supercontig2.142.7613	36909	40519	3611
CU428.Supercontig2.142.7614	41839	48626	6788
CU428.Supercontig2.143.7641	119141	127831	8691
CU428.Supercontig2.143.7642	23841	31711	7871
CU428.Supercontig2.143.7644	42255	45999	3745
CU428.Supercontig2.143.7645	47769	50707	2939
CU428.Supercontig2.143.7646	52481	56305	3825
CU428.Supercontig2.143.7647	60879	69817	8939
CU428.Supercontig2.143.7648	74603	84198	9596
CU428.Supercontig2.143.7649	87158	114407	27250
CU428.Supercontig2.143.7650	128846	135310	6465
CU428.Supercontig2.143.7651	137144	142472	5329
CU428.Supercontig2.143.7652	145504	154415	8912
CU428.Supercontig2.143.7653	156813	165155	8343
CU428.Supercontig2.143.7656	174062	188477	14416
CU428.Supercontig2.143.7657	193254	197894	4641
CU428.Supercontig2.143.7660	223514	226558	3045
CU428.Supercontig2.143.7661	230431	232171	1741
CU428.Supercontig2.143.7662	234071	238447	4377
CU428.Supercontig2.143.7663	240848	241623	776
CU428.Supercontig2.143.7664	247096	251825	4730
CU428.Supercontig2.143.7665	255774	258128	2355
CU428.Supercontig2.143.7666	267422	273736	6315
CU428.Supercontig2.144.7667	4291	6733	2443
CU428.Supercontig2.144.7668	7832	9416	1585
CU428.Supercontig2.144.7669	15631	31231	15601
CU428.Supercontig2.144.7670	35876	36473	598
CU428.Supercontig2.144.7672	40425	42787	2363
CU428.Supercontig2.144.7674	49689	52850	3162
CU428.Supercontig2.144.7675	58264	63027	4764
CU428.Supercontig2.144.7676	76413	84584	8172
CU428.Supercontig2.144.7677	94073	94655	583
CU428.Supercontig2.144.7678	100043	102043	2001
CU428.Supercontig2.144.7679	130481	130982	502
CU428.Supercontig2.144.7680	142055	143479	1425
CU428.Supercontig2.144.7681	155956	157581	1626
CU428.Supercontig2.144.7682	197452	199582	2131
CU428.Supercontig2.145.7686	7597	27084	19488
CU428.Supercontig2.145.7693	71012	74480	3469
CU428.Supercontig2.145.7694	79812	82328	2517
CU428.Supercontig2.145.7695	86057	87802	1746
CU428.Supercontig2.145.7696	94413	94895	483
CU428.Supercontig2.145.7701	122079	124409	2331
CU428.Supercontig2.145.7703	131125	137514	6390
CU428.Supercontig2.145.7704	140039	142435	2397
CU428.Supercontig2.145.7705	150602	153894	3293
CU428.Supercontig2.145.7708	163359	164844	1486
CU428.Supercontig2.145.7709	169950	170910	961
CU428.Supercontig2.145.7719	192683	194631	1949
CU428.Supercontig2.145.7720	200117	203174	3058
CU428.Supercontig2.145.7721	204762	205295	534
CU428.Supercontig2.145.7724	232700	233959	1260
CU428.Supercontig2.146.7731	1042	5678	4637
CU428.Supercontig2.146.7733	22154	28481	6328
CU428.Supercontig2.146.7735	36787	41764	4978
CU428.Supercontig2.146.7738	48020	56478	8459
CU428.Supercontig2.146.7739	57790	64370	6581
CU428.Supercontig2.146.7740	70766	72938	2173
CU428.Supercontig2.146.7741	89210	93434	4225
CU428.Supercontig2.146.7742	97335	98135	801
CU428.Supercontig2.146.7743	99005	103319	4315
CU428.Supercontig2.146.7744	106615	112477	5863
CU428.Supercontig2.146.7745	113604	117152	3549
CU428.Supercontig2.146.7747	128968	130310	1343
CU428.Supercontig2.146.7748	132436	132963	528
CU428.Supercontig2.146.7749	141961	143790	1830
CU428.Supercontig2.146.7750	147911	149439	1529
CU428.Supercontig2.146.7753	178893	179856	964
CU428.Supercontig2.146.7755	195964	198874	2911
CU428.Supercontig2.146.7756	202145	210570	8426
CU428.Supercontig2.146.7757	226723	229524	2802
CU428.Supercontig2.146.7758	238944	244172	5229
CU428.Supercontig2.147.7759	6240	10592	4353
CU428.Supercontig2.147.7762	23546	30848	7303
CU428.Supercontig2.147.7764	42819	48454	5636
CU428.Supercontig2.147.7765	50271	54171	3901
CU428.Supercontig2.147.7766	58757	61477	2721
CU428.Supercontig2.147.7768	78348	85051	6704
CU428.Supercontig2.147.7769	89791	94668	4878
CU428.Supercontig2.147.7770	113325	115237	1913
CU428.Supercontig2.147.7771	121655	122625	971
CU428.Supercontig2.147.7772	128201	131919	3719
CU428.Supercontig2.147.7773	134404	136763	2360
CU428.Supercontig2.147.7774	139390	140795	1406
CU428.Supercontig2.147.7775	144186	145488	1303
CU428.Supercontig2.147.7776	146424	146649	226
CU428.Supercontig2.147.7778	153813	157033	3221
CU428.Supercontig2.147.7779	163231	166570	3340
CU428.Supercontig2.147.7782	184519	187511	2993
CU428.Supercontig2.147.7783	201702	205957	4256
CU428.Supercontig2.147.7784	210526	213532	3007
CU428.Supercontig2.147.7786	222642	226385	3744
CU428.Supercontig2.147.7787	230338	232195	1858
CU428.Supercontig2.147.7790	242205	248997	6793
CU428.Supercontig2.148.7791	5487	10045	4559
CU428.Supercontig2.148.7792	12461	13566	1106
CU428.Supercontig2.148.7793	17592	18908	1317
CU428.Supercontig2.148.7794	22268	24504	2237
CU428.Supercontig2.148.7795	27575	34600	7026
CU428.Supercontig2.148.7801	60634	65623	4990
CU428.Supercontig2.148.7802	68157	70150	1994
CU428.Supercontig2.148.7803	72917	78060	5144
CU428.Supercontig2.148.7804	81349	82968	1620
CU428.Supercontig2.148.7805	96887	101145	4259
CU428.Supercontig2.148.7806	107088	113305	6218
CU428.Supercontig2.148.7807	114500	119661	5162
CU428.Supercontig2.148.7808	123349	126809	3461
CU428.Supercontig2.148.7811	143570	145236	1667
CU428.Supercontig2.148.7812	155822	158583	2762
CU428.Supercontig2.148.7813	165731	167823	2093
CU428.Supercontig2.148.7814	178634	179533	900
CU428.Supercontig2.148.7815	180632	184433	3802
CU428.Supercontig2.148.7816	185263	187411	2149
CU428.Supercontig2.148.7821	221847	226194	4348
CU428.Supercontig2.149.7822	12830	16567	3738
CU428.Supercontig2.149.7824	30076	38756	8681
CU428.Supercontig2.149.7825	41283	51069	9787
CU428.Supercontig2.149.7830	68660	73730	5071
CU428.Supercontig2.149.7831	76243	80761	4519
CU428.Supercontig2.149.7832	81757	86176	4420
CU428.Supercontig2.149.7833	91063	98463	7401
CU428.Supercontig2.149.7838	116106	125287	9182
CU428.Supercontig2.149.7840	152252	156305	4054
CU428.Supercontig2.149.7845	149069	149220	152
CU428.Supercontig2.149.7847	173068	174774	1707
CU428.Supercontig2.149.7848	179860	184822	4963
CU428.Supercontig2.149.7850	199679	201540	1862
CU428.Supercontig2.149.7853	216345	218669	2325
CU428.Supercontig2.149.7854	222268	229630	7363
CU428.Supercontig2.149.7855	230823	233120	2298
CU428.Supercontig2.149.7856	237297	238400	1104
CU428.Supercontig2.149.7857	240088	244718	4631
CU428.Supercontig2.15.1785	5759	7511	1753
CU428.Supercontig2.15.1786	10095	13782	3688
CU428.Supercontig2.15.1787	22542	24728	2187
CU428.Supercontig2.15.1788	27405	31593	4189
CU428.Supercontig2.15.1789	33667	35038	1372
CU428.Supercontig2.15.1790	37142	40219	3078
CU428.Supercontig2.15.1791	62365	64328	1964
CU428.Supercontig2.15.1792	68132	70997	2866
CU428.Supercontig2.15.1793	79720	80212	493
CU428.Supercontig2.15.1794	83512	85785	2274
CU428.Supercontig2.15.1796	113856	120977	7122
CU428.Supercontig2.15.1797	126435	127463	1029
CU428.Supercontig2.15.1799	155980	161981	6002
CU428.Supercontig2.15.1803	196961	209424	12464
CU428.Supercontig2.15.1804	217435	222239	4805
CU428.Supercontig2.15.1805	223463	239975	16513
CU428.Supercontig2.15.1807	294778	298116	3339
CU428.Supercontig2.15.1808	327780	328541	762
CU428.Supercontig2.15.1809	334534	336683	2150
CU428.Supercontig2.15.1811	353097	356670	3574
CU428.Supercontig2.15.1812	365430	368111	2682
CU428.Supercontig2.15.1813	374810	376093	1284
CU428.Supercontig2.15.1815	406293	407343	1051
CU428.Supercontig2.15.1817	428776	431778	3003
CU428.Supercontig2.15.1818	470692	473168	2477
CU428.Supercontig2.15.1819	481266	485117	3852
CU428.Supercontig2.15.1820	546586	551249	4664
CU428.Supercontig2.15.1821	556372	558950	2579
CU428.Supercontig2.15.1822	571448	574932	3485
CU428.Supercontig2.15.1823	611022	612219	1198
CU428.Supercontig2.15.1824	651971	654994	3024
CU428.Supercontig2.15.1825	665549	668602	3054
CU428.Supercontig2.15.1826	674502	676018	1517
CU428.Supercontig2.15.1828	693850	697061	3212
CU428.Supercontig2.15.1831	718920	722944	4025
CU428.Supercontig2.15.1832	790420	792391	1972
CU428.Supercontig2.15.1833	802861	804618	1758
CU428.Supercontig2.15.1834	893516	894982	1467
CU428.Supercontig2.15.1835	898159	899640	1482
CU428.Supercontig2.15.1838	935261	936628	1368
CU428.Supercontig2.15.1839	945507	946673	1167
CU428.Supercontig2.15.1840	990033	1000718	10686
CU428.Supercontig2.15.1841	1016650	1019961	3312
CU428.Supercontig2.15.1842	1021414	1023340	1927
CU428.Supercontig2.15.1843	1038140	1041319	3180
CU428.Supercontig2.15.1845	1105670	1106432	763
CU428.Supercontig2.15.1846	1118522	1125261	6740
CU428.Supercontig2.15.1847	1144070	1148606	4537
CU428.Supercontig2.15.1848	1158763	1158974	212
CU428.Supercontig2.15.1850	1194339	1195109	771
CU428.Supercontig2.15.1851	1249691	1251670	1980
CU428.Supercontig2.15.1852	1258211	1258830	620
CU428.Supercontig2.15.1853	1272876	1274205	1330
CU428.Supercontig2.15.1854	1303529	1304962	1434
CU428.Supercontig2.15.1855	1327791	1328624	834
CU428.Supercontig2.15.1856	1383534	1384170	637
CU428.Supercontig2.15.1857	1388019	1388846	828
CU428.Supercontig2.15.1858	1412421	1415298	2878
CU428.Supercontig2.15.1859	1420876	1422194	1319
CU428.Supercontig2.150.7861	23230	25820	2591
CU428.Supercontig2.150.7862	47417	51371	3955
CU428.Supercontig2.150.7864	87794	90760	2967
CU428.Supercontig2.150.7865	108955	111824	2870
CU428.Supercontig2.150.7866	130199	131905	1707
CU428.Supercontig2.150.7869	181740	183329	1590
CU428.Supercontig2.150.7870	211004	216594	5591
CU428.Supercontig2.151.7873	19864	27805	7942
CU428.Supercontig2.151.7874	30285	31901	1617
CU428.Supercontig2.151.7889	148016	150756	2741
CU428.Supercontig2.151.7891	157449	158378	930
CU428.Supercontig2.151.7892	166490	170902	4413
CU428.Supercontig2.151.7893	176626	180013	3388
CU428.Supercontig2.151.7894	181850	183700	1851
CU428.Supercontig2.151.7895	187170	193196	6027
CU428.Supercontig2.151.7896	195008	196974	1967
CU428.Supercontig2.151.7897	198339	199575	1237
CU428.Supercontig2.151.7898	200606	203238	2633
CU428.Supercontig2.151.7901	214286	217332	3047
CU428.Supercontig2.151.7902	220071	224783	4713
CU428.Supercontig2.151.7903	228952	236862	7911
CU428.Supercontig2.151.7904	238042	240825	2784
CU428.Supercontig2.152.7906	17497	24597	7101
CU428.Supercontig2.152.7907	30475	32100	1626
CU428.Supercontig2.152.7909	82149	85350	3202
CU428.Supercontig2.152.7910	112025	113717	1693
CU428.Supercontig2.152.7911	142927	145623	2697
CU428.Supercontig2.152.7912	151493	153840	2348
CU428.Supercontig2.152.7913	157197	157771	575
CU428.Supercontig2.152.7915	170565	172322	1758
CU428.Supercontig2.152.7916	177672	181870	4199
CU428.Supercontig2.152.7918	202830	205863	3034
CU428.Supercontig2.152.7919	211941	217174	5234
CU428.Supercontig2.152.7920	220598	226253	5656
CU428.Supercontig2.153.7921	7367	17135	9769
CU428.Supercontig2.153.7922	19507	24633	5127
CU428.Supercontig2.153.7923	26988	30125	3138
CU428.Supercontig2.153.7924	33419	37015	3597
CU428.Supercontig2.153.7925	42151	44676	2526
CU428.Supercontig2.153.7926	55144	58796	3653
CU428.Supercontig2.153.7927	63064	65515	2452
CU428.Supercontig2.153.7928	83430	93804	10375
CU428.Supercontig2.153.7929	94801	96481	1681
CU428.Supercontig2.153.7934	101195	101472	278
CU428.Supercontig2.153.7935	102978	107921	4944
CU428.Supercontig2.153.7936	117926	120934	3009
CU428.Supercontig2.153.7937	125673	128097	2425
CU428.Supercontig2.153.7940	160284	173427	13144
CU428.Supercontig2.153.7941	186279	188647	2369
CU428.Supercontig2.153.7942	191499	193909	2411
CU428.Supercontig2.153.7946	207937	208434	498
CU428.Supercontig2.153.7949	226700	231638	4939
CU428.Supercontig2.154.7930	255	3272	3018
CU428.Supercontig2.154.7951	11749	17821	6073
CU428.Supercontig2.154.7958	54188	73322	19135
CU428.Supercontig2.154.7962	106609	112902	6294
CU428.Supercontig2.154.7963	114585	124301	9717
CU428.Supercontig2.154.7964	139142	141569	2428
CU428.Supercontig2.154.7965	195485	198624	3140
CU428.Supercontig2.154.7966	210515	214145	3631
CU428.Supercontig2.154.7967	216174	235003	18830
CU428.Supercontig2.154.7968	239574	244569	4996
CU428.Supercontig2.155.7969	2502	8684	6183
CU428.Supercontig2.155.7970	12166	16087	3922
CU428.Supercontig2.155.7971	26175	29095	2921
CU428.Supercontig2.155.7972	30161	36650	6490
CU428.Supercontig2.155.7978	60671	64696	4026
CU428.Supercontig2.155.7979	72782	73747	966
CU428.Supercontig2.155.7981	83331	96910	13580
CU428.Supercontig2.155.7984	99340	107680	8341
CU428.Supercontig2.155.7986	126931	132439	5509
CU428.Supercontig2.155.7987	134460	137283	2824
CU428.Supercontig2.155.7988	138551	141259	2709
CU428.Supercontig2.155.7989	143098	143665	568
CU428.Supercontig2.155.7990	144983	151888	6906
CU428.Supercontig2.155.7993	167549	183608	16060
CU428.Supercontig2.155.7994	184814	187425	2612
CU428.Supercontig2.155.7995	189604	195538	5935
CU428.Supercontig2.155.7996	196962	199203	2242
CU428.Supercontig2.155.7998	222669	224781	2113
CU428.Supercontig2.155.7999	228771	231210	2440
CU428.Supercontig2.155.8000	232470	235559	3090
CU428.Supercontig2.155.8002	243565	245176	1612
CU428.Supercontig2.156.8012	85884	88083	2200
CU428.Supercontig2.156.8013	98469	105565	7097
CU428.Supercontig2.156.8014	109212	118306	9095
CU428.Supercontig2.156.8016	132004	134582	2579
CU428.Supercontig2.156.8018	161967	168009	6043
CU428.Supercontig2.156.8019	170829	172296	1468
CU428.Supercontig2.156.8020	174786	180191	5406
CU428.Supercontig2.156.8022	190495	193234	2740
CU428.Supercontig2.156.8023	195923	198297	2375
CU428.Supercontig2.156.8024	201096	203720	2625
CU428.Supercontig2.156.8025	206458	212336	5879
CU428.Supercontig2.156.8026	213072	213522	451
CU428.Supercontig2.156.8027	215789	229393	13605
CU428.Supercontig2.157.8028	22268	34589	12322
CU428.Supercontig2.157.8029	37650	41434	3785
CU428.Supercontig2.157.8030	45205	48408	3204
CU428.Supercontig2.157.8031	50674	54122	3449
CU428.Supercontig2.157.8032	58310	68218	9909
CU428.Supercontig2.157.8033	69368	77695	8328
CU428.Supercontig2.157.8034	81088	86802	5715
CU428.Supercontig2.157.8035	93494	97755	4262
CU428.Supercontig2.157.8036	108286	112176	3891
CU428.Supercontig2.157.8037	117509	120344	2836
CU428.Supercontig2.157.8038	127653	141522	13870
CU428.Supercontig2.157.8039	150504	155241	4738
CU428.Supercontig2.157.8041	163531	168316	4786
CU428.Supercontig2.158.10186	1231	1366	136
CU428.Supercontig2.158.10187	1454	2112	659
CU428.Supercontig2.158.8042	12253	19126	6874
CU428.Supercontig2.158.8043	23859	26048	2190
CU428.Supercontig2.158.8046	49749	50742	994
CU428.Supercontig2.158.8047	122139	125424	3286
CU428.Supercontig2.158.8048	167789	171831	4043
CU428.Supercontig2.158.8049	188190	191948	3759
CU428.Supercontig2.158.8050	199262	201530	2269
CU428.Supercontig2.158.8051	207339	214066	6728
CU428.Supercontig2.159.8053	15457	21142	5686
CU428.Supercontig2.159.8054	29373	33127	3755
CU428.Supercontig2.159.8055	35770	38974	3205
CU428.Supercontig2.159.8056	41707	61824	20118
CU428.Supercontig2.159.8057	68017	79452	11436
CU428.Supercontig2.159.8058	82303	93583	11281
CU428.Supercontig2.159.8064	126471	140280	13810
CU428.Supercontig2.159.8065	144256	156867	12612
CU428.Supercontig2.159.8068	172959	176546	3588
CU428.Supercontig2.159.8069	177864	183961	6098
CU428.Supercontig2.159.8070	187827	189061	1235
CU428.Supercontig2.159.8071	191039	196501	5463
CU428.Supercontig2.159.8072	199230	204095	4866
CU428.Supercontig2.159.8073	206424	210718	4295
CU428.Supercontig2.159.8074	213532	215989	2458
CU428.Supercontig2.159.8075	218109	223752	5644
CU428.Supercontig2.16.3311	1325994	1328549	2556
CU428.Supercontig2.160.8078	49160	52868	3709
CU428.Supercontig2.160.8080	57371	63555	6185
CU428.Supercontig2.160.8089	93107	96914	3808
CU428.Supercontig2.160.8090	100951	106841	5891
CU428.Supercontig2.160.8091	110934	112654	1721
CU428.Supercontig2.160.8092	117484	121899	4416
CU428.Supercontig2.160.8093	122900	123498	599
CU428.Supercontig2.160.8094	130624	136990	6367
CU428.Supercontig2.160.8096	151495	160819	9325
CU428.Supercontig2.160.8097	163989	166059	2071
CU428.Supercontig2.160.8098	171126	173691	2566
CU428.Supercontig2.160.8099	174915	176947	2033
CU428.Supercontig2.160.8100	180518	183097	2580
CU428.Supercontig2.160.8102	184341	191287	6947
CU428.Supercontig2.160.8103	192446	196791	4346
CU428.Supercontig2.160.8105	204634	219952	15319
CU428.Supercontig2.160.8106	223166	226480	3315
CU428.Supercontig2.161.8107	7993	12788	4796
CU428.Supercontig2.161.8108	14751	18226	3476
CU428.Supercontig2.161.8109	19852	24651	4800
CU428.Supercontig2.161.8111	37119	55625	18507
CU428.Supercontig2.161.8112	55913	60066	4154
CU428.Supercontig2.161.8113	55914	57777	1864
CU428.Supercontig2.161.8115	61416	72623	11208
CU428.Supercontig2.161.8116	74059	77339	3281
CU428.Supercontig2.161.8119	85478	89212	3735
CU428.Supercontig2.161.8121	101545	104479	2935
CU428.Supercontig2.161.8122	114142	116215	2074
CU428.Supercontig2.161.8123	119792	122848	3057
CU428.Supercontig2.161.8125	166653	169128	2476
CU428.Supercontig2.161.8126	172469	174889	2421
CU428.Supercontig2.161.8127	177009	179129	2121
CU428.Supercontig2.161.8129	208069	209049	981
CU428.Supercontig2.161.8130	215137	221746	6610
CU428.Supercontig2.162.12070	409	818	410
CU428.Supercontig2.162.8131	8438	11023	2586
CU428.Supercontig2.162.8132	32682	33326	645
CU428.Supercontig2.162.8133	43027	46344	3318
CU428.Supercontig2.162.8134	57886	61216	3331
CU428.Supercontig2.162.8135	64502	65661	1160
CU428.Supercontig2.162.8136	67653	69095	1443
CU428.Supercontig2.162.8137	111471	112369	899
CU428.Supercontig2.162.8138	127965	131167	3203
CU428.Supercontig2.162.8139	134985	139219	4235
CU428.Supercontig2.162.8141	160605	161517	913
CU428.Supercontig2.162.8142	178936	181518	2583
CU428.Supercontig2.162.8143	196191	197641	1451
CU428.Supercontig2.162.8147	210661	214276	3616
CU428.Supercontig2.163.8148	10598	20690	10093
CU428.Supercontig2.163.8149	27668	29698	2031
CU428.Supercontig2.163.8156	67826	68858	1033
CU428.Supercontig2.163.8160	114797	116227	1431
CU428.Supercontig2.163.8161	136707	140366	3660
CU428.Supercontig2.163.8162	153110	157837	4728
CU428.Supercontig2.163.8163	166378	166751	374
CU428.Supercontig2.163.8164	170663	176643	5981
CU428.Supercontig2.163.8165	180409	180995	587
CU428.Supercontig2.163.8167	207019	209606	2588
CU428.Supercontig2.163.8168	222475	223242	768
CU428.Supercontig2.164.8169	17399	19830	2432
CU428.Supercontig2.164.8185	178959	182316	3358
CU428.Supercontig2.164.8186	184016	189007	4992
CU428.Supercontig2.164.8187	195646	197419	1774
CU428.Supercontig2.164.8189	198490	216802	18313
CU428.Supercontig2.165.8192	18738	30728	11991
CU428.Supercontig2.165.8193	40552	42350	1799
CU428.Supercontig2.165.8194	43431	49882	6452
CU428.Supercontig2.165.8195	52995	60916	7922
CU428.Supercontig2.165.8196	63855	75081	11227
CU428.Supercontig2.165.8197	78758	79835	1078
CU428.Supercontig2.165.8198	83279	85925	2647
CU428.Supercontig2.165.8201	99276	99975	700
CU428.Supercontig2.165.8202	107441	109202	1762
CU428.Supercontig2.165.8204	121809	125675	3867
CU428.Supercontig2.165.8206	143090	143738	649
CU428.Supercontig2.165.8208	177182	178059	878
CU428.Supercontig2.165.8211	211809	216960	5152
CU428.Supercontig2.166.8215	52451	53878	1428
CU428.Supercontig2.166.8216	57856	59038	1183
CU428.Supercontig2.166.8219	63249	67457	4209
CU428.Supercontig2.166.8220	69246	71028	1783
CU428.Supercontig2.166.8221	103805	107064	3260
CU428.Supercontig2.166.8222	109850	111472	1623
CU428.Supercontig2.166.8225	132823	138902	6080
CU428.Supercontig2.166.8226	150317	155549	5233
CU428.Supercontig2.166.8227	158965	160566	1602
CU428.Supercontig2.166.8228	168172	169769	1598
CU428.Supercontig2.166.8229	176679	177828	1150
CU428.Supercontig2.166.8230	180056	181028	973
CU428.Supercontig2.166.8233	190576	194491	3916
CU428.Supercontig2.166.8235	202341	206956	4616
CU428.Supercontig2.166.8236	209176	212020	2845
CU428.Supercontig2.166.8237	213455	219637	6183
CU428.Supercontig2.167.8218	135802	136103	302
CU428.Supercontig2.167.8238	4248	6664	2417
CU428.Supercontig2.167.8240	13277	15529	2253
CU428.Supercontig2.167.8241	23369	24356	988
CU428.Supercontig2.167.8242	34414	36936	2523
CU428.Supercontig2.167.8245	90156	92167	2012
CU428.Supercontig2.167.8246	97548	99085	1538
CU428.Supercontig2.167.8247	128285	130337	2053
CU428.Supercontig2.167.8254	146935	147060	126
CU428.Supercontig2.167.8257	169067	171537	2471
CU428.Supercontig2.168.8264	70280	74135	3856
CU428.Supercontig2.168.8266	93913	94639	727
CU428.Supercontig2.168.8268	125467	126481	1015
CU428.Supercontig2.168.8269	132898	135174	2277
CU428.Supercontig2.168.8270	146190	149146	2957
CU428.Supercontig2.168.8274	176013	177327	1315
CU428.Supercontig2.168.8275	186891	189400	2510
CU428.Supercontig2.168.8278	200559	208821	8263
CU428.Supercontig2.169.12003	9531	9636	106
CU428.Supercontig2.169.8280	21162	24595	3434
CU428.Supercontig2.169.8284	60537	62708	2172
CU428.Supercontig2.169.8285	65465	68152	2688
CU428.Supercontig2.169.8286	71410	73222	1813
CU428.Supercontig2.169.8287	91335	92598	1264
CU428.Supercontig2.169.8290	124932	126355	1424
CU428.Supercontig2.169.8291	128048	153736	25689
CU428.Supercontig2.17.1946	14367	24301	9935
CU428.Supercontig2.17.1953	97946	100917	2972
CU428.Supercontig2.17.1954	126959	129787	2829
CU428.Supercontig2.17.1955	141285	142865	1581
CU428.Supercontig2.17.1956	194477	195378	902
CU428.Supercontig2.17.1958	225822	226374	553
CU428.Supercontig2.17.1961	297346	299068	1723
CU428.Supercontig2.17.1964	397604	398056	453
CU428.Supercontig2.17.1965	426106	429216	3111
CU428.Supercontig2.17.1967	484764	485861	1098
CU428.Supercontig2.17.1968	488644	492009	3366
CU428.Supercontig2.17.1969	520647	521362	716
CU428.Supercontig2.17.1970	533235	534636	1402
CU428.Supercontig2.17.1973	546656	547685	1030
CU428.Supercontig2.17.1974	559570	561284	1715
CU428.Supercontig2.17.1976	580184	584264	4081
CU428.Supercontig2.17.1977	592765	594041	1277
CU428.Supercontig2.17.1979	662947	663770	824
CU428.Supercontig2.17.1986	708615	711141	2527
CU428.Supercontig2.17.1987	725757	744134	18378
CU428.Supercontig2.17.1989	746493	762542	16050
CU428.Supercontig2.17.1990	765299	768164	2866
CU428.Supercontig2.17.1991	771061	778078	7018
CU428.Supercontig2.17.1992	780915	786545	5631
CU428.Supercontig2.17.1993	799643	801826	2184
CU428.Supercontig2.17.1994	807390	811104	3715
CU428.Supercontig2.17.1995	833547	835968	2422
CU428.Supercontig2.17.2001	1024054	1025228	1175
CU428.Supercontig2.17.2002	1058938	1061158	2221
CU428.Supercontig2.17.2005	1096206	1097290	1085
CU428.Supercontig2.17.2006	1103113	1109191	6079
CU428.Supercontig2.17.2009	1181996	1182523	528
CU428.Supercontig2.17.2010	1272006	1273084	1079
CU428.Supercontig2.17.2011	1281326	1281461	136
CU428.Supercontig2.17.2012	1288730	1290161	1432
CU428.Supercontig2.17.2013	1306482	1308007	1526
CU428.Supercontig2.17.2014	1310671	1311367	697
CU428.Supercontig2.170.8293	9266	12214	2949
CU428.Supercontig2.170.8296	31155	35904	4750
CU428.Supercontig2.170.8297	37768	45027	7260
CU428.Supercontig2.170.8298	56625	60120	3496
CU428.Supercontig2.170.8299	62804	67360	4557
CU428.Supercontig2.170.8301	80506	81792	1287
CU428.Supercontig2.170.8303	94362	95682	1321
CU428.Supercontig2.170.8304	100223	103823	3601
CU428.Supercontig2.170.8305	115195	116266	1072
CU428.Supercontig2.170.8308	148237	151760	3524
CU428.Supercontig2.170.8313	153635	159295	5661
CU428.Supercontig2.170.8316	179542	182145	2604
CU428.Supercontig2.170.8317	184500	185579	1080
CU428.Supercontig2.170.8319	199216	208730	9515
CU428.Supercontig2.171.8320	6181	8190	2010
CU428.Supercontig2.171.8321	11421	15660	4240
CU428.Supercontig2.171.8322	19510	20435	926
CU428.Supercontig2.171.8323	23322	25017	1696
CU428.Supercontig2.171.8324	42186	44071	1886
CU428.Supercontig2.171.8325	48557	51482	2926
CU428.Supercontig2.171.8326	54887	56074	1188
CU428.Supercontig2.171.8330	142228	144118	1891
CU428.Supercontig2.171.8331	149529	152769	3241
CU428.Supercontig2.171.8332	156158	161246	5089
CU428.Supercontig2.171.8333	162604	167310	4707
CU428.Supercontig2.171.8334	169096	173336	4241
CU428.Supercontig2.171.8335	176023	180974	4952
CU428.Supercontig2.171.8336	183044	187920	4877
CU428.Supercontig2.171.8338	193207	201823	8617
CU428.Supercontig2.172.8339	18910	22581	3672
CU428.Supercontig2.172.8340	31620	34079	2460
CU428.Supercontig2.172.8341	36701	38538	1838
CU428.Supercontig2.172.8342	40901	44075	3175
CU428.Supercontig2.172.8343	46874	54350	7477
CU428.Supercontig2.172.8344	56072	70064	13993
CU428.Supercontig2.172.8345	73194	78187	4994
CU428.Supercontig2.172.8346	81077	86827	5751
CU428.Supercontig2.172.8347	90617	96887	6271
CU428.Supercontig2.172.8349	103874	110555	6682
CU428.Supercontig2.172.8350	117484	118622	1139
CU428.Supercontig2.172.8352	141841	149827	7987
CU428.Supercontig2.172.8354	158134	162830	4697
CU428.Supercontig2.172.8355	164284	170199	5916
CU428.Supercontig2.172.8357	191546	198386	6841
CU428.Supercontig2.172.8358	200872	206969	6098
CU428.Supercontig2.173.8359	5903	6021	119
CU428.Supercontig2.174.8360	10506	15418	4913
CU428.Supercontig2.174.8361	17468	25040	7573
CU428.Supercontig2.174.8362	26182	30599	4418
CU428.Supercontig2.174.8364	40672	49048	8377
CU428.Supercontig2.174.8366	52104	68564	16461
CU428.Supercontig2.174.8367	71054	78555	7502
CU428.Supercontig2.174.8369	107168	109662	2495
CU428.Supercontig2.174.8370	111784	116044	4261
CU428.Supercontig2.174.8371	117337	122342	5006
CU428.Supercontig2.174.8373	129876	130109	234
CU428.Supercontig2.174.8377	157539	160928	3390
CU428.Supercontig2.174.8378	163056	166495	3440
CU428.Supercontig2.174.8379	169277	171004	1728
CU428.Supercontig2.174.8380	175809	177222	1414
CU428.Supercontig2.174.8387	197929	201317	3389
CU428.Supercontig2.175.10188	166461	166857	397
CU428.Supercontig2.175.8385	191096	202184	11089
CU428.Supercontig2.175.8388	9642	11179	1538
CU428.Supercontig2.175.8389	12129	13623	1495
CU428.Supercontig2.175.8390	14411	21865	7455
CU428.Supercontig2.175.8391	24990	27037	2048
CU428.Supercontig2.175.8392	37654	42740	5087
CU428.Supercontig2.175.8393	45992	54622	8631
CU428.Supercontig2.175.8394	64637	67318	2682
CU428.Supercontig2.175.8395	70625	73376	2752
CU428.Supercontig2.175.8396	79975	83692	3718
CU428.Supercontig2.175.8397	86271	91031	4761
CU428.Supercontig2.175.8398	93034	98191	5158
CU428.Supercontig2.175.8399	103267	105619	2353
CU428.Supercontig2.175.8400	109738	113277	3540
CU428.Supercontig2.175.8401	118021	119763	1743
CU428.Supercontig2.175.8402	121034	123833	2800
CU428.Supercontig2.175.8403	125906	128805	2900
CU428.Supercontig2.175.8404	130184	131630	1447
CU428.Supercontig2.175.8405	139268	141516	2249
CU428.Supercontig2.175.8408	165572	165838	267
CU428.Supercontig2.175.8412	181577	189895	8319
CU428.Supercontig2.176.8414	20551	22667	2117
CU428.Supercontig2.176.8415	41468	43767	2300
CU428.Supercontig2.176.8416	47320	52389	5070
CU428.Supercontig2.176.8417	58948	63855	4908
CU428.Supercontig2.176.8418	85000	88948	3949
CU428.Supercontig2.176.8419	94735	95715	981
CU428.Supercontig2.176.8420	111010	112923	1914
CU428.Supercontig2.176.8422	129368	134743	5376
CU428.Supercontig2.176.8424	141661	143327	1667
CU428.Supercontig2.176.8425	152871	154402	1532
CU428.Supercontig2.176.8427	175731	179130	3400
CU428.Supercontig2.176.8428	184101	186514	2414
CU428.Supercontig2.177.12326	69875	76448	6574
CU428.Supercontig2.177.8430	54030	58396	4367
CU428.Supercontig2.177.8431	62311	65647	3337
CU428.Supercontig2.177.8438	119289	122846	3558
CU428.Supercontig2.177.8439	127648	132120	4473
CU428.Supercontig2.177.8443	155819	159508	3690
CU428.Supercontig2.177.8444	173493	177525	4033
CU428.Supercontig2.177.8445	181614	183387	1774
CU428.Supercontig2.177.8446	184373	194811	10439
CU428.Supercontig2.177.8447	198463	200196	1734
CU428.Supercontig2.178.8449	11507	13498	1992
CU428.Supercontig2.178.8450	14813	19044	4232
CU428.Supercontig2.178.8454	41487	45469	3983
CU428.Supercontig2.178.8455	47762	50950	3189
CU428.Supercontig2.178.8456	64311	65669	1359
CU428.Supercontig2.178.8459	81288	85127	3840
CU428.Supercontig2.178.8461	90096	91272	1177
CU428.Supercontig2.178.8462	93411	98523	5113
CU428.Supercontig2.178.8463	105665	108939	3275
CU428.Supercontig2.178.8465	132092	140010	7919
CU428.Supercontig2.178.8466	144067	147794	3728
CU428.Supercontig2.178.8467	151947	155075	3129
CU428.Supercontig2.178.9617	283	2567	2285
CU428.Supercontig2.179.8473	42496	44345	1850
CU428.Supercontig2.179.8475	76012	82002	5991
CU428.Supercontig2.179.8476	96100	98064	1965
CU428.Supercontig2.179.8480	156449	161451	5003
CU428.Supercontig2.179.8482	175942	176499	558
CU428.Supercontig2.179.8483	181210	185012	3803
CU428.Supercontig2.179.8484	188426	191108	2683
CU428.Supercontig2.18.2015	41532	48278	6747
CU428.Supercontig2.18.2017	67908	71596	3689
CU428.Supercontig2.18.2019	82592	88470	5879
CU428.Supercontig2.18.2020	89367	96793	7427
CU428.Supercontig2.18.2023	101734	106167	4434
CU428.Supercontig2.18.2024	109282	111237	1956
CU428.Supercontig2.18.2025	119857	121662	1806
CU428.Supercontig2.18.2026	165837	167104	1268
CU428.Supercontig2.18.2028	178545	180732	2188
CU428.Supercontig2.18.2029	183789	185333	1545
CU428.Supercontig2.18.2030	190971	192386	1416
CU428.Supercontig2.18.2031	194275	196765	2491
CU428.Supercontig2.18.2032	200342	201303	962
CU428.Supercontig2.18.2033	218069	218964	896
CU428.Supercontig2.18.2034	223426	225370	1945
CU428.Supercontig2.18.2035	230186	232012	1827
CU428.Supercontig2.18.2037	257878	258906	1029
CU428.Supercontig2.18.2038	269526	271216	1691
CU428.Supercontig2.18.2039	280858	283559	2702
CU428.Supercontig2.18.2041	301666	304420	2755
CU428.Supercontig2.18.2044	321817	324376	2560
CU428.Supercontig2.18.2045	344416	346444	2029
CU428.Supercontig2.18.2046	368392	370908	2517
CU428.Supercontig2.18.2047	378439	382190	3752
CU428.Supercontig2.18.2048	390582	393938	3357
CU428.Supercontig2.18.2049	402116	411080	8965
CU428.Supercontig2.18.2050	430472	436748	6277
CU428.Supercontig2.18.2051	446730	448426	1697
CU428.Supercontig2.18.2052	460322	465298	4977
CU428.Supercontig2.18.2053	472564	478901	6338
CU428.Supercontig2.18.2054	481208	484859	3652
CU428.Supercontig2.18.2055	487612	488880	1269
CU428.Supercontig2.18.2056	500615	501916	1302
CU428.Supercontig2.18.2059	531699	536822	5124
CU428.Supercontig2.18.2060	572284	575526	3243
CU428.Supercontig2.18.2061	585207	596472	11266
CU428.Supercontig2.18.2063	618698	619703	1006
CU428.Supercontig2.18.2065	671744	674466	2723
CU428.Supercontig2.18.2066	683429	687101	3673
CU428.Supercontig2.18.2068	696029	698451	2423
CU428.Supercontig2.18.2069	702662	704713	2052
CU428.Supercontig2.18.2070	709878	714149	4272
CU428.Supercontig2.18.2071	715881	716435	555
CU428.Supercontig2.18.2072	749861	752368	2508
CU428.Supercontig2.18.2073	755353	756093	741
CU428.Supercontig2.18.2074	833562	835591	2030
CU428.Supercontig2.18.2075	846977	851079	4103
CU428.Supercontig2.18.2081	899701	903978	4278
CU428.Supercontig2.18.2083	917936	918396	461
CU428.Supercontig2.18.2088	936172	948418	12247
CU428.Supercontig2.18.2090	979544	980687	1144
CU428.Supercontig2.18.2091	983179	985642	2464
CU428.Supercontig2.18.2092	998876	1000771	1896
CU428.Supercontig2.18.2093	1002775	1003867	1093
CU428.Supercontig2.18.2094	1016256	1016795	540
CU428.Supercontig2.18.2095	1069500	1073047	3548
CU428.Supercontig2.18.2096	1082709	1086589	3881
CU428.Supercontig2.18.2100	1180805	1186189	5385
CU428.Supercontig2.18.2101	1195274	1197826	2553
CU428.Supercontig2.18.2102	1216348	1224796	8449
CU428.Supercontig2.180.8485	21364	23043	1680
CU428.Supercontig2.180.8486	24125	25960	1836
CU428.Supercontig2.180.8487	33283	34892	1610
CU428.Supercontig2.180.8488	35915	37440	1526
CU428.Supercontig2.180.8490	49169	52807	3639
CU428.Supercontig2.180.8491	59413	59699	287
CU428.Supercontig2.180.8492	73724	75453	1730
CU428.Supercontig2.180.8493	80013	81546	1534
CU428.Supercontig2.180.8494	83044	85199	2156
CU428.Supercontig2.180.8500	142040	144020	1981
CU428.Supercontig2.180.8502	161267	163552	2286
CU428.Supercontig2.180.8503	167053	168467	1415
CU428.Supercontig2.180.8504	172062	174781	2720
CU428.Supercontig2.181.12327	184377	190837	6461
CU428.Supercontig2.181.8506	12081	16042	3962
CU428.Supercontig2.181.8507	17645	24720	7076
CU428.Supercontig2.181.8508	28824	39929	11106
CU428.Supercontig2.181.8510	66876	75995	9120
CU428.Supercontig2.181.8511	82447	93843	11397
CU428.Supercontig2.181.8512	105840	108625	2786
CU428.Supercontig2.181.8513	109560	111721	2162
CU428.Supercontig2.181.8514	113074	119244	6171
CU428.Supercontig2.181.8515	122182	129013	6832
CU428.Supercontig2.181.8519	145187	149962	4776
CU428.Supercontig2.181.8520	151538	155308	3771
CU428.Supercontig2.181.8521	156152	159509	3358
CU428.Supercontig2.181.8522	160830	161718	889
CU428.Supercontig2.181.8524	169103	171611	2509
CU428.Supercontig2.181.8525	176274	179409	3136
CU428.Supercontig2.181.8526	180347	183160	2814
CU428.Supercontig2.182.8527	4140	5280	1141
CU428.Supercontig2.182.8539	78351	80690	2340
CU428.Supercontig2.182.8542	95931	96507	577
CU428.Supercontig2.182.8545	123929	131353	7425
CU428.Supercontig2.182.8549	158374	161879	3506
CU428.Supercontig2.182.8551	179339	180950	1612
CU428.Supercontig2.182.8552	187469	192541	5073
CU428.Supercontig2.183.8554	7223	11681	4459
CU428.Supercontig2.183.8556	34085	37063	2979
CU428.Supercontig2.183.8557	45049	47004	1956
CU428.Supercontig2.183.8561	110347	112900	2554
CU428.Supercontig2.183.8562	125185	127395	2211
CU428.Supercontig2.183.8563	130105	131868	1764
CU428.Supercontig2.183.8564	137269	138504	1236
CU428.Supercontig2.183.8568	184437	187129	2693
CU428.Supercontig2.184.8569	8108	13543	5436
CU428.Supercontig2.184.8571	20714	25577	4864
CU428.Supercontig2.184.8572	33368	35765	2398
CU428.Supercontig2.184.8573	58620	59473	854
CU428.Supercontig2.184.8580	107396	109190	1795
CU428.Supercontig2.184.8581	112805	113895	1091
CU428.Supercontig2.184.8582	118904	123753	4850
CU428.Supercontig2.184.8583	154666	155671	1006
CU428.Supercontig2.184.8584	157377	157663	287
CU428.Supercontig2.184.8586	166231	171751	5521
CU428.Supercontig2.184.8589	182456	186307	3852
CU428.Supercontig2.184.8590	188260	188701	442
CU428.Supercontig2.185.8591	6768	9695	2928
CU428.Supercontig2.185.8593	17062	24023	6962
CU428.Supercontig2.185.8594	27336	28009	674
CU428.Supercontig2.185.8595	31417	40806	9390
CU428.Supercontig2.185.8597	51717	54764	3048
CU428.Supercontig2.185.8598	55951	57514	1564
CU428.Supercontig2.185.8599	61137	65267	4131
CU428.Supercontig2.185.8600	73431	78271	4841
CU428.Supercontig2.185.8601	98560	101568	3009
CU428.Supercontig2.185.8606	105277	106531	1255
CU428.Supercontig2.185.8608	128842	138755	9914
CU428.Supercontig2.185.8610	144712	161857	17146
CU428.Supercontig2.185.8611	169329	174474	5146
CU428.Supercontig2.186.8615	4658	9152	4495
CU428.Supercontig2.186.8619	28068	32415	4348
CU428.Supercontig2.186.8621	41560	43335	1776
CU428.Supercontig2.186.8623	57606	61887	4282
CU428.Supercontig2.186.8624	68720	81996	13277
CU428.Supercontig2.186.8625	89621	91638	2018
CU428.Supercontig2.186.8626	101542	104819	3278
CU428.Supercontig2.186.8628	128117	130938	2822
CU428.Supercontig2.186.8630	145095	147874	2780
CU428.Supercontig2.186.8631	164833	167823	2991
CU428.Supercontig2.186.8632	169759	174883	5125
CU428.Supercontig2.186.8633	177032	177867	836
CU428.Supercontig2.187.8636	11364	22866	11503
CU428.Supercontig2.187.8641	39379	43662	4284
CU428.Supercontig2.187.8643	49626	52315	2690
CU428.Supercontig2.187.8644	55589	62793	7205
CU428.Supercontig2.187.8645	81116	83334	2219
CU428.Supercontig2.187.8647	137947	139662	1716
CU428.Supercontig2.187.8648	170343	176219	5877
CU428.Supercontig2.187.8649	185660	193840	8181
CU428.Supercontig2.188.11473	179420	179525	106
CU428.Supercontig2.188.8650	2267	8036	5770
CU428.Supercontig2.188.8651	14892	15526	635
CU428.Supercontig2.188.8653	37772	39936	2165
CU428.Supercontig2.188.8654	47282	48507	1226
CU428.Supercontig2.188.8655	64686	68620	3935
CU428.Supercontig2.188.8658	105361	107736	2376
CU428.Supercontig2.188.8659	115789	123347	7559
CU428.Supercontig2.188.8660	125822	126702	881
CU428.Supercontig2.188.8661	138726	141354	2629
CU428.Supercontig2.188.8662	158339	163246	4908
CU428.Supercontig2.189.8663	36874	37544	671
CU428.Supercontig2.189.8664	39108	39926	819
CU428.Supercontig2.189.8665	46819	47961	1143
CU428.Supercontig2.189.8669	87203	90145	2943
CU428.Supercontig2.189.8670	92765	92993	229
CU428.Supercontig2.189.8671	150762	159052	8291
CU428.Supercontig2.189.8673	171200	175202	4003
CU428.Supercontig2.189.8674	178105	182537	4433
CU428.Supercontig2.19.10185	479452	480608	1157
CU428.Supercontig2.19.2110	14721	19384	4664
CU428.Supercontig2.19.2112	28514	53290	24777
CU428.Supercontig2.19.2113	56189	60503	4315
CU428.Supercontig2.19.2114	62193	71657	9465
CU428.Supercontig2.19.2142	298635	312588	13954
CU428.Supercontig2.19.2143	314369	338135	23767
CU428.Supercontig2.19.2144	343300	366615	23316
CU428.Supercontig2.19.2146	377605	386099	8495
CU428.Supercontig2.19.2148	407396	412995	5600
CU428.Supercontig2.19.2149	417580	419652	2073
CU428.Supercontig2.19.2150	425531	426771	1241
CU428.Supercontig2.19.2151	451208	453154	1947
CU428.Supercontig2.19.2152	458125	458332	208
CU428.Supercontig2.19.2157	467986	478296	10311
CU428.Supercontig2.19.2158	498374	503692	5319
CU428.Supercontig2.19.2159	517493	519278	1786
CU428.Supercontig2.19.2163	535669	537379	1711
CU428.Supercontig2.19.2164	540879	541974	1096
CU428.Supercontig2.19.2165	545335	546260	926
CU428.Supercontig2.19.2166	548399	549983	1585
CU428.Supercontig2.19.2167	580051	582066	2016
CU428.Supercontig2.19.2169	596063	597002	940
CU428.Supercontig2.19.2170	604699	606488	1790
CU428.Supercontig2.19.2172	623508	625053	1546
CU428.Supercontig2.19.2173	630382	632714	2333
CU428.Supercontig2.19.2175	649472	655249	5778
CU428.Supercontig2.19.2177	667716	671249	3534
CU428.Supercontig2.19.2178	675217	680021	4805
CU428.Supercontig2.19.2182	703102	703829	728
CU428.Supercontig2.19.2183	705068	707224	2157
CU428.Supercontig2.19.2184	719017	721023	2007
CU428.Supercontig2.19.2186	735157	736196	1040
CU428.Supercontig2.19.2187	751958	754757	2800
CU428.Supercontig2.19.2188	758800	759540	741
CU428.Supercontig2.19.2192	803908	806945	3038
CU428.Supercontig2.19.2193	809822	813633	3812
CU428.Supercontig2.19.2194	818390	820457	2068
CU428.Supercontig2.19.2195	822152	830701	8550
CU428.Supercontig2.19.2198	856954	857423	470
CU428.Supercontig2.19.2199	871503	871802	300
CU428.Supercontig2.19.2200	889140	894371	5232
CU428.Supercontig2.19.2201	917356	919963	2608
CU428.Supercontig2.19.2202	928407	931324	2918
CU428.Supercontig2.19.2203	965118	966688	1571
CU428.Supercontig2.19.2204	973454	976648	3195
CU428.Supercontig2.19.2205	983330	985721	2392
CU428.Supercontig2.19.2206	992295	995575	3281
CU428.Supercontig2.19.2207	1038515	1041455	2941
CU428.Supercontig2.19.2208	1064489	1068555	4067
CU428.Supercontig2.19.2209	1074439	1074892	454
CU428.Supercontig2.19.2210	1088696	1089424	729
CU428.Supercontig2.19.2211	1094390	1097426	3037
CU428.Supercontig2.19.2215	1105195	1106972	1778
CU428.Supercontig2.19.2216	1133863	1136257	2395
CU428.Supercontig2.19.2217	1140246	1143133	2888
CU428.Supercontig2.19.2218	1144933	1153429	8497
CU428.Supercontig2.19.2219	1157298	1159807	2510
CU428.Supercontig2.19.2223	1191381	1192170	790
CU428.Supercontig2.19.2224	1194151	1199946	5796
CU428.Supercontig2.19.2225	1204962	1208791	3830
CU428.Supercontig2.190.11871	2264	3982	1719
CU428.Supercontig2.190.8675	9689	18082	8394
CU428.Supercontig2.190.8676	28072	42770	14699
CU428.Supercontig2.190.8677	49257	51605	2349
CU428.Supercontig2.190.8678	53951	59197	5247
CU428.Supercontig2.190.8679	62523	70375	7853
CU428.Supercontig2.190.8681	120136	123657	3522
CU428.Supercontig2.190.8682	75319	77376	2058
CU428.Supercontig2.190.8683	79129	83198	4070
CU428.Supercontig2.190.8684	85591	88514	2924
CU428.Supercontig2.190.8685	91496	93304	1809
CU428.Supercontig2.190.8686	97861	101083	3223
CU428.Supercontig2.190.8688	110442	111820	1379
CU428.Supercontig2.190.8690	125848	130756	4909
CU428.Supercontig2.191.8691	3582	7704	4123
CU428.Supercontig2.191.8693	16665	25368	8704
CU428.Supercontig2.191.8694	28596	31988	3393
CU428.Supercontig2.191.8695	48676	50654	1979
CU428.Supercontig2.191.8696	69806	70667	862
CU428.Supercontig2.191.8697	78776	80190	1415
CU428.Supercontig2.191.8702	133044	134326	1283
CU428.Supercontig2.192.8705	38140	39869	1730
CU428.Supercontig2.192.8706	45024	48741	3718
CU428.Supercontig2.192.8708	56826	60402	3577
CU428.Supercontig2.192.8709	65124	67730	2607
CU428.Supercontig2.192.8715	113048	114615	1568
CU428.Supercontig2.192.8716	124036	126115	2080
CU428.Supercontig2.192.8718	150586	154161	3576
CU428.Supercontig2.192.8719	160482	161419	938
CU428.Supercontig2.193.8720	7086	10199	3114
CU428.Supercontig2.193.8721	65758	67472	1715
CU428.Supercontig2.193.8725	109002	118814	9813
CU428.Supercontig2.193.8726	125576	129292	3717
CU428.Supercontig2.193.8727	136695	137350	656
CU428.Supercontig2.193.8728	142436	143387	952
CU428.Supercontig2.193.8730	145691	149135	3445
[truncated: 5,032 more rows]

## Sheet: BII_IES
IES id	Position A	Position B	Length
BII.Supercontig2.1.10	170211	172082	1872
BII.Supercontig2.1.100	1470791	1473098	2308
BII.Supercontig2.1.102	1490236	1491148	913
BII.Supercontig2.1.103	1494702	1496283	1582
BII.Supercontig2.1.105	1504379	1506156	1778
BII.Supercontig2.1.106	1533385	1535435	2051
BII.Supercontig2.1.108	1597380	1600961	3582
BII.Supercontig2.1.11	182372	184622	2251
BII.Supercontig2.1.112	1664465	1668522	4058
BII.Supercontig2.1.113	1706987	1710502	3516
BII.Supercontig2.1.114	1738063	1740638	2576
BII.Supercontig2.1.115	1765010	1765339	330
BII.Supercontig2.1.116	1768003	1770426	2424
BII.Supercontig2.1.117	1792483	1794941	2459
BII.Supercontig2.1.118	1817655	1819691	2037
BII.Supercontig2.1.12	199096	202324	3229
BII.Supercontig2.1.123	1852549	1853064	516
BII.Supercontig2.1.125	1860311	1862763	2453
BII.Supercontig2.1.126	1875797	1877208	1412
BII.Supercontig2.1.127	1884980	1885721	742
BII.Supercontig2.1.128	1893488	1894756	1269
BII.Supercontig2.1.13	212512	215267	2756
BII.Supercontig2.1.130	1913892	1914600	709
BII.Supercontig2.1.131	1919019	1920501	1483
BII.Supercontig2.1.133	1936436	1938010	1575
BII.Supercontig2.1.135	1954934	1957699	2766
BII.Supercontig2.1.138	1988404	1990689	2286
BII.Supercontig2.1.139	2022806	2025273	2468
BII.Supercontig2.1.140	2027223	2029387	2165
BII.Supercontig2.1.141	2035823	2039141	3319
BII.Supercontig2.1.142	2041591	2044901	3311
BII.Supercontig2.1.143	2046591	2049158	2568
BII.Supercontig2.1.144	2052696	2057163	4468
BII.Supercontig2.1.145	2060788	2062595	1808
BII.Supercontig2.1.146	2069636	2071706	2071
BII.Supercontig2.1.147	2092168	2093585	1418
BII.Supercontig2.1.148	2095732	2096908	1177
BII.Supercontig2.1.149	2103344	2104990	1647
BII.Supercontig2.1.15	266625	268726	2102
BII.Supercontig2.1.151	2145016	2146643	1628
BII.Supercontig2.1.152	2153046	2156494	3449
BII.Supercontig2.1.156	2173283	2173820	538
BII.Supercontig2.1.159	2224658	2231885	7228
BII.Supercontig2.1.163	2241838	2243628	1791
BII.Supercontig2.1.167	2266034	2267507	1474
BII.Supercontig2.1.168	2286835	2289804	2970
BII.Supercontig2.1.17	303604	305768	2165
BII.Supercontig2.1.175	2358437	2359880	1444
BII.Supercontig2.1.176	2361475	2362608	1134
BII.Supercontig2.1.177	2367898	2368978	1081
BII.Supercontig2.1.179	2373960	2377804	3845
BII.Supercontig2.1.18	316095	317112	1018
BII.Supercontig2.1.180	2379222	2384123	4902
BII.Supercontig2.1.181	2385089	2387258	2170
BII.Supercontig2.1.183	2396881	2399440	2560
BII.Supercontig2.1.184	2402498	2403728	1231
BII.Supercontig2.1.185	2406231	2408756	2526
BII.Supercontig2.1.187	2415212	2418131	2920
BII.Supercontig2.1.188	2433173	2434430	1258
BII.Supercontig2.1.19	359093	360642	1550
BII.Supercontig2.1.190	2466275	2467944	1670
BII.Supercontig2.1.191	2479501	2480172	672
BII.Supercontig2.1.192	2483842	2486446	2605
BII.Supercontig2.1.193	2496518	2497718	1201
BII.Supercontig2.1.194	2514748	2517639	2892
BII.Supercontig2.1.195	2535037	2535701	665
BII.Supercontig2.1.196	2542678	2544512	1835
BII.Supercontig2.1.199	2588640	2589636	997
BII.Supercontig2.1.2	44718	49461	4744
BII.Supercontig2.1.20	364594	365362	769
BII.Supercontig2.1.200	2606319	2609095	2777
BII.Supercontig2.1.201	2612775	2616338	3564
BII.Supercontig2.1.203	2645553	2649448	3896
BII.Supercontig2.1.204	2651290	2652920	1631
BII.Supercontig2.1.206	2710734	2717634	6901
BII.Supercontig2.1.207	2726785	2727419	635
BII.Supercontig2.1.209	2735463	2737508	2046
BII.Supercontig2.1.21	390201	391569	1369
BII.Supercontig2.1.210	2756770	2759755	2986
BII.Supercontig2.1.211	2775884	2777918	2035
BII.Supercontig2.1.213	2816550	2817376	827
BII.Supercontig2.1.214	2842921	2849837	6917
BII.Supercontig2.1.215	2850988	2852314	1327
BII.Supercontig2.1.216	2864772	2865984	1213
BII.Supercontig2.1.218	2903744	2905963	2220
BII.Supercontig2.1.219	2907042	2909867	2826
BII.Supercontig2.1.22	394634	397556	2923
BII.Supercontig2.1.220	2953358	2956652	3295
BII.Supercontig2.1.221	2965725	2970200	4476
BII.Supercontig2.1.223	3030542	3032774	2233
BII.Supercontig2.1.224	3061737	3063903	2167
BII.Supercontig2.1.225	3100982	3102489	1508
BII.Supercontig2.1.226	3122625	3123927	1303
BII.Supercontig2.1.227	3126045	3127690	1646
BII.Supercontig2.1.230	3148171	3149149	979
BII.Supercontig2.1.232	3200153	3201032	880
BII.Supercontig2.1.233	3216258	3216710	453
BII.Supercontig2.1.234	3221193	3221833	641
BII.Supercontig2.1.245	3298561	3301236	2676
BII.Supercontig2.1.246	3311274	3314053	2780
BII.Supercontig2.1.247	3333329	3336177	2849
BII.Supercontig2.1.249	3368896	3369126	231
BII.Supercontig2.1.250	3395785	3396450	666
BII.Supercontig2.1.251	3416481	3418782	2302
BII.Supercontig2.1.253	3430266	3439338	9073
BII.Supercontig2.1.254	3441207	3446168	4962
BII.Supercontig2.1.255	3449059	3452317	3259
BII.Supercontig2.1.256	3454457	3456696	2240
BII.Supercontig2.1.257	3471050	3474938	3889
BII.Supercontig2.1.26	412160	415161	3002
BII.Supercontig2.1.262	3506317	3506575	259
BII.Supercontig2.1.263	3515156	3515602	447
BII.Supercontig2.1.264	3524332	3527531	3200
BII.Supercontig2.1.27	418898	420254	1357
BII.Supercontig2.1.28	427123	428113	991
BII.Supercontig2.1.29	433919	435251	1333
BII.Supercontig2.1.3	54637	64588	9952
BII.Supercontig2.1.31	442783	444537	1755
BII.Supercontig2.1.33	467378	469334	1957
BII.Supercontig2.1.34	476351	479510	3160
BII.Supercontig2.1.35	483378	484717	1340
BII.Supercontig2.1.36	530751	532136	1386
BII.Supercontig2.1.37	561253	564066	2814
BII.Supercontig2.1.38	573342	575412	2071
BII.Supercontig2.1.40	618005	619498	1494
BII.Supercontig2.1.41	635816	637705	1890
BII.Supercontig2.1.42	681960	683961	2002
BII.Supercontig2.1.43	711977	712603	627
BII.Supercontig2.1.44	714923	716901	1979
BII.Supercontig2.1.49	763223	763876	654
BII.Supercontig2.1.5	111383	112441	1059
BII.Supercontig2.1.50	821764	822237	474
BII.Supercontig2.1.54	899734	901051	1318
BII.Supercontig2.1.58	967219	968009	791
BII.Supercontig2.1.59	1012139	1015673	3535
BII.Supercontig2.1.6	121284	122448	1165
BII.Supercontig2.1.60	1018704	1025394	6691
BII.Supercontig2.1.61	1060772	1061564	793
BII.Supercontig2.1.62	1089532	1092338	2807
BII.Supercontig2.1.63	1094669	1096274	1606
BII.Supercontig2.1.64	1099441	1099785	345
BII.Supercontig2.1.65	1105735	1109547	3813
BII.Supercontig2.1.66	1126716	1128251	1536
BII.Supercontig2.1.69	1155717	1156865	1149
BII.Supercontig2.1.70	1161558	1162397	840
BII.Supercontig2.1.71	1178323	1178736	414
BII.Supercontig2.1.72	1224146	1224761	616
BII.Supercontig2.1.73	1260083	1262124	2042
BII.Supercontig2.1.77	1291551	1293669	2119
BII.Supercontig2.1.78	1296822	1298338	1517
BII.Supercontig2.1.79	1304545	1305661	1117
BII.Supercontig2.1.80	1321013	1323182	2170
BII.Supercontig2.1.81	1329818	1331154	1337
BII.Supercontig2.1.82	1337388	1346960	9573
BII.Supercontig2.1.83	1351892	1352521	630
BII.Supercontig2.1.84	1360329	1360440	112
BII.Supercontig2.1.85	1370672	1372864	2193
BII.Supercontig2.1.95	1411161	1417882	6722
BII.Supercontig2.1.97	1429506	1429785	280
BII.Supercontig2.1.98	1447333	1447823	491
BII.Supercontig2.10.1222	30538	33147	2610
BII.Supercontig2.10.1223	34934	39372	4439
BII.Supercontig2.10.1224	40762	45246	4485
BII.Supercontig2.10.1225	50837	52787	1951
BII.Supercontig2.10.1227	60005	61816	1812
BII.Supercontig2.10.1231	63400	75166	11767
BII.Supercontig2.10.1236	112037	117978	5942
BII.Supercontig2.10.1237	124469	126788	2320
BII.Supercontig2.10.1239	135206	138764	3559
BII.Supercontig2.10.1240	144233	144671	439
BII.Supercontig2.10.1242	205791	206090	300
BII.Supercontig2.10.1245	226701	229494	2794
BII.Supercontig2.10.1247	240136	242420	2285
BII.Supercontig2.10.1248	250838	252704	1867
BII.Supercontig2.10.1251	315402	318536	3135
BII.Supercontig2.10.1252	327343	328751	1409
BII.Supercontig2.10.1253	340940	342353	1414
BII.Supercontig2.10.1254	347616	348220	605
BII.Supercontig2.10.1255	357191	359893	2703
BII.Supercontig2.10.1256	362429	364410	1982
BII.Supercontig2.10.1257	366898	368613	1716
BII.Supercontig2.10.1262	392572	397784	5213
BII.Supercontig2.10.1263	401132	402201	1070
BII.Supercontig2.10.1264	413878	416272	2395
BII.Supercontig2.10.1267	432197	434364	2168
BII.Supercontig2.10.1268	438732	442705	3974
BII.Supercontig2.10.1270	449196	451587	2392
BII.Supercontig2.10.1272	459973	461650	1678
BII.Supercontig2.10.1273	462818	465403	2586
BII.Supercontig2.10.1274	470544	472225	1682
BII.Supercontig2.10.1277	486232	490027	3796
BII.Supercontig2.10.1279	495883	500026	4144
BII.Supercontig2.10.1281	524923	527708	2786
BII.Supercontig2.10.1282	542944	544952	2009
BII.Supercontig2.10.1283	598043	603898	5856
BII.Supercontig2.10.1285	653305	662043	8739
BII.Supercontig2.10.1286	675553	677364	1812
BII.Supercontig2.10.1287	680253	682352	2100
BII.Supercontig2.10.1288	714962	716593	1632
BII.Supercontig2.10.1289	748176	751112	2937
BII.Supercontig2.10.1290	775496	776036	541
BII.Supercontig2.10.1293	811438	811774	337
BII.Supercontig2.10.1294	817569	821289	3721
BII.Supercontig2.10.1295	823718	827357	3640
BII.Supercontig2.10.1296	832042	836276	4235
BII.Supercontig2.10.1297	863870	865646	1777
BII.Supercontig2.10.1298	871628	875183	3556
BII.Supercontig2.10.1301	945160	950787	5628
BII.Supercontig2.10.1302	956985	957481	497
BII.Supercontig2.10.1303	963130	964797	1668
BII.Supercontig2.10.1305	980880	983998	3119
BII.Supercontig2.10.1309	1009299	1011056	1758
BII.Supercontig2.10.1310	1011989	1014405	2417
BII.Supercontig2.10.1315	1040502	1040912	411
BII.Supercontig2.10.1316	1049516	1057992	8477
BII.Supercontig2.10.1317	1066949	1070545	3597
BII.Supercontig2.10.1318	1072305	1075932	3628
BII.Supercontig2.10.1319	1082600	1083456	857
BII.Supercontig2.10.1320	1092950	1094043	1094
BII.Supercontig2.10.1321	1095605	1097108	1504
BII.Supercontig2.10.1322	1108508	1110638	2131
BII.Supercontig2.10.1323	1113310	1114180	871
BII.Supercontig2.10.1324	1124450	1125095	646
BII.Supercontig2.10.1325	1141867	1144002	2136
BII.Supercontig2.10.1327	1154719	1156367	1649
BII.Supercontig2.10.1328	1162989	1164918	1930
BII.Supercontig2.10.1329	1179224	1179880	657
BII.Supercontig2.10.1330	1184215	1186177	1963
BII.Supercontig2.10.1331	1215920	1218048	2129
BII.Supercontig2.10.1333	1272277	1273642	1366
BII.Supercontig2.10.1335	1282009	1283795	1787
BII.Supercontig2.10.1338	1334804	1341671	6868
BII.Supercontig2.10.1339	1365981	1369264	3284
BII.Supercontig2.10.1340	1383522	1387081	3560
BII.Supercontig2.10.1345	1435946	1440405	4460
BII.Supercontig2.10.1353	1526647	1528379	1733
BII.Supercontig2.10.1358	1587825	1590271	2447
BII.Supercontig2.10.1361	1596509	1596700	192
BII.Supercontig2.10.1364	1699330	1701633	2304
BII.Supercontig2.10.1365	1711602	1712209	608
BII.Supercontig2.10.1366	1728580	1730145	1566
BII.Supercontig2.10.1369	1796873	1797740	868
BII.Supercontig2.10.1370	1801818	1802489	672
BII.Supercontig2.10.1371	1835359	1838857	3499
BII.Supercontig2.10.1373	1855200	1855919	720
BII.Supercontig2.10.1379	1876539	1878693	2155
BII.Supercontig2.10.1380	1891410	1894558	3149
BII.Supercontig2.10.1381	1899136	1906177	7042
BII.Supercontig2.10.1383	1942972	1946883	3912
BII.Supercontig2.10.1384	1969851	1970679	829
BII.Supercontig2.10.1385	1994473	1995999	1527
BII.Supercontig2.10.1393	2064126	2065770	1645
BII.Supercontig2.10.1395	2071488	2074821	3334
BII.Supercontig2.10.1396	2077208	2081744	4537
BII.Supercontig2.100.6388	4318	7447	3130
BII.Supercontig2.100.6389	11912	17338	5427
BII.Supercontig2.100.6390	18478	20144	1667
BII.Supercontig2.100.6391	21957	26251	4295
BII.Supercontig2.100.6392	29524	38893	9370
BII.Supercontig2.100.6393	40099	42943	2845
BII.Supercontig2.100.6394	45912	55428	9517
BII.Supercontig2.100.6395	59062	61670	2609
BII.Supercontig2.100.6396	64021	70268	6248
BII.Supercontig2.100.6399	98205	101343	3139
BII.Supercontig2.100.6401	108886	119441	10556
BII.Supercontig2.100.6402	122186	124463	2278
BII.Supercontig2.100.6403	126899	132700	5802
BII.Supercontig2.100.6404	138733	144262	5530
BII.Supercontig2.100.6405	148635	151186	2552
BII.Supercontig2.100.6407	172941	176571	3631
BII.Supercontig2.100.6410	218926	220500	1575
BII.Supercontig2.100.6411	230568	232561	1994
BII.Supercontig2.100.6412	235995	239036	3042
BII.Supercontig2.100.6413	241205	243698	2494
BII.Supercontig2.100.6414	247100	248851	1752
BII.Supercontig2.100.6418	272128	278893	6766
BII.Supercontig2.100.6420	285137	292291	7155
BII.Supercontig2.100.6423	311443	316567	5125
BII.Supercontig2.100.6425	326157	330055	3899
BII.Supercontig2.100.6426	331963	341209	9247
BII.Supercontig2.100.6429	384269	386215	1947
BII.Supercontig2.101.6430	15261	22258	6998
BII.Supercontig2.101.6431	42390	44765	2376
BII.Supercontig2.101.6439	71700	73135	1436
BII.Supercontig2.101.6440	74117	88615	14499
BII.Supercontig2.101.6442	359049	363947	4899
BII.Supercontig2.101.6443	126626	129838	3213
BII.Supercontig2.101.6444	151837	156031	4195
BII.Supercontig2.101.6445	177491	189506	12016
BII.Supercontig2.101.6446	191826	195392	3567
BII.Supercontig2.101.6449	216936	219138	2203
BII.Supercontig2.101.6451	225866	227207	1342
BII.Supercontig2.101.6453	243592	244361	770
BII.Supercontig2.101.6455	258435	260222	1788
BII.Supercontig2.101.6456	262898	264129	1232
BII.Supercontig2.101.6457	271949	272580	632
BII.Supercontig2.101.6458	292859	294118	1260
BII.Supercontig2.101.6463	320827	322982	2156
BII.Supercontig2.101.6464	337730	339367	1638
BII.Supercontig2.101.6465	345504	347152	1649
BII.Supercontig2.102.6466	20294	21093	800
BII.Supercontig2.102.6467	26185	35035	8851
BII.Supercontig2.102.6468	40156	43097	2942
BII.Supercontig2.102.6469	47277	52370	5094
BII.Supercontig2.102.6471	57479	61936	4458
BII.Supercontig2.102.6473	108923	110296	1374
BII.Supercontig2.102.6475	165142	166498	1357
BII.Supercontig2.102.6478	180159	183153	2995
BII.Supercontig2.102.6479	220640	221865	1226
BII.Supercontig2.102.6480	231228	232491	1264
BII.Supercontig2.102.6481	235153	236618	1466
BII.Supercontig2.102.6483	256180	259873	3694
BII.Supercontig2.102.6485	274505	277667	3163
BII.Supercontig2.102.6487	291529	294589	3061
BII.Supercontig2.102.6488	317071	318452	1382
BII.Supercontig2.102.6489	328798	332578	3781
BII.Supercontig2.103.10249	3404	8623	5220
BII.Supercontig2.103.10250	10767	16370	5604
BII.Supercontig2.103.6490	19875	24457	4583
BII.Supercontig2.103.6493	48093	51081	2989
BII.Supercontig2.103.6494	56655	73661	17007
BII.Supercontig2.103.6498	79233	80718	1486
BII.Supercontig2.103.6499	84777	88369	3593
BII.Supercontig2.103.6500	95048	97234	2187
BII.Supercontig2.103.6501	100947	105936	4990
BII.Supercontig2.103.6506	177802	181809	4008
BII.Supercontig2.103.6507	144951	147650	2700
BII.Supercontig2.103.6508	153293	163551	10259
BII.Supercontig2.103.6509	164776	166292	1517
BII.Supercontig2.103.6510	169927	171540	1614
BII.Supercontig2.103.6511	186231	186508	278
BII.Supercontig2.103.6512	188634	196451	7818
BII.Supercontig2.103.6513	204133	205249	1117
BII.Supercontig2.103.6514	212859	215919	3061
BII.Supercontig2.103.6515	222552	223716	1165
BII.Supercontig2.103.6517	239441	240354	914
BII.Supercontig2.103.6518	244936	246440	1505
BII.Supercontig2.103.6519	249438	252742	3305
BII.Supercontig2.103.6520	261317	262924	1608
BII.Supercontig2.103.6521	270711	274658	3948
BII.Supercontig2.103.6523	334845	336657	1813
BII.Supercontig2.103.6524	353078	357767	4690
BII.Supercontig2.103.6526	363699	372640	8942
BII.Supercontig2.104.6527	15195	20413	5219
BII.Supercontig2.104.6528	23347	24945	1599
BII.Supercontig2.104.6529	28594	32201	3608
BII.Supercontig2.104.6530	37862	43315	5454
BII.Supercontig2.104.6532	54807	56933	2127
BII.Supercontig2.104.6533	59802	61520	1719
BII.Supercontig2.104.6550	243753	247159	3407
BII.Supercontig2.104.6551	253079	254594	1516
BII.Supercontig2.104.6554	274144	279683	5540
BII.Supercontig2.104.6556	300107	306731	6625
BII.Supercontig2.104.6557	310723	313996	3274
BII.Supercontig2.104.6558	319107	325795	6689
BII.Supercontig2.104.6559	326646	330962	4317
BII.Supercontig2.104.6560	337441	337780	340
BII.Supercontig2.104.6561	340673	356104	15432
BII.Supercontig2.104.6562	363091	367683	4593
BII.Supercontig2.104.6563	369445	377619	8175
BII.Supercontig2.104.6564	380167	382677	2511
BII.Supercontig2.105.6565	27404	33337	5934
BII.Supercontig2.105.6566	51291	53444	2154
BII.Supercontig2.105.6568	60547	64178	3632
BII.Supercontig2.105.6569	178349	178536	188
BII.Supercontig2.105.6570	192637	193609	973
BII.Supercontig2.105.6571	200702	201473	772
BII.Supercontig2.105.6572	223321	224078	758
BII.Supercontig2.105.6573	230621	232907	2287
BII.Supercontig2.105.6574	240231	244039	3809
BII.Supercontig2.105.6575	268596	273735	5140
BII.Supercontig2.105.6576	275212	278203	2992
BII.Supercontig2.105.6582	308512	312585	4074
BII.Supercontig2.105.6583	317561	322153	4593
BII.Supercontig2.105.6586	346752	348699	1948
BII.Supercontig2.105.6651	14498	15491	994
BII.Supercontig2.106.6589	2559	8434	5876
BII.Supercontig2.106.6590	10280	12628	2349
BII.Supercontig2.106.6591	18467	19931	1465
BII.Supercontig2.106.6592	26450	29834	3385
BII.Supercontig2.106.6593	34252	42353	8102
BII.Supercontig2.106.6594	51929	53964	2036
BII.Supercontig2.106.6600	100436	102532	2097
BII.Supercontig2.106.6603	106535	107085	551
BII.Supercontig2.106.6606	118453	131805	13353
BII.Supercontig2.106.6607	135551	148744	13194
BII.Supercontig2.106.6609	164173	167595	3423
BII.Supercontig2.106.6610	196339	203058	6720
BII.Supercontig2.106.6611	204685	205470	786
BII.Supercontig2.106.6612	208706	209637	932
BII.Supercontig2.106.6613	217448	219464	2017
BII.Supercontig2.106.6614	221697	223452	1756
BII.Supercontig2.106.6615	226949	227457	509
BII.Supercontig2.106.6617	248850	250530	1681
BII.Supercontig2.106.6619	257796	262371	4576
BII.Supercontig2.106.6620	291028	293690	2663
BII.Supercontig2.106.6621	318964	320655	1692
BII.Supercontig2.106.6622	327688	329772	2085
BII.Supercontig2.106.6625	353407	354800	1394
BII.Supercontig2.107.6626	13769	15175	1407
BII.Supercontig2.107.6627	22280	25260	2981
BII.Supercontig2.107.6628	30205	37190	6986
BII.Supercontig2.107.6629	39439	42590	3152
BII.Supercontig2.107.6630	49329	65912	16584
BII.Supercontig2.107.6631	72280	76334	4055
BII.Supercontig2.107.6632	84934	86363	1430
BII.Supercontig2.107.6633	89423	90056	634
BII.Supercontig2.107.6635	100578	100707	130
BII.Supercontig2.107.6637	155214	155835	622
BII.Supercontig2.107.6638	158968	160773	1806
BII.Supercontig2.107.6641	180024	184078	4055
BII.Supercontig2.107.6642	210346	212218	1873
BII.Supercontig2.107.6643	245798	247820	2023
BII.Supercontig2.107.6652	281110	285686	4577
BII.Supercontig2.107.6653	290093	292933	2841
BII.Supercontig2.107.6655	313201	314388	1188
BII.Supercontig2.107.6657	327333	333463	6131
BII.Supercontig2.107.6658	339376	341335	1960
BII.Supercontig2.107.6659	346745	350042	3298
BII.Supercontig2.107.6661	358548	362634	4087
BII.Supercontig2.107.6662	364545	367278	2734
BII.Supercontig2.108.6664	23842	28776	4935
BII.Supercontig2.108.6667	60933	68282	7350
BII.Supercontig2.108.6668	70344	73651	3308
BII.Supercontig2.108.6669	76598	78635	2038
BII.Supercontig2.108.6670	83719	85210	1492
BII.Supercontig2.108.6672	104966	108158	3193
BII.Supercontig2.108.6676	172957	179962	7006
BII.Supercontig2.108.6684	252182	272627	20446
BII.Supercontig2.108.6686	277153	279123	1971
BII.Supercontig2.108.6688	301988	304388	2401
BII.Supercontig2.108.6689	322417	324385	1969
BII.Supercontig2.108.6690	326170	330244	4075
BII.Supercontig2.108.6691	332289	333439	1151
BII.Supercontig2.108.6692	337126	342231	5106
BII.Supercontig2.109.6693	10916	12954	2039
BII.Supercontig2.109.6697	82433	84846	2414
BII.Supercontig2.109.6698	101920	111704	9785
BII.Supercontig2.109.6701	188356	190938	2583
BII.Supercontig2.109.6702	194279	196886	2608
BII.Supercontig2.109.6703	198578	202484	3907
BII.Supercontig2.109.6704	210247	212762	2516
BII.Supercontig2.109.6705	219572	224856	5285
BII.Supercontig2.109.6706	228816	231113	2298
BII.Supercontig2.109.6707	236156	237004	849
BII.Supercontig2.109.6708	238102	238821	720
BII.Supercontig2.109.6709	251802	254156	2355
BII.Supercontig2.109.6710	256828	258011	1184
BII.Supercontig2.109.6711	259444	264058	4615
BII.Supercontig2.109.6713	280370	281292	923
BII.Supercontig2.109.6714	288872	292075	3204
BII.Supercontig2.109.6715	299720	301704	1985
BII.Supercontig2.109.6716	327348	329632	2285
BII.Supercontig2.109.6717	344277	346508	2232
BII.Supercontig2.11.1398	37088	37910	823
BII.Supercontig2.11.1399	46786	48806	2021
BII.Supercontig2.11.1400	111825	112847	1023
BII.Supercontig2.11.1401	130007	130695	689
BII.Supercontig2.11.1404	154891	157033	2143
BII.Supercontig2.11.1405	201561	203077	1517
BII.Supercontig2.11.1406	208229	213503	5275
BII.Supercontig2.11.1410	226327	227115	789
BII.Supercontig2.11.1411	258249	260495	2247
BII.Supercontig2.11.1412	271979	272741	763
BII.Supercontig2.11.1413	275644	276234	591
BII.Supercontig2.11.1414	282898	283075	178
BII.Supercontig2.11.1415	388289	390663	2375
BII.Supercontig2.11.1416	406483	408182	1700
BII.Supercontig2.11.1417	415194	416929	1736
BII.Supercontig2.11.1418	440224	442391	2168
BII.Supercontig2.11.1423	538279	539343	1065
BII.Supercontig2.11.1425	585121	585955	835
BII.Supercontig2.11.1426	620296	623086	2791
BII.Supercontig2.11.1429	713311	714263	953
BII.Supercontig2.11.1431	738022	739560	1539
BII.Supercontig2.11.1432	744800	750164	5365
BII.Supercontig2.11.1433	807727	810375	2649
BII.Supercontig2.11.1434	813400	817280	3881
BII.Supercontig2.11.1435	883622	885020	1399
BII.Supercontig2.11.1436	910112	911869	1758
BII.Supercontig2.11.1437	912706	914111	1406
BII.Supercontig2.11.1438	1004951	1006262	1312
BII.Supercontig2.11.1439	1019577	1022105	2529
BII.Supercontig2.11.1442	1174441	1177959	3519
BII.Supercontig2.11.1443	1230382	1232865	2484
BII.Supercontig2.11.1444	1237894	1239092	1199
BII.Supercontig2.11.1445	1255580	1256974	1395
BII.Supercontig2.11.1446	1298060	1300430	2371
BII.Supercontig2.11.1449	1374142	1376120	1979
BII.Supercontig2.11.1452	1395276	1396246	971
BII.Supercontig2.11.1453	1398635	1399527	893
BII.Supercontig2.11.1455	1442722	1444626	1905
BII.Supercontig2.11.1458	1513080	1515742	2663
BII.Supercontig2.11.1459	1568732	1569844	1113
BII.Supercontig2.11.1460	1583452	1585677	2226
BII.Supercontig2.11.1461	1591097	1592205	1109
BII.Supercontig2.11.1462	1596070	1598990	2921
BII.Supercontig2.11.1464	1704446	1707045	2600
BII.Supercontig2.11.1465	1733411	1741399	7989
BII.Supercontig2.11.1468	1835380	1836971	1592
BII.Supercontig2.11.1469	1916297	1917480	1184
BII.Supercontig2.11.1470	1923719	1926032	2314
BII.Supercontig2.110.6720	11412	18989	7578
BII.Supercontig2.110.6721	20466	23881	3416
BII.Supercontig2.110.6722	25758	29396	3639
BII.Supercontig2.110.6723	31528	35613	4086
BII.Supercontig2.110.6724	37400	40995	3596
BII.Supercontig2.110.6725	45708	46934	1227
BII.Supercontig2.110.6726	50941	55013	4073
BII.Supercontig2.110.6727	56854	57214	361
BII.Supercontig2.110.6728	61341	68705	7365
BII.Supercontig2.110.6729	71617	75216	3600
BII.Supercontig2.110.6730	96508	98177	1670
BII.Supercontig2.110.6731	109695	110413	719
BII.Supercontig2.110.6732	112688	121905	9218
BII.Supercontig2.110.6733	127296	131221	3926
BII.Supercontig2.110.6734	132886	134549	1664
BII.Supercontig2.110.6735	145875	149813	3939
BII.Supercontig2.110.6736	160580	161437	858
BII.Supercontig2.110.6737	173819	178918	5100
BII.Supercontig2.110.6738	190962	197009	6048
BII.Supercontig2.110.6739	208629	209421	793
BII.Supercontig2.110.6740	224258	226009	1752
BII.Supercontig2.110.6741	268810	271735	2926
BII.Supercontig2.110.6744	322516	325772	3257
BII.Supercontig2.111.6749	81380	84652	3273
BII.Supercontig2.111.6750	126813	128359	1547
BII.Supercontig2.111.6752	179813	180701	889
BII.Supercontig2.111.6753	259524	262500	2977
BII.Supercontig2.111.6760	263470	267008	3539
BII.Supercontig2.111.6762	273422	274895	1474
BII.Supercontig2.112.6757	133942	137912	3971
BII.Supercontig2.112.6759	22018	29547	7530
BII.Supercontig2.112.6763	3682	15334	11653
BII.Supercontig2.112.6764	17038	18833	1796
BII.Supercontig2.112.6767	56979	57574	596
BII.Supercontig2.112.6770	92056	95996	3941
BII.Supercontig2.112.6771	100014	105419	5406
BII.Supercontig2.112.6772	111491	113099	1609
BII.Supercontig2.112.6774	129759	131106	1348
BII.Supercontig2.112.6775	162489	168610	6122
BII.Supercontig2.112.6776	173497	190018	16522
BII.Supercontig2.112.6777	199145	201781	2637
BII.Supercontig2.112.6778	207103	210532	3430
BII.Supercontig2.112.6780	214525	218687	4163
BII.Supercontig2.112.6781	222182	223303	1122
BII.Supercontig2.112.6782	224911	227108	2198
BII.Supercontig2.112.6783	229983	239624	9642
BII.Supercontig2.112.6784	344853	350466	5614
BII.Supercontig2.112.6785	245580	252495	6916
BII.Supercontig2.112.6786	257692	266844	9153
BII.Supercontig2.112.6788	285647	294087	8441
BII.Supercontig2.112.6789	301473	303269	1797
BII.Supercontig2.112.6791	306502	310878	4377
BII.Supercontig2.112.6792	315953	322578	6626
BII.Supercontig2.112.6793	329438	331463	2026
BII.Supercontig2.112.6794	336494	339536	3043
BII.Supercontig2.113.6795	29416	31674	2259
BII.Supercontig2.113.6796	35325	41519	6195
BII.Supercontig2.113.6797	45708	49323	3616
BII.Supercontig2.113.6799	58996	61229	2234
BII.Supercontig2.113.6800	81396	82699	1304
BII.Supercontig2.113.6801	89136	91028	1893
BII.Supercontig2.113.6804	126351	132156	5806
BII.Supercontig2.113.6805	137462	137807	346
BII.Supercontig2.113.6806	159782	162889	3108
BII.Supercontig2.113.6808	164320	164842	523
BII.Supercontig2.113.6811	199350	204494	5145
BII.Supercontig2.113.6812	207450	210101	2652
BII.Supercontig2.113.6813	216068	217937	1870
BII.Supercontig2.113.6814	235132	237455	2324
BII.Supercontig2.113.6815	239536	241253	1718
BII.Supercontig2.113.6816	257241	260041	2801
BII.Supercontig2.113.6817	267591	271226	3636
BII.Supercontig2.113.6818	273036	273921	886
BII.Supercontig2.113.6819	275406	277442	2037
BII.Supercontig2.113.6820	282639	284580	1942
BII.Supercontig2.113.6821	285463	291642	6180
BII.Supercontig2.113.6824	300608	303450	2843
BII.Supercontig2.113.6825	304962	307803	2842
BII.Supercontig2.113.6827	311172	313148	1977
BII.Supercontig2.113.6828	331618	339690	8073
BII.Supercontig2.113.6829	342660	342895	236
BII.Supercontig2.114.6831	5559	7373	1815
BII.Supercontig2.114.6834	24154	36334	12181
BII.Supercontig2.114.6835	43362	48595	5234
BII.Supercontig2.114.6836	50776	56894	6119
BII.Supercontig2.114.6837	58116	63659	5544
BII.Supercontig2.114.6838	73205	77968	4764
BII.Supercontig2.114.6839	78973	79817	845
BII.Supercontig2.114.6840	87483	92765	5283
BII.Supercontig2.114.6841	95598	97911	2314
BII.Supercontig2.114.6849	129704	134381	4678
BII.Supercontig2.114.6850	136736	140467	3732
BII.Supercontig2.114.6851	142409	153094	10686
BII.Supercontig2.114.6852	155643	160443	4801
BII.Supercontig2.114.6855	167934	171716	3783
BII.Supercontig2.114.6856	174411	175612	1202
BII.Supercontig2.114.6857	178064	181642	3579
BII.Supercontig2.114.6859	206152	208243	2092
BII.Supercontig2.114.6861	222210	226269	4060
BII.Supercontig2.114.6863	240588	245090	4503
BII.Supercontig2.114.6864	250541	253351	2811
BII.Supercontig2.114.6865	256023	264214	8192
BII.Supercontig2.114.6866	267877	277612	9736
BII.Supercontig2.114.6872	320041	320757	717
BII.Supercontig2.114.6873	323308	326008	2701
BII.Supercontig2.115.6883	70533	77261	6729
BII.Supercontig2.115.6884	79573	79718	146
BII.Supercontig2.115.6885	88370	92798	4429
BII.Supercontig2.115.6887	108527	112806	4280
BII.Supercontig2.115.6888	114932	116969	2038
BII.Supercontig2.115.6890	123445	139603	16159
BII.Supercontig2.115.6894	167383	167833	451
BII.Supercontig2.115.6895	171370	176538	5169
BII.Supercontig2.115.6896	179723	184114	4392
BII.Supercontig2.115.6897	189672	196807	7136
BII.Supercontig2.115.6898	200716	202915	2200
BII.Supercontig2.115.6901	216677	219710	3034
BII.Supercontig2.115.6906	244921	246630	1710
BII.Supercontig2.115.6907	261625	263455	1831
BII.Supercontig2.115.6908	269523	277437	7915
BII.Supercontig2.115.6909	292274	295990	3717
BII.Supercontig2.115.6911	305045	309265	4221
BII.Supercontig2.115.6912	313131	318399	5269
BII.Supercontig2.115.6913	320660	324690	4031
BII.Supercontig2.115.6914	329917	333615	3699
BII.Supercontig2.116.6915	5474	7367	1894
BII.Supercontig2.116.6916	10585	13633	3049
BII.Supercontig2.116.6917	14713	17916	3204
BII.Supercontig2.116.6918	18953	22697	3745
BII.Supercontig2.116.6919	34065	35821	1757
BII.Supercontig2.116.6920	40398	43987	3590
BII.Supercontig2.116.6923	53411	60326	6916
BII.Supercontig2.116.6924	62619	67106	4488
BII.Supercontig2.116.6925	68078	79777	11700
BII.Supercontig2.116.6926	80568	85315	4748
BII.Supercontig2.116.6928	92908	96078	3171
BII.Supercontig2.116.6929	98148	103363	5216
BII.Supercontig2.116.6930	105634	113776	8143
BII.Supercontig2.116.6931	121293	122972	1680
BII.Supercontig2.116.6933	126711	139172	12462
BII.Supercontig2.116.6937	148162	162013	13852
BII.Supercontig2.116.6938	169331	176403	7073
BII.Supercontig2.116.6939	179206	182955	3750
BII.Supercontig2.116.6940	184624	200873	16250
BII.Supercontig2.116.6941	203722	210038	6317
BII.Supercontig2.116.6945	232134	241404	9271
BII.Supercontig2.116.6949	255211	258188	2978
BII.Supercontig2.116.6950	260100	262571	2472
BII.Supercontig2.116.6951	272288	273421	1134
BII.Supercontig2.116.6953	281720	285066	3347
BII.Supercontig2.116.6955	293373	302186	8814
BII.Supercontig2.116.6956	304340	305442	1103
BII.Supercontig2.116.6957	306423	318102	11680
BII.Supercontig2.116.6958	325423	329514	4092
BII.Supercontig2.117.6961	31801	37963	6163
BII.Supercontig2.117.6963	70792	73046	2255
BII.Supercontig2.117.6964	75883	78860	2978
BII.Supercontig2.117.6966	134094	135912	1819
BII.Supercontig2.117.6967	138497	140722	2226
BII.Supercontig2.117.6968	163392	164583	1192
BII.Supercontig2.117.6970	195500	195744	245
BII.Supercontig2.117.6973	253545	256561	3017
BII.Supercontig2.117.6974	265965	267713	1749
BII.Supercontig2.117.6975	288556	291237	2682
BII.Supercontig2.117.6976	296491	299822	3332
BII.Supercontig2.118.6979	4137	9147	5011
BII.Supercontig2.118.6980	33345	37769	4425
BII.Supercontig2.118.6983	40189	40896	708
BII.Supercontig2.118.6984	44720	48492	3773
BII.Supercontig2.118.6985	61003	64070	3068
BII.Supercontig2.118.6987	78108	79452	1345
BII.Supercontig2.118.6988	81302	82399	1098
BII.Supercontig2.118.6989	83293	84096	804
BII.Supercontig2.118.6991	93191	93692	502
BII.Supercontig2.118.6994	103887	108775	4889
BII.Supercontig2.118.6998	147285	149106	1822
BII.Supercontig2.118.7006	188918	192281	3364
BII.Supercontig2.118.7008	197577	198099	523
BII.Supercontig2.118.7011	207850	217613	9764
BII.Supercontig2.118.7012	219495	224770	5276
BII.Supercontig2.118.7013	225753	228384	2632
BII.Supercontig2.118.7015	232470	235131	2662
BII.Supercontig2.118.7017	246972	248510	1539
BII.Supercontig2.118.7018	253701	256651	2951
BII.Supercontig2.118.7019	259380	265813	6434
BII.Supercontig2.118.7020	274176	278191	4016
BII.Supercontig2.118.7021	283072	283368	297
BII.Supercontig2.118.7022	284382	286786	2405
BII.Supercontig2.118.7023	288868	291719	2852
BII.Supercontig2.118.7024	293542	302033	8492
BII.Supercontig2.118.7027	321324	326307	4984
BII.Supercontig2.118.7030	328856	329186	331
BII.Supercontig2.119.12411	988	14514	13527
BII.Supercontig2.119.7032	33393	34511	1119
BII.Supercontig2.119.7033	44263	50866	6604
BII.Supercontig2.119.7034	84857	90736	5880
BII.Supercontig2.119.7036	99600	102673	3074
BII.Supercontig2.119.7038	106905	108847	1943
BII.Supercontig2.119.7039	113649	115655	2007
BII.Supercontig2.119.7040	138582	142053	3472
BII.Supercontig2.119.7041	144790	148408	3619
BII.Supercontig2.119.7043	185161	188219	3059
BII.Supercontig2.119.7044	192585	199096	6512
BII.Supercontig2.119.7045	202154	206166	4013
BII.Supercontig2.119.7047	229813	231256	1444
BII.Supercontig2.119.7048	234878	236146	1269
BII.Supercontig2.119.7049	238201	240881	2681
BII.Supercontig2.119.7050	246655	249033	2379
BII.Supercontig2.119.7051	252076	255967	3892
BII.Supercontig2.119.7052	271116	273388	2273
BII.Supercontig2.119.7053	277252	279254	2003
BII.Supercontig2.119.7055	300329	306281	5953
BII.Supercontig2.119.7056	309466	310985	1520
BII.Supercontig2.119.7057	312232	317375	5144
BII.Supercontig2.119.7058	322083	323505	1423
BII.Supercontig2.119.7059	336569	339267	2699
BII.Supercontig2.12.1473	36052	38308	2257
BII.Supercontig2.12.1474	44928	46457	1530
BII.Supercontig2.12.1475	72437	73114	678
BII.Supercontig2.12.1477	161718	163866	2149
BII.Supercontig2.12.1478	179027	180582	1556
BII.Supercontig2.12.1479	199662	200228	567
BII.Supercontig2.12.1480	237531	243328	5798
BII.Supercontig2.12.1481	254110	255124	1015
BII.Supercontig2.12.1482	261322	261985	664
BII.Supercontig2.12.1484	356733	359005	2273
BII.Supercontig2.12.1485	373444	377014	3571
BII.Supercontig2.12.1486	384929	386364	1436
BII.Supercontig2.12.1489	474906	475940	1035
BII.Supercontig2.12.1491	543005	545221	2217
BII.Supercontig2.12.1492	560087	565278	5192
BII.Supercontig2.12.1493	570592	571648	1057
BII.Supercontig2.12.1494	580285	582097	1813
BII.Supercontig2.12.1495	590008	591176	1169
BII.Supercontig2.12.1496	612041	612809	769
BII.Supercontig2.12.1497	615561	620465	4905
BII.Supercontig2.12.1499	717695	718347	653
BII.Supercontig2.12.1500	728076	730572	2497
BII.Supercontig2.12.1504	771244	776501	5258
BII.Supercontig2.12.1510	830518	832876	2359
BII.Supercontig2.12.1511	867271	869091	1821
BII.Supercontig2.12.1512	875102	875910	809
BII.Supercontig2.12.1513	944490	947218	2729
BII.Supercontig2.12.1514	967951	969010	1060
BII.Supercontig2.12.1515	971308	972136	829
BII.Supercontig2.12.1519	1052326	1053244	919
BII.Supercontig2.12.1520	1060914	1063381	2468
BII.Supercontig2.12.1522	1068303	1072992	4690
BII.Supercontig2.12.1524	1089625	1090847	1223
BII.Supercontig2.12.1525	1092131	1095018	2888
BII.Supercontig2.12.1526	1096121	1098717	2597
BII.Supercontig2.12.1527	1101672	1104050	2379
BII.Supercontig2.12.1528	1111715	1113680	1966
BII.Supercontig2.12.1529	1131270	1131856	587
BII.Supercontig2.12.1531	1136473	1138135	1663
BII.Supercontig2.12.1534	1186453	1189706	3254
BII.Supercontig2.12.1535	1195482	1200615	5134
BII.Supercontig2.12.1537	1277879	1279239	1361
BII.Supercontig2.12.1539	1335168	1337401	2234
BII.Supercontig2.12.1545	1491623	1499517	7895
BII.Supercontig2.12.1546	1501009	1502865	1857
BII.Supercontig2.12.1548	1506003	1510862	4860
BII.Supercontig2.12.1549	1515841	1519207	3367
BII.Supercontig2.12.1550	1523632	1525117	1486
BII.Supercontig2.12.1551	1528234	1531412	3179
BII.Supercontig2.12.1552	1533992	1534371	380
BII.Supercontig2.12.1553	1551242	1553804	2563
BII.Supercontig2.12.1554	1564612	1565625	1014
BII.Supercontig2.12.1555	1592260	1593209	950
BII.Supercontig2.12.1556	1602155	1605074	2920
BII.Supercontig2.12.1557	1606893	1611660	4768
BII.Supercontig2.12.1559	1618141	1619008	868
BII.Supercontig2.12.1560	1629546	1632202	2657
BII.Supercontig2.12.1563	1671777	1673938	2162
BII.Supercontig2.12.1564	1684198	1691505	7308
BII.Supercontig2.12.1565	1704448	1706502	2055
BII.Supercontig2.12.1567	1711765	1713944	2180
BII.Supercontig2.12.1568	1716034	1718705	2672
BII.Supercontig2.12.1569	1720274	1723980	3707
BII.Supercontig2.12.1570	1735430	1736245	816
BII.Supercontig2.120.7061	12007	12416	410
BII.Supercontig2.120.7062	35447	39979	4533
BII.Supercontig2.120.7063	51495	51938	444
BII.Supercontig2.120.7064	60828	62385	1558
BII.Supercontig2.120.7065	79842	80056	215
BII.Supercontig2.120.7067	80765	81650	886
BII.Supercontig2.120.7069	141666	145412	3747
BII.Supercontig2.120.7070	160817	163564	2748
BII.Supercontig2.120.7072	196055	198159	2105
BII.Supercontig2.120.7073	202512	205569	3058
BII.Supercontig2.120.7076	236981	237772	792
BII.Supercontig2.120.7079	262888	263104	217
BII.Supercontig2.120.7083	288653	290638	1986
BII.Supercontig2.120.7216	89363	89536	174
BII.Supercontig2.121.7092	24913	31676	6764
BII.Supercontig2.121.7099	50873	57243	6371
BII.Supercontig2.121.7100	58863	59787	925
BII.Supercontig2.121.7102	69729	72288	2560
BII.Supercontig2.121.7104	91437	96218	4782
BII.Supercontig2.121.7105	98186	99485	1300
BII.Supercontig2.121.7110	153558	156960	3403
BII.Supercontig2.121.7112	177780	183480	5701
BII.Supercontig2.121.7114	204352	206825	2474
BII.Supercontig2.121.7115	211013	220816	9804
BII.Supercontig2.121.7116	226537	228623	2087
BII.Supercontig2.121.7117	231388	233073	1686
BII.Supercontig2.121.7118	235703	238185	2483
BII.Supercontig2.121.7119	248991	253650	4660
BII.Supercontig2.121.7120	264246	269041	4796
BII.Supercontig2.122.7124	12599	14112	1514
BII.Supercontig2.122.7125	18492	30537	12046
BII.Supercontig2.122.7126	35362	40473	5112
BII.Supercontig2.122.7127	86585	87690	1106
BII.Supercontig2.122.7128	190357	192498	2142
BII.Supercontig2.122.7129	202042	204658	2617
BII.Supercontig2.122.7130	284514	285904	1391
BII.Supercontig2.123.11640	265369	265860	492
BII.Supercontig2.123.7134	18821	21095	2275
BII.Supercontig2.123.7137	32277	34259	1983
BII.Supercontig2.123.7138	42417	44988	2572
BII.Supercontig2.123.7139	52127	54648	2522
BII.Supercontig2.123.7140	61753	65398	3646
BII.Supercontig2.123.7144	89899	91189	1291
BII.Supercontig2.123.7146	98240	99072	833
BII.Supercontig2.123.7148	109798	111732	1935
BII.Supercontig2.123.7149	124888	126724	1837
BII.Supercontig2.123.7150	132987	134708	1722
BII.Supercontig2.123.7151	136561	138782	2222
BII.Supercontig2.123.7152	141023	142917	1895
BII.Supercontig2.123.7153	151815	154317	2503
BII.Supercontig2.123.7154	155355	160651	5297
BII.Supercontig2.123.7155	166346	167465	1120
BII.Supercontig2.123.7156	176856	178204	1349
BII.Supercontig2.123.7157	180787	182374	1588
BII.Supercontig2.123.7158	199071	201668	2598
BII.Supercontig2.123.7159	210962	212353	1392
BII.Supercontig2.123.7160	214537	215546	1010
BII.Supercontig2.123.7161	222315	227010	4696
BII.Supercontig2.123.7162	240972	243213	2242
BII.Supercontig2.123.7164	258380	276744	18365
BII.Supercontig2.123.7168	305003	314913	9911
BII.Supercontig2.124.7173	27850	30871	3022
BII.Supercontig2.124.7174	33192	37198	4007
BII.Supercontig2.124.7176	52251	59429	7179
BII.Supercontig2.124.7177	74639	75088	450
BII.Supercontig2.124.7178	76544	78225	1682
BII.Supercontig2.124.7182	124686	128816	4131
BII.Supercontig2.124.7183	129691	130743	1053
BII.Supercontig2.124.7184	136992	140571	3580
BII.Supercontig2.124.7185	143051	145672	2622
BII.Supercontig2.124.7187	154897	157259	2363
BII.Supercontig2.124.7188	160233	167337	7105
BII.Supercontig2.124.7189	171448	174947	3500
BII.Supercontig2.124.7197	227575	227962	388
BII.Supercontig2.124.7198	229825	251604	21780
BII.Supercontig2.124.7199	264557	266704	2148
BII.Supercontig2.124.7200	268703	273176	4474
BII.Supercontig2.124.7201	276225	281438	5214
BII.Supercontig2.124.7202	286946	293222	6277
BII.Supercontig2.124.7203	299034	305502	6469
BII.Supercontig2.124.7204	308119	312039	3921
BII.Supercontig2.125.7217	192912	197163	4252
BII.Supercontig2.125.7224	182549	189233	6685
BII.Supercontig2.125.7227	246854	255925	9072
BII.Supercontig2.125.7228	256992	267027	10036
BII.Supercontig2.125.7229	282646	284874	2229
BII.Supercontig2.125.7230	290171	292249	2079
BII.Supercontig2.126.7231	27888	31405	3518
BII.Supercontig2.126.7233	45609	46459	851
BII.Supercontig2.126.7235	84330	85213	884
BII.Supercontig2.126.7236	95097	95697	601
BII.Supercontig2.126.7237	100017	101573	1557
BII.Supercontig2.126.7238	114629	117297	2669
BII.Supercontig2.126.7239	124393	128876	4484
BII.Supercontig2.126.7243	133651	138117	4467
BII.Supercontig2.126.7246	161560	165042	3483
BII.Supercontig2.126.7247	177037	179458	2422
BII.Supercontig2.126.7251	288877	290058	1182
BII.Supercontig2.127.7252	15919	18429	2511
BII.Supercontig2.127.7254	31756	35319	3564
BII.Supercontig2.127.7255	42126	43782	1657
BII.Supercontig2.127.7256	61282	63001	1720
BII.Supercontig2.127.7257	69341	70819	1479
BII.Supercontig2.127.7260	174884	175197	314
BII.Supercontig2.127.7261	184346	187783	3438
BII.Supercontig2.127.7262	198532	200735	2204
BII.Supercontig2.127.7264	230385	232139	1755
BII.Supercontig2.127.7265	246688	250166	3479
BII.Supercontig2.127.7267	283342	285579	2238
BII.Supercontig2.128.10181	2210	12480	10271
BII.Supercontig2.128.7269	37277	40362	3086
BII.Supercontig2.128.7271	51344	62138	10795
BII.Supercontig2.128.7275	105344	106993	1650
BII.Supercontig2.128.7278	121761	122607	847
BII.Supercontig2.128.7279	123812	127670	3859
BII.Supercontig2.128.7280	134887	137641	2755
BII.Supercontig2.128.7281	138651	141629	2979
BII.Supercontig2.128.7282	143721	146759	3039
BII.Supercontig2.128.7283	152587	154560	1974
BII.Supercontig2.128.7284	159290	161645	2356
BII.Supercontig2.128.7287	194752	199244	4493
BII.Supercontig2.128.7291	204927	211854	6928
BII.Supercontig2.128.7292	213051	215961	2911
BII.Supercontig2.128.7293	242846	244067	1222
BII.Supercontig2.128.7294	247610	250762	3153
BII.Supercontig2.128.7296	259525	264456	4932
BII.Supercontig2.129.7301	29916	30561	646
BII.Supercontig2.129.7302	51331	51818	488
BII.Supercontig2.129.7303	55263	56111	849
BII.Supercontig2.129.7304	58706	61396	2691
BII.Supercontig2.129.7305	68814	70058	1245
BII.Supercontig2.129.7306	77599	79463	1865
BII.Supercontig2.129.7307	101661	103827	2167
BII.Supercontig2.129.7308	106009	111683	5675
BII.Supercontig2.129.7309	114539	121188	6650
BII.Supercontig2.129.7310	122502	124411	1910
BII.Supercontig2.129.7311	129405	130174	770
BII.Supercontig2.129.7312	142254	143563	1310
BII.Supercontig2.129.7314	181024	184220	3197
BII.Supercontig2.129.7315	196956	198099	1144
BII.Supercontig2.129.7316	203875	211985	8111
BII.Supercontig2.129.7317	213948	216665	2718
BII.Supercontig2.129.7318	223287	228743	5457
BII.Supercontig2.129.7324	264887	268876	3990
BII.Supercontig2.129.7326	287766	288209	444
BII.Supercontig2.129.7327	290386	293534	3149
BII.Supercontig2.13.1670	1270231	1275036	4806
BII.Supercontig2.13.1672	1277735	1284684	6950
BII.Supercontig2.13.1673	1288205	1290145	1941
BII.Supercontig2.13.1675	1291673	1294118	2446
BII.Supercontig2.13.1678	1307373	1309265	1893
BII.Supercontig2.13.1679	1310682	1312051	1370
BII.Supercontig2.13.1680	1327785	1331359	3575
BII.Supercontig2.13.1682	1359817	1362658	2842
BII.Supercontig2.13.1683	1364433	1377952	13520
BII.Supercontig2.13.1684	1380546	1388777	8232
BII.Supercontig2.13.1685	1391928	1392974	1047
BII.Supercontig2.13.1686	1431870	1434723	2854
BII.Supercontig2.13.1687	1440074	1441884	1811
BII.Supercontig2.13.1688	1444115	1446253	2139
BII.Supercontig2.13.1690	1482319	1482853	535
BII.Supercontig2.13.1692	1511408	1517543	6136
BII.Supercontig2.13.1693	1519452	1520632	1181
BII.Supercontig2.13.1694	1521736	1528362	6627
BII.Supercontig2.13.1695	1555473	1558736	3264
BII.Supercontig2.13.1696	1582585	1585163	2579
BII.Supercontig2.13.1697	1587762	1589121	1360
BII.Supercontig2.13.1699	1602582	1605178	2597
BII.Supercontig2.13.1700	1613318	1614162	845
BII.Supercontig2.13.1701	1633361	1633963	603
BII.Supercontig2.13.1704	1649848	1663769	13922
BII.Supercontig2.13.1705	1666040	1677080	11041
BII.Supercontig2.13.1706	1680435	1682434	2000
BII.Supercontig2.13.1707	1683758	1689826	6069
BII.Supercontig2.130.7328	1808	2533	726
BII.Supercontig2.130.7330	11704	12728	1025
BII.Supercontig2.130.7331	37522	39528	2007
BII.Supercontig2.130.7332	84830	86861	2032
BII.Supercontig2.130.7333	98052	98926	875
BII.Supercontig2.130.7337	135563	137224	1662
BII.Supercontig2.130.7339	159435	160937	1503
BII.Supercontig2.130.7341	186499	188172	1674
BII.Supercontig2.130.7344	223218	225981	2764
BII.Supercontig2.130.7351	252864	271744	18881
BII.Supercontig2.130.7352	272792	275426	2635
BII.Supercontig2.131.12094	63834	89621	25788
BII.Supercontig2.131.7353	10792	13751	2960
BII.Supercontig2.131.7355	35730	38057	2328
BII.Supercontig2.131.7357	91996	103239	11244
BII.Supercontig2.131.7358	107039	118312	11274
BII.Supercontig2.131.7361	136234	137206	973
BII.Supercontig2.131.7362	142159	145792	3634
BII.Supercontig2.131.7369	212927	213578	652
BII.Supercontig2.131.7370	213855	221159	7305
BII.Supercontig2.131.7374	239723	242462	2740
BII.Supercontig2.131.7375	245210	247160	1951
BII.Supercontig2.132.7383	25084	29786	4703
BII.Supercontig2.132.7390	101669	108117	6449
BII.Supercontig2.132.7393	115646	118686	3041
BII.Supercontig2.132.7394	122230	131513	9284
BII.Supercontig2.132.7397	147570	149554	1985
BII.Supercontig2.132.7400	164838	167270	2433
BII.Supercontig2.132.7401	168544	171305	2762
BII.Supercontig2.132.7403	172673	184917	12245
BII.Supercontig2.132.7404	201862	213430	11569
BII.Supercontig2.132.7405	214630	217786	3157
BII.Supercontig2.132.7406	218872	222694	3823
BII.Supercontig2.132.7407	226230	231637	5408
BII.Supercontig2.132.7408	232960	236968	4009
BII.Supercontig2.132.7409	238772	240190	1419
BII.Supercontig2.132.7411	260511	262678	2168
BII.Supercontig2.132.7412	278928	280310	1383
BII.Supercontig2.132.7413	283936	290837	6902
BII.Supercontig2.133.7414	9424	11206	1783
BII.Supercontig2.133.7417	36964	39424	2461
BII.Supercontig2.133.7418	41362	43120	1759
BII.Supercontig2.133.7419	45064	55755	10692
BII.Supercontig2.133.7420	56945	60963	4019
BII.Supercontig2.133.7422	69881	71404	1524
BII.Supercontig2.133.7425	90471	97556	7086
BII.Supercontig2.133.7426	102127	102425	299
BII.Supercontig2.133.7427	104984	106616	1633
BII.Supercontig2.133.7429	114533	115699	1167
BII.Supercontig2.133.7432	130521	139062	8542
BII.Supercontig2.133.7434	149382	153720	4339
BII.Supercontig2.133.7437	191220	196165	4946
BII.Supercontig2.133.7440	237574	239165	1592
BII.Supercontig2.133.7444	255414	255768	355
BII.Supercontig2.134.7449	27367	31544	4178
BII.Supercontig2.134.7450	33474	50792	17319
BII.Supercontig2.134.7451	51836	56068	4233
BII.Supercontig2.134.7452	62205	67514	5310
BII.Supercontig2.134.7453	68833	73102	4270
BII.Supercontig2.134.7454	74773	77088	2316
BII.Supercontig2.134.7455	82708	86667	3960
BII.Supercontig2.134.7457	121904	123256	1353
BII.Supercontig2.134.7458	131210	136382	5173
BII.Supercontig2.134.7459	154939	157765	2827
BII.Supercontig2.134.7460	161296	170522	9227
BII.Supercontig2.134.7461	192681	207159	14479
BII.Supercontig2.134.7462	208456	214049	5594
BII.Supercontig2.134.7463	221227	223031	1805
BII.Supercontig2.134.7464	226223	226924	702
BII.Supercontig2.134.7467	248339	248682	344
BII.Supercontig2.134.7468	262101	265937	3837
BII.Supercontig2.134.7469	270444	270685	242
BII.Supercontig2.134.7471	273898	277796	3899
BII.Supercontig2.135.7472	3609	10937	7329
BII.Supercontig2.135.7473	12805	15125	2321
BII.Supercontig2.135.7474	16551	20592	4042
BII.Supercontig2.135.7475	31352	34085	2734
BII.Supercontig2.135.7476	43234	54383	11150
BII.Supercontig2.135.7477	55899	60270	4372
BII.Supercontig2.135.7478	61872	64239	2368
BII.Supercontig2.135.7482	105705	107628	1924
BII.Supercontig2.135.7484	127479	128738	1260
BII.Supercontig2.135.7485	131168	131789	622
BII.Supercontig2.135.7487	190823	196940	6118
BII.Supercontig2.135.7490	238060	241139	3080
BII.Supercontig2.135.7491	243251	245599	2349
BII.Supercontig2.135.7492	250634	254965	4332
BII.Supercontig2.135.7493	262309	265202	2894
BII.Supercontig2.136.7494	10858	20356	9499
BII.Supercontig2.136.7495	29453	31665	2213
BII.Supercontig2.136.7496	54158	59793	5636
BII.Supercontig2.136.7497	65457	68271	2815
BII.Supercontig2.136.7498	109090	115076	5987
BII.Supercontig2.136.7500	147364	149580	2217
BII.Supercontig2.136.7501	157750	161353	3604
BII.Supercontig2.136.7502	164280	167843	3564
BII.Supercontig2.136.7505	195164	200314	5151
BII.Supercontig2.136.7506	212667	215247	2581
BII.Supercontig2.136.7507	216151	221276	5126
BII.Supercontig2.136.7508	235200	237915	2716
BII.Supercontig2.136.7509	239594	250716	11123
BII.Supercontig2.136.7510	253949	261288	7340
BII.Supercontig2.136.7512	270748	274571	3824
BII.Supercontig2.136.7513	276978	284301	7324
BII.Supercontig2.137.7514	3426	18791	15366
BII.Supercontig2.137.7515	19854	23647	3794
BII.Supercontig2.137.7518	71178	74457	3280
BII.Supercontig2.137.7521	143659	147636	3978
BII.Supercontig2.137.7522	154514	157343	2830
BII.Supercontig2.137.7523	165315	167354	2040
BII.Supercontig2.137.7525	175862	176702	841
BII.Supercontig2.137.7526	179694	183635	3942
BII.Supercontig2.137.7533	232378	240837	8460
BII.Supercontig2.137.7534	241886	248713	6828
BII.Supercontig2.137.7535	255252	257891	2640
BII.Supercontig2.137.7537	277627	280829	3203
BII.Supercontig2.138.7538	6630	13983	7354
BII.Supercontig2.138.7539	16345	19334	2990
BII.Supercontig2.138.7541	33774	42547	8774
BII.Supercontig2.138.7542	44436	48591	4156
BII.Supercontig2.138.7543	51017	53405	2389
BII.Supercontig2.138.7544	56630	58946	2317
BII.Supercontig2.138.7545	84262	89718	5457
BII.Supercontig2.138.7546	92183	93204	1022
BII.Supercontig2.138.7547	96185	98039	1855
BII.Supercontig2.138.7548	100329	102649	2321
BII.Supercontig2.138.7549	104417	108767	4351
BII.Supercontig2.138.7550	110546	113319	2774
BII.Supercontig2.138.7551	114327	117313	2987
BII.Supercontig2.138.7555	158765	219376	60612
BII.Supercontig2.139.7556	7997	12675	4679
BII.Supercontig2.139.7563	123270	126211	2942
BII.Supercontig2.139.7567	183523	185873	2351
BII.Supercontig2.139.7568	232430	234726	2297
BII.Supercontig2.139.7569	238248	240543	2296
BII.Supercontig2.139.7570	260200	261481	1282
BII.Supercontig2.14.1708	1564	9918	8355
BII.Supercontig2.14.1710	13183	14449	1267
BII.Supercontig2.14.1711	16758	24612	7855
BII.Supercontig2.14.1712	26273	37471	11199
BII.Supercontig2.14.1713	40825	42569	1745
BII.Supercontig2.14.1714	49086	52612	3527
BII.Supercontig2.14.1715	54924	57309	2386
BII.Supercontig2.14.1761	1255473	1258181	2709
BII.Supercontig2.14.1762	1270555	1272546	1992
BII.Supercontig2.14.1764	1311717	1313575	1859
BII.Supercontig2.14.1765	1315810	1319798	3989
BII.Supercontig2.14.1766	1322509	1326508	4000
BII.Supercontig2.14.1767	1346973	1348567	1595
BII.Supercontig2.14.1768	1363444	1364565	1122
BII.Supercontig2.14.1769	1410308	1412225	1918
BII.Supercontig2.14.1770	1418159	1418858	700
BII.Supercontig2.14.1772	1460474	1463287	2814
BII.Supercontig2.140.7571	18892	23223	4332
BII.Supercontig2.140.7576	83041	83204	164
BII.Supercontig2.140.7578	102457	106138	3682
BII.Supercontig2.140.7580	147233	147672	440
BII.Supercontig2.140.7586	138306	139403	1098
BII.Supercontig2.140.7587	153970	158290	4321
BII.Supercontig2.140.7588	166932	169571	2640
BII.Supercontig2.140.7589	174421	177206	2786
BII.Supercontig2.140.7590	235581	238558	2978
BII.Supercontig2.140.7591	240937	243640	2704
BII.Supercontig2.142.7624	16857	20307	3451
BII.Supercontig2.142.7625	26161	28113	1953
BII.Supercontig2.142.7626	30777	35562	4786
BII.Supercontig2.142.7627	36908	40519	3612
BII.Supercontig2.142.7628	41840	48631	6792
BII.Supercontig2.143.7656	23850	31715	7866
BII.Supercontig2.143.7658	42253	45996	3744
BII.Supercontig2.143.7659	47769	50707	2939
BII.Supercontig2.143.7660	52504	56366	3863
BII.Supercontig2.143.7661	60879	69817	8939
BII.Supercontig2.143.7662	74612	84198	9587
BII.Supercontig2.143.7663	87164	114407	27244
BII.Supercontig2.143.7664	119171	135282	16112
BII.Supercontig2.143.7665	137144	142464	5321
BII.Supercontig2.143.7666	145511	154403	8893
BII.Supercontig2.143.7667	182563	188465	5903
BII.Supercontig2.143.7668	156963	165142	8180
BII.Supercontig2.143.7672	174060	181472	7413
BII.Supercontig2.143.7673	193257	198045	4789
BII.Supercontig2.143.7676	223649	226568	2920
BII.Supercontig2.143.7677	230519	232172	1654
BII.Supercontig2.143.7678	234071	238447	4377
BII.Supercontig2.143.7679	240864	241799	936
BII.Supercontig2.143.7680	247100	251826	4727
BII.Supercontig2.143.7681	255773	258129	2357
BII.Supercontig2.143.7682	267410	273739	6330
BII.Supercontig2.144.7683	4291	6733	2443
BII.Supercontig2.144.7684	7833	9418	1586
BII.Supercontig2.144.7685	15718	31175	15458
BII.Supercontig2.144.7686	35876	36473	598
BII.Supercontig2.144.7688	40429	42789	2361
BII.Supercontig2.144.7690	49689	52850	3162
BII.Supercontig2.144.7691	58260	63023	4764
BII.Supercontig2.144.7692	76417	84588	8172
BII.Supercontig2.144.7693	94073	94649	577
BII.Supercontig2.144.7694	100023	102040	2018
BII.Supercontig2.144.7695	130479	130978	500
BII.Supercontig2.144.7696	142049	143477	1429
BII.Supercontig2.144.7697	155956	157581	1626
BII.Supercontig2.144.7698	197452	199582	2131
BII.Supercontig2.145.7702	7655	27084	19430
BII.Supercontig2.145.7707	71016	74484	3469
BII.Supercontig2.145.7708	79840	82081	2242
BII.Supercontig2.145.7709	86054	87229	1176
BII.Supercontig2.145.7710	94413	94895	483
BII.Supercontig2.145.7715	122079	124409	2331
BII.Supercontig2.145.7717	131148	137524	6377
BII.Supercontig2.145.7718	140039	142435	2397
BII.Supercontig2.145.7719	150509	153891	3383
BII.Supercontig2.145.7722	163415	164841	1427
BII.Supercontig2.145.7723	169780	170915	1136
BII.Supercontig2.145.7732	192685	194633	1949
BII.Supercontig2.145.7733	200117	203174	3058
BII.Supercontig2.145.7734	204762	205295	534
BII.Supercontig2.145.7739	232689	233958	1270
BII.Supercontig2.146.7745	738	5708	4971
BII.Supercontig2.146.7746	22135	29200	7066
BII.Supercontig2.146.7748	36787	41764	4978
BII.Supercontig2.146.7749	48018	56474	8457
BII.Supercontig2.146.7750	57781	63872	6092
BII.Supercontig2.146.7752	70766	72938	2173
BII.Supercontig2.146.7753	89206	93430	4225
BII.Supercontig2.146.7754	97357	98131	775
BII.Supercontig2.146.7755	99083	103310	4228
BII.Supercontig2.146.7756	106615	112477	5863
BII.Supercontig2.146.7757	113604	117152	3549
BII.Supercontig2.146.7759	128968	130307	1340
BII.Supercontig2.146.7760	141965	143790	1826
BII.Supercontig2.146.7761	147877	149343	1467
BII.Supercontig2.146.7764	178892	179853	962
BII.Supercontig2.146.7766	195964	198874	2911
BII.Supercontig2.146.7767	202134	210574	8441
BII.Supercontig2.146.7768	226724	229524	2801
BII.Supercontig2.146.7769	238856	244250	5395
BII.Supercontig2.147.7770	6247	10596	4350
BII.Supercontig2.147.7772	23546	30848	7303
BII.Supercontig2.147.7774	42827	48458	5632
BII.Supercontig2.147.7775	50218	54173	3956
BII.Supercontig2.147.7776	58745	61467	2723
BII.Supercontig2.147.7778	78341	84984	6644
BII.Supercontig2.147.7779	89791	94668	4878
BII.Supercontig2.147.7780	113325	115237	1913
BII.Supercontig2.147.7782	121657	122628	972
BII.Supercontig2.147.7783	128210	131921	3712
BII.Supercontig2.147.7784	134404	136763	2360
BII.Supercontig2.147.7785	139388	140753	1366
BII.Supercontig2.147.7786	144186	145491	1306
BII.Supercontig2.147.7788	153813	157033	3221
BII.Supercontig2.147.7789	159253	159531	279
BII.Supercontig2.147.7792	184519	187494	2976
BII.Supercontig2.147.7793	201697	205952	4256
BII.Supercontig2.147.7794	210525	213532	3008
BII.Supercontig2.147.7796	222645	226386	3742
BII.Supercontig2.147.7797	230338	232195	1858
BII.Supercontig2.147.7798	242200	249001	6802
BII.Supercontig2.148.12412	253423	254092	670
BII.Supercontig2.148.7799	5487	10045	4559
BII.Supercontig2.148.7800	12460	13545	1086
BII.Supercontig2.148.7801	17592	18908	1317
BII.Supercontig2.148.7802	22264	24502	2239
BII.Supercontig2.148.7803	27573	34603	7031
BII.Supercontig2.148.7808	60634	65623	4990
BII.Supercontig2.148.7809	68156	70146	1991
BII.Supercontig2.148.7810	72917	78060	5144
BII.Supercontig2.148.7811	81350	82969	1620
BII.Supercontig2.148.7812	96891	101147	4257
BII.Supercontig2.148.7813	107082	113305	6224
BII.Supercontig2.148.7814	114512	119661	5150
BII.Supercontig2.148.7815	123349	126814	3466
BII.Supercontig2.148.7818	143574	145270	1697
BII.Supercontig2.148.7819	155821	158578	2758
BII.Supercontig2.148.7820	165731	167823	2093
BII.Supercontig2.148.7821	178634	179533	900
BII.Supercontig2.148.7822	180634	184433	3800
BII.Supercontig2.148.7823	185224	187408	2185
BII.Supercontig2.148.7828	221844	226178	4335
BII.Supercontig2.149.7829	12830	16567	3738
BII.Supercontig2.149.7832	30080	38760	8681
BII.Supercontig2.149.7833	41279	51061	9783
BII.Supercontig2.149.7836	68660	73730	5071
BII.Supercontig2.149.7837	76241	80759	4519
BII.Supercontig2.149.7838	81757	86176	4420
BII.Supercontig2.149.7839	91068	98487	7420
BII.Supercontig2.149.7845	116126	125290	9165
BII.Supercontig2.149.7849	151627	151901	275
BII.Supercontig2.149.7851	149069	149220	152
BII.Supercontig2.149.7852	152271	156301	4031
BII.Supercontig2.149.7854	173068	174774	1707
BII.Supercontig2.149.7855	179855	184820	4966
BII.Supercontig2.149.7857	199676	201824	2149
BII.Supercontig2.149.7859	216436	218689	2254
BII.Supercontig2.149.7860	222343	229618	7276
BII.Supercontig2.149.7861	230823	233120	2298
BII.Supercontig2.149.7862	237291	238399	1109
BII.Supercontig2.149.7863	240086	244768	4683
BII.Supercontig2.15.1773	5761	7506	1746
BII.Supercontig2.15.1774	10028	13755	3728
BII.Supercontig2.15.1775	22433	24849	2417
BII.Supercontig2.15.1777	27545	31593	4049
BII.Supercontig2.15.1778	33726	35209	1484
BII.Supercontig2.15.1779	36658	40326	3669
BII.Supercontig2.15.1780	62405	64309	1905
BII.Supercontig2.15.1781	68132	70997	2866
BII.Supercontig2.15.1782	79718	80348	631
BII.Supercontig2.15.1783	83510	85794	2285
BII.Supercontig2.15.1785	113858	120977	7120
BII.Supercontig2.15.1786	126435	127463	1029
BII.Supercontig2.15.1787	155947	161981	6035
BII.Supercontig2.15.1790	196961	209424	12464
BII.Supercontig2.15.1791	217435	222239	4805
BII.Supercontig2.15.1792	223507	239976	16470
BII.Supercontig2.15.1794	294778	298116	3339
BII.Supercontig2.15.1795	327778	328548	771
BII.Supercontig2.15.1796	334532	336682	2151
BII.Supercontig2.15.1798	353064	356683	3620
BII.Supercontig2.15.1799	365432	368755	3324
BII.Supercontig2.15.1800	374810	376093	1284
BII.Supercontig2.15.1802	406293	407343	1051
BII.Supercontig2.15.1804	428732	431778	3047
BII.Supercontig2.15.1805	470694	473172	2479
BII.Supercontig2.15.1806	481263	485130	3868
BII.Supercontig2.15.1807	546586	551249	4664
BII.Supercontig2.15.1808	556370	558956	2587
BII.Supercontig2.15.1809	571448	574932	3485
BII.Supercontig2.15.1810	611022	612217	1196
BII.Supercontig2.15.1811	651971	654994	3024
BII.Supercontig2.15.1812	665547	668598	3052
BII.Supercontig2.15.1813	674502	676018	1517
BII.Supercontig2.15.1815	693840	696975	3136
BII.Supercontig2.15.1817	718920	722944	4025
BII.Supercontig2.15.1818	790419	792393	1975
BII.Supercontig2.15.1820	802867	804620	1754
BII.Supercontig2.15.1821	893516	894982	1467
BII.Supercontig2.15.1822	898159	899642	1484
BII.Supercontig2.15.1825	935261	936628	1368
BII.Supercontig2.15.1826	945506	946670	1165
BII.Supercontig2.15.1827	990035	1000729	10695
BII.Supercontig2.15.1828	1004031	1012804	8774
BII.Supercontig2.15.1829	1016640	1023582	6943
BII.Supercontig2.15.1830	1038142	1041319	3178
BII.Supercontig2.15.1831	1327728	1328624	897
BII.Supercontig2.15.1833	1105717	1106420	704
BII.Supercontig2.15.1834	1118519	1125303	6785
BII.Supercontig2.15.1835	1144075	1148614	4540
BII.Supercontig2.15.1837	1194347	1195111	765
BII.Supercontig2.15.1838	1249693	1251669	1977
BII.Supercontig2.15.1839	1258272	1258826	555
BII.Supercontig2.15.1840	1272876	1274205	1330
BII.Supercontig2.15.1841	1303531	1304962	1432
BII.Supercontig2.15.1842	1383528	1384166	639
BII.Supercontig2.15.1843	1388019	1388846	828
BII.Supercontig2.15.1844	1414861	1415260	400
BII.Supercontig2.15.1845	1420876	1422193	1318
BII.Supercontig2.150.7867	23112	25820	2709
BII.Supercontig2.150.7868	47421	51333	3913
BII.Supercontig2.150.7870	87794	90802	3009
BII.Supercontig2.150.7871	108932	111824	2893
BII.Supercontig2.150.7872	130197	131906	1710
BII.Supercontig2.150.7875	181737	183214	1478
BII.Supercontig2.150.7876	210994	216594	5601
BII.Supercontig2.151.7879	19861	27800	7940
BII.Supercontig2.151.7880	30285	31905	1621
BII.Supercontig2.151.7897	148016	150756	2741
BII.Supercontig2.151.7899	157450	158374	925
BII.Supercontig2.151.7900	166485	170896	4412
BII.Supercontig2.151.7901	176626	180013	3388
BII.Supercontig2.151.7902	181850	183700	1851
BII.Supercontig2.151.7903	187172	193479	6308
BII.Supercontig2.151.7904	195010	196972	1963
BII.Supercontig2.151.7905	198339	199575	1237
BII.Supercontig2.151.7906	200601	203238	2638
BII.Supercontig2.151.7909	214291	217340	3050
BII.Supercontig2.151.7910	220076	224850	4775
BII.Supercontig2.151.7911	228956	236887	7932
BII.Supercontig2.151.7912	238042	240825	2784
BII.Supercontig2.152.7914	17497	24597	7101
BII.Supercontig2.152.7915	30476	32106	1631
BII.Supercontig2.152.7917	82153	85350	3198
BII.Supercontig2.152.7918	112028	113727	1700
BII.Supercontig2.152.7919	142932	145627	2696
BII.Supercontig2.152.7920	151505	153840	2336
BII.Supercontig2.152.7921	157197	157771	575
BII.Supercontig2.152.7922	170565	172322	1758
BII.Supercontig2.152.7923	177682	181874	4193
BII.Supercontig2.152.7925	202825	205868	3044
BII.Supercontig2.152.7926	211941	217174	5234
BII.Supercontig2.152.7927	220598	226253	5656
BII.Supercontig2.153.7931	63059	65514	2456
BII.Supercontig2.153.7932	7744	17131	9388
BII.Supercontig2.153.7933	19507	24633	5127
BII.Supercontig2.153.7934	27096	30121	3026
BII.Supercontig2.153.7935	33423	37049	3627
BII.Supercontig2.153.7936	55140	58684	3545
BII.Supercontig2.153.7937	83433	93806	10374
BII.Supercontig2.153.7938	94801	96481	1681
BII.Supercontig2.153.7940	101200	101472	273
BII.Supercontig2.153.7941	102975	107943	4969
BII.Supercontig2.153.7942	117926	120940	3015
BII.Supercontig2.153.7943	125668	128092	2425
BII.Supercontig2.153.7946	160109	173363	13255
BII.Supercontig2.153.7947	186279	188647	2369
BII.Supercontig2.153.7948	191973	193986	2014
BII.Supercontig2.153.7951	207491	208434	944
BII.Supercontig2.153.7952	226703	231642	4940
BII.Supercontig2.154.7929	254	3273	3020
BII.Supercontig2.154.7954	11748	17842	6095
BII.Supercontig2.154.7961	93346	93533	188
BII.Supercontig2.154.7963	97673	105516	7844
BII.Supercontig2.154.7964	106609	112902	6294
BII.Supercontig2.154.7965	114591	124308	9718
BII.Supercontig2.154.7966	139142	141566	2425
BII.Supercontig2.154.7967	195466	198665	3200
BII.Supercontig2.154.7968	210552	213750	3199
BII.Supercontig2.154.7969	216235	235012	18778
BII.Supercontig2.154.7970	239570	244565	4996
BII.Supercontig2.155.7971	2503	8686	6184
BII.Supercontig2.155.7972	12162	16070	3909
BII.Supercontig2.155.7973	26175	29095	2921
BII.Supercontig2.155.7974	30402	36654	6253
BII.Supercontig2.155.7981	60671	64696	4026
BII.Supercontig2.155.7982	72782	73747	966
BII.Supercontig2.155.7983	83331	96893	13563
BII.Supercontig2.155.7984	99343	107705	8363
BII.Supercontig2.155.7986	126927	132423	5497
BII.Supercontig2.155.7987	134461	137280	2820
BII.Supercontig2.155.7988	138572	141294	2723
BII.Supercontig2.155.7989	143098	143665	568
BII.Supercontig2.155.7990	144983	151893	6911
BII.Supercontig2.155.7993	167549	183608	16060
BII.Supercontig2.155.7994	184805	187422	2618
BII.Supercontig2.155.7995	189608	195542	5935
BII.Supercontig2.155.7996	196891	199233	2343
BII.Supercontig2.155.7998	222394	224786	2393
BII.Supercontig2.155.7999	228697	230906	2210
BII.Supercontig2.155.8000	232475	235800	3326
BII.Supercontig2.155.8002	243565	245176	1612
BII.Supercontig2.156.8010	85883	88084	2202
BII.Supercontig2.156.8011	98465	105595	7131
BII.Supercontig2.156.8012	109208	118295	9088
BII.Supercontig2.156.8013	132004	132828	825
BII.Supercontig2.156.8014	134005	134593	589
BII.Supercontig2.156.8016	162128	168009	5882
BII.Supercontig2.156.8017	170828	172297	1470
BII.Supercontig2.156.8018	174789	180195	5407
BII.Supercontig2.156.8021	190499	193236	2738
BII.Supercontig2.156.8022	195923	198297	2375
BII.Supercontig2.156.8023	201096	203720	2625
BII.Supercontig2.156.8024	206458	212336	5879
BII.Supercontig2.156.8025	213074	213526	453
BII.Supercontig2.156.8026	215793	229393	13601
BII.Supercontig2.157.8028	22274	34613	12340
BII.Supercontig2.157.8029	37648	41431	3784
BII.Supercontig2.157.8030	45202	48454	3253
BII.Supercontig2.157.8031	50782	54132	3351
BII.Supercontig2.157.8032	58249	68298	10050
BII.Supercontig2.157.8033	69439	77694	8256
BII.Supercontig2.157.8034	81069	86803	5735
BII.Supercontig2.157.8035	93491	97755	4265
BII.Supercontig2.157.8036	108286	112176	3891
BII.Supercontig2.157.8037	117377	120346	2970
BII.Supercontig2.157.8038	127635	141949	14315
BII.Supercontig2.157.8040	150498	155237	4740
BII.Supercontig2.157.8043	163539	168325	4787
BII.Supercontig2.158.8045	12253	19126	6874
BII.Supercontig2.158.8046	23516	26052	2537
BII.Supercontig2.158.8050	49750	50736	987
BII.Supercontig2.158.8051	122139	125439	3301
BII.Supercontig2.158.8052	167789	171831	4043
BII.Supercontig2.158.8053	188190	191948	3759
BII.Supercontig2.158.8054	199454	201498	2045
BII.Supercontig2.158.8055	202415	205789	3375
BII.Supercontig2.158.8056	207339	214065	6727
BII.Supercontig2.159.8059	15444	21145	5702
BII.Supercontig2.159.8060	29369	33126	3758
BII.Supercontig2.159.8061	35770	38978	3209
BII.Supercontig2.159.8062	41709	61828	20120
BII.Supercontig2.159.8063	68017	79452	11436
BII.Supercontig2.159.8065	82286	93604	11319
BII.Supercontig2.159.8071	126489	140278	13790
BII.Supercontig2.159.8072	144254	156874	12621
BII.Supercontig2.159.8075	172954	176565	3612
BII.Supercontig2.159.8076	177879	183964	6086
BII.Supercontig2.159.8077	187827	189061	1235
BII.Supercontig2.159.8078	191039	196501	5463
BII.Supercontig2.159.8079	199233	204105	4873
BII.Supercontig2.159.8080	206415	210713	4299
BII.Supercontig2.159.8081	213579	215992	2414
BII.Supercontig2.159.8082	218109	223752	5644
BII.Supercontig2.160.8085	49153	52863	3711
BII.Supercontig2.160.8087	57366	63551	6186
BII.Supercontig2.160.8096	93108	96912	3805
BII.Supercontig2.160.8099	100951	106841	5891
BII.Supercontig2.160.8100	110985	112657	1673
BII.Supercontig2.160.8101	117482	121901	4420
BII.Supercontig2.160.8102	122899	124028	1130
BII.Supercontig2.160.8103	130630	136988	6359
BII.Supercontig2.160.8106	151495	160820	9326
BII.Supercontig2.160.8107	163900	166057	2158
BII.Supercontig2.160.8108	171134	173663	2530
BII.Supercontig2.160.8109	174911	176943	2033
BII.Supercontig2.160.8110	180516	183093	2578
BII.Supercontig2.160.8112	223154	226479	3326
BII.Supercontig2.160.8113	184372	191451	7080
BII.Supercontig2.160.8114	192446	196789	4344
BII.Supercontig2.161.8116	7989	12784	4796
BII.Supercontig2.161.8117	14755	18227	3473
BII.Supercontig2.161.8118	19852	24651	4800
BII.Supercontig2.161.8123	36084	36207	124
BII.Supercontig2.161.8124	37119	42841	5723
BII.Supercontig2.161.8125	43175	46729	3555
BII.Supercontig2.161.8126	47622	55541	7920
BII.Supercontig2.161.8127	61309	72542	11234
BII.Supercontig2.161.8128	74057	77341	3285
BII.Supercontig2.161.8131	85487	89207	3721
BII.Supercontig2.161.8133	101547	104562	3016
BII.Supercontig2.161.8134	114146	116219	2074
BII.Supercontig2.161.8135	119792	122840	3049
BII.Supercontig2.161.8137	166651	169125	2475
BII.Supercontig2.161.8138	172468	174888	2421
BII.Supercontig2.161.8139	177004	179152	2149
BII.Supercontig2.161.8141	208069	209049	981
BII.Supercontig2.161.8142	215135	221841	6707
BII.Supercontig2.161.8143	223584	223946	363
BII.Supercontig2.162.8144	8439	11046	2608
BII.Supercontig2.162.8145	32687	33325	639
BII.Supercontig2.162.8146	43027	46344	3318
BII.Supercontig2.162.8147	57886	61216	3331
BII.Supercontig2.162.8148	64507	65701	1195
BII.Supercontig2.162.8149	67643	69099	1457
BII.Supercontig2.162.8150	111464	112369	906
BII.Supercontig2.162.8151	127967	131163	3197
BII.Supercontig2.162.8152	134444	138962	4519
BII.Supercontig2.162.8155	160601	161561	961
BII.Supercontig2.162.8156	178936	181518	2583
BII.Supercontig2.162.8157	196191	197473	1283
BII.Supercontig2.162.8159	210661	214286	3626
BII.Supercontig2.163.10689	114797	116227	1431
BII.Supercontig2.163.8160	10599	20696	10098
BII.Supercontig2.163.8161	27669	30100	2432
BII.Supercontig2.163.8169	67825	68786	962
BII.Supercontig2.163.8173	136670	140403	3734
BII.Supercontig2.163.8174	153108	157838	4731
BII.Supercontig2.163.8175	166353	166752	400
BII.Supercontig2.163.8176	170669	176650	5982
BII.Supercontig2.163.8177	180410	180994	585
BII.Supercontig2.163.8179	207040	209606	2567
BII.Supercontig2.163.8180	222471	223237	767
BII.Supercontig2.164.8181	17403	19838	2436
BII.Supercontig2.164.8196	178952	182609	3658
BII.Supercontig2.164.8197	184016	189007	4992
BII.Supercontig2.164.8198	195643	197419	1777
BII.Supercontig2.164.8199	198498	216801	18304
BII.Supercontig2.165.8202	18738	30830	12093
BII.Supercontig2.165.8203	33838	39094	5257
BII.Supercontig2.165.8204	40552	42350	1799
BII.Supercontig2.165.8205	43409	49870	6462
BII.Supercontig2.165.8206	53000	60913	7914
BII.Supercontig2.165.8207	63860	75083	11224
BII.Supercontig2.165.8208	78758	79835	1078
BII.Supercontig2.165.8209	83648	85925	2278
BII.Supercontig2.165.8213	99276	99975	700
BII.Supercontig2.165.8214	107436	109202	1767
BII.Supercontig2.165.8216	121809	125675	3867
BII.Supercontig2.165.8218	143088	143733	646
BII.Supercontig2.165.8220	177179	178084	906
BII.Supercontig2.165.8222	211066	216865	5800
BII.Supercontig2.166.8225	52460	53885	1426
BII.Supercontig2.166.8226	57868	59042	1175
BII.Supercontig2.166.8227	63252	67462	4211
BII.Supercontig2.166.8228	69246	71305	2060
BII.Supercontig2.166.8229	103801	107073	3273
BII.Supercontig2.166.8230	109850	111472	1623
BII.Supercontig2.166.8233	132823	138896	6074
BII.Supercontig2.166.8234	150335	155553	5219
BII.Supercontig2.166.8235	158965	160566	1602
BII.Supercontig2.166.8236	168172	169769	1598
BII.Supercontig2.166.8237	176681	177814	1134
BII.Supercontig2.166.8238	179976	181039	1064
BII.Supercontig2.166.8240	190575	194496	3922
BII.Supercontig2.166.8246	202357	206955	4599
BII.Supercontig2.166.8247	209078	212016	2939
BII.Supercontig2.166.8248	213323	219657	6335
BII.Supercontig2.167.8244	135800	136103	304
BII.Supercontig2.167.8249	4248	6664	2417
BII.Supercontig2.167.8250	13275	15525	2251
BII.Supercontig2.167.8251	23372	24313	942
BII.Supercontig2.167.8252	34418	36867	2450
BII.Supercontig2.167.8256	89487	92172	2686
BII.Supercontig2.167.8257	97373	99089	1717
BII.Supercontig2.167.8258	128282	130333	2052
BII.Supercontig2.167.8261	146935	147060	126
BII.Supercontig2.167.8264	169070	171540	2471
BII.Supercontig2.168.8272	70265	74134	3870
BII.Supercontig2.168.8273	93876	94639	764
BII.Supercontig2.168.8275	125467	126481	1015
BII.Supercontig2.168.8276	132881	135057	2177
BII.Supercontig2.168.8277	146192	149150	2959
BII.Supercontig2.168.8281	176022	177290	1269
BII.Supercontig2.168.8282	186864	189396	2533
BII.Supercontig2.168.8284	200556	208826	8271
BII.Supercontig2.169.12057	9531	9636	106
BII.Supercontig2.169.8286	21164	24595	3432
BII.Supercontig2.169.8291	60534	62708	2175
BII.Supercontig2.169.8292	65465	68152	2688
BII.Supercontig2.169.8293	71410	73222	1813
BII.Supercontig2.169.8294	91335	92598	1264
BII.Supercontig2.169.8298	154482	209015	54534
BII.Supercontig2.169.8299	124932	126355	1424
BII.Supercontig2.169.8300	128091	153880	25790
BII.Supercontig2.17.1928	14362	24271	9910
BII.Supercontig2.17.1934	97946	100917	2972
BII.Supercontig2.17.1935	126959	129787	2829
BII.Supercontig2.17.1936	141278	142865	1588
BII.Supercontig2.17.1937	194473	195374	902
BII.Supercontig2.17.1942	297346	299063	1718
BII.Supercontig2.17.1945	397604	398056	453
BII.Supercontig2.17.1946	426106	429216	3111
BII.Supercontig2.17.1948	484700	485870	1171
BII.Supercontig2.17.1949	488606	490579	1974
BII.Supercontig2.17.1950	520652	521367	716
BII.Supercontig2.17.1951	533233	534638	1406
BII.Supercontig2.17.1955	546692	547869	1178
BII.Supercontig2.17.1956	559561	561282	1722
BII.Supercontig2.17.1957	580187	584266	4080
BII.Supercontig2.17.1958	592764	594040	1277
BII.Supercontig2.17.1960	662946	663765	820
BII.Supercontig2.17.1966	708887	711140	2254
BII.Supercontig2.17.1967	725757	744136	18380
BII.Supercontig2.17.1970	746489	762541	16053
BII.Supercontig2.17.1971	765299	768164	2866
BII.Supercontig2.17.1972	771069	778082	7014
BII.Supercontig2.17.1973	780915	786545	5631
BII.Supercontig2.17.1974	799602	801827	2226
BII.Supercontig2.17.1975	807390	811008	3619
BII.Supercontig2.17.1976	833526	835966	2441
BII.Supercontig2.17.1983	1024045	1025226	1182
BII.Supercontig2.17.1984	1059136	1061158	2023
BII.Supercontig2.17.1987	1096210	1097294	1085
BII.Supercontig2.17.1988	1103097	1109229	6133
BII.Supercontig2.17.1991	1181996	1182523	528
BII.Supercontig2.17.1992	1272208	1272871	664
BII.Supercontig2.17.1993	1281326	1281461	136
BII.Supercontig2.17.1994	1288730	1290161	1432
BII.Supercontig2.17.1995	1306491	1308009	1519
BII.Supercontig2.17.1996	1310672	1311367	696
BII.Supercontig2.170.8297	148239	151691	3453
BII.Supercontig2.170.8303	2056	6129	4074
BII.Supercontig2.170.8305	9268	12103	2836
BII.Supercontig2.170.8306	31155	35904	4750
BII.Supercontig2.170.8307	37742	55479	17738
BII.Supercontig2.170.8308	56630	60121	3492
BII.Supercontig2.170.8309	62799	67358	4560
BII.Supercontig2.170.8311	80502	81784	1283
BII.Supercontig2.170.8313	94359	95679	1321
BII.Supercontig2.170.8314	100223	103823	3601
BII.Supercontig2.170.8315	115191	116263	1073
BII.Supercontig2.170.8319	153636	159371	5736
BII.Supercontig2.170.8322	179539	182148	2610
BII.Supercontig2.170.8323	184552	185579	1028
BII.Supercontig2.170.8325	199220	208430	9211
BII.Supercontig2.171.8326	6184	8193	2010
BII.Supercontig2.171.8327	11364	15474	4111
BII.Supercontig2.171.8328	19489	20440	952
BII.Supercontig2.171.8329	23322	25016	1695
BII.Supercontig2.171.8330	42186	44071	1886
BII.Supercontig2.171.8331	48563	51488	2926
BII.Supercontig2.171.8332	54887	56074	1188
BII.Supercontig2.171.8337	142228	143892	1665
BII.Supercontig2.171.8338	149529	152769	3241
BII.Supercontig2.171.8339	156154	161242	5089
BII.Supercontig2.171.8340	162604	167308	4705
BII.Supercontig2.171.8341	169384	173349	3966
BII.Supercontig2.171.8342	176061	180605	4545
BII.Supercontig2.171.8343	183044	187920	4877
BII.Supercontig2.171.8345	193211	201989	8779
BII.Supercontig2.172.8346	18967	22578	3612
BII.Supercontig2.172.8347	31621	34119	2499
BII.Supercontig2.172.8348	36761	39036	2276
BII.Supercontig2.172.8349	40896	44075	3180
BII.Supercontig2.172.8350	46870	54346	7477
BII.Supercontig2.172.8351	55599	70098	14500
BII.Supercontig2.172.8352	72895	78185	5291
BII.Supercontig2.172.8353	81081	86831	5751
BII.Supercontig2.172.8354	90617	96887	6271
BII.Supercontig2.172.8355	103879	110561	6683
BII.Supercontig2.172.8356	117484	118622	1139
BII.Supercontig2.172.8358	141841	149831	7991
BII.Supercontig2.172.8360	158116	162838	4723
BII.Supercontig2.172.8361	164284	170199	5916
BII.Supercontig2.172.8363	191546	198386	6841
BII.Supercontig2.172.8364	200870	206967	6098
BII.Supercontig2.173.8365	5903	6021	119
BII.Supercontig2.173.8369	25823	53395	27573
BII.Supercontig2.173.8371	84313	91846	7534
BII.Supercontig2.173.8373	92856	95606	2751
BII.Supercontig2.173.8374	98207	109387	11181
BII.Supercontig2.173.8376	143444	146800	3357
BII.Supercontig2.173.8377	147681	159577	11897
BII.Supercontig2.173.8378	163609	172035	8427
BII.Supercontig2.173.8379	174562	183369	8808
BII.Supercontig2.173.8380	188079	197403	9325
BII.Supercontig2.174.8383	10239	15267	5029
BII.Supercontig2.174.8385	17470	25041	7572
BII.Supercontig2.174.8386	26182	30599	4418
BII.Supercontig2.174.8388	40672	49048	8377
BII.Supercontig2.174.8390	52104	68564	16461
BII.Supercontig2.174.8391	70982	78603	7622
BII.Supercontig2.174.8393	107168	109661	2494
BII.Supercontig2.174.8394	111783	116043	4261
BII.Supercontig2.174.8395	117337	122340	5004
BII.Supercontig2.174.8397	129874	130105	232
BII.Supercontig2.174.8402	157542	160927	3386
BII.Supercontig2.174.8403	163050	166498	3449
BII.Supercontig2.174.8404	169277	171004	1728
BII.Supercontig2.174.8405	175841	177226	1386
BII.Supercontig2.174.8410	197929	201317	3389
BII.Supercontig2.175.8399	191193	201971	10779
BII.Supercontig2.175.8411	9642	11179	1538
BII.Supercontig2.175.8412	12129	13623	1495
BII.Supercontig2.175.8413	14410	21864	7455
BII.Supercontig2.175.8414	24991	27041	2051
BII.Supercontig2.175.8416	37655	42738	5084
BII.Supercontig2.175.8417	45992	54622	8631
BII.Supercontig2.175.8418	64637	67323	2687
BII.Supercontig2.175.8419	70627	73378	2752
BII.Supercontig2.175.8420	79973	83695	3723
BII.Supercontig2.175.8421	86232	91034	4803
BII.Supercontig2.175.8422	93036	98192	5157
BII.Supercontig2.175.8423	103267	105619	2353
BII.Supercontig2.175.8424	109740	113277	3538
BII.Supercontig2.175.8425	118020	119760	1741
BII.Supercontig2.175.8426	121034	123833	2800
BII.Supercontig2.175.8427	125899	128802	2904
BII.Supercontig2.175.8428	130065	132130	2066
BII.Supercontig2.175.8429	139268	141516	2249
BII.Supercontig2.175.8432	165721	165838	118
BII.Supercontig2.175.8436	181592	189886	8295
BII.Supercontig2.176.8439	20551	22667	2117
BII.Supercontig2.176.8440	41467	43781	2315
BII.Supercontig2.176.8441	47207	52330	5124
BII.Supercontig2.176.8442	58952	63451	4500
BII.Supercontig2.176.8443	85083	89085	4003
BII.Supercontig2.176.8444	94718	95703	986
BII.Supercontig2.176.8445	111010	112923	1914
BII.Supercontig2.176.8447	129367	134754	5388
BII.Supercontig2.176.8448	141689	143282	1594
BII.Supercontig2.176.8449	152974	154343	1370
BII.Supercontig2.176.8452	175739	179063	3325
BII.Supercontig2.176.8453	184114	186270	2157
BII.Supercontig2.177.8456	54030	58392	4363
BII.Supercontig2.177.8457	62308	65656	3349
BII.Supercontig2.177.8464	119265	122847	3583
BII.Supercontig2.177.8465	127648	132120	4473
BII.Supercontig2.177.8468	155734	159591	3858
BII.Supercontig2.177.8469	173468	177526	4059
BII.Supercontig2.177.8470	181676	183385	1710
BII.Supercontig2.177.8471	184373	194811	10439
BII.Supercontig2.177.8472	198267	200295	2029
BII.Supercontig2.178.8474	11507	13498	1992
BII.Supercontig2.178.8475	14708	18968	4261
BII.Supercontig2.178.8478	41484	45468	3985
BII.Supercontig2.178.8479	47762	50950	3189
BII.Supercontig2.178.8480	64210	65973	1764
BII.Supercontig2.178.8482	81288	85127	3840
BII.Supercontig2.178.8484	90089	91264	1176
BII.Supercontig2.178.8485	93442	98522	5081
BII.Supercontig2.178.8486	105668	108939	3272
BII.Supercontig2.178.8488	132097	139989	7893
BII.Supercontig2.178.8489	144073	147800	3728
BII.Supercontig2.178.8490	151946	154808	2863
BII.Supercontig2.179.8495	42497	44368	1872
BII.Supercontig2.179.8497	76191	82088	5898
BII.Supercontig2.179.8498	96085	98151	2067
BII.Supercontig2.179.8502	156439	160857	4419
BII.Supercontig2.179.8504	175942	176498	557
BII.Supercontig2.179.8505	181185	185011	3827
BII.Supercontig2.179.8506	188533	191113	2581
BII.Supercontig2.18.1997	41535	48276	6742
BII.Supercontig2.18.1999	67886	71756	3871
BII.Supercontig2.18.2001	82592	88470	5879
BII.Supercontig2.18.2002	89368	96785	7418
BII.Supercontig2.18.2005	101384	106166	4783
BII.Supercontig2.18.2006	109284	111240	1957
BII.Supercontig2.18.2007	119828	121742	1915
BII.Supercontig2.18.2009	165832	167046	1215
BII.Supercontig2.18.2011	178545	180572	2028
BII.Supercontig2.18.2012	183789	185333	1545
BII.Supercontig2.18.2013	190971	192386	1416
BII.Supercontig2.18.2014	194298	196600	2303
BII.Supercontig2.18.2015	200343	201305	963
BII.Supercontig2.18.2016	218069	218964	896
BII.Supercontig2.18.2017	223434	225429	1996
BII.Supercontig2.18.2018	230186	232012	1827
BII.Supercontig2.18.2020	257877	258911	1035
BII.Supercontig2.18.2021	269522	271212	1691
BII.Supercontig2.18.2022	280855	283558	2704
BII.Supercontig2.18.2024	301668	304330	2663
BII.Supercontig2.18.2027	321817	324368	2552
BII.Supercontig2.18.2028	344413	346441	2029
BII.Supercontig2.18.2029	368397	370913	2517
BII.Supercontig2.18.2030	378429	382190	3762
BII.Supercontig2.18.2031	390582	393938	3357
BII.Supercontig2.18.2032	402115	411078	8964
BII.Supercontig2.18.2033	430101	436756	6656
BII.Supercontig2.18.2034	446730	448426	1697
BII.Supercontig2.18.2035	460308	465365	5058
BII.Supercontig2.18.2036	472567	478907	6341
BII.Supercontig2.18.2037	481214	484859	3646
BII.Supercontig2.18.2038	487612	488891	1280
BII.Supercontig2.18.2039	500615	501916	1302
BII.Supercontig2.18.2042	531694	536811	5118
BII.Supercontig2.18.2043	572284	575526	3243
BII.Supercontig2.18.2044	585228	596454	11227
BII.Supercontig2.18.2049	618702	619733	1032
BII.Supercontig2.18.2052	671741	674492	2752
BII.Supercontig2.18.2053	683429	687102	3674
BII.Supercontig2.18.2055	696029	698450	2422
BII.Supercontig2.18.2056	702660	704711	2052
BII.Supercontig2.18.2057	709876	714148	4273
BII.Supercontig2.18.2058	715879	716440	562
BII.Supercontig2.18.2059	749943	752329	2387
BII.Supercontig2.18.2060	755355	756085	731
BII.Supercontig2.18.2061	833562	835591	2030
BII.Supercontig2.18.2062	846986	851082	4097
BII.Supercontig2.18.2068	899696	903933	4238
BII.Supercontig2.18.2070	917928	918394	467
BII.Supercontig2.18.2073	936170	948423	12254
BII.Supercontig2.18.2075	979539	980684	1146
BII.Supercontig2.18.2076	983184	985667	2484
BII.Supercontig2.18.2077	998876	1000771	1896
BII.Supercontig2.18.2078	1002778	1003870	1093
BII.Supercontig2.18.2079	1015822	1016340	519
BII.Supercontig2.18.2080	1069578	1073049	3472
BII.Supercontig2.18.2081	1082708	1086592	3885
BII.Supercontig2.18.2085	1180791	1186188	5398
BII.Supercontig2.18.2086	1195278	1197830	2553
BII.Supercontig2.18.2087	1216702	1224791	8090
BII.Supercontig2.180.8507	21364	23040	1677
BII.Supercontig2.180.8508	24125	25960	1836
BII.Supercontig2.180.8509	33287	34896	1610
BII.Supercontig2.180.8510	35916	37438	1523
BII.Supercontig2.180.8512	49177	52808	3632
BII.Supercontig2.180.8513	59414	59698	285
BII.Supercontig2.180.8514	73724	75453	1730
BII.Supercontig2.180.8515	80017	81550	1534
BII.Supercontig2.180.8516	83044	85199	2156
BII.Supercontig2.180.8520	142107	144024	1918
BII.Supercontig2.180.8522	161474	163526	2053
BII.Supercontig2.180.8523	167053	168467	1415
BII.Supercontig2.180.8524	172085	174780	2696
BII.Supercontig2.181.8526	12081	16042	3962
BII.Supercontig2.181.8527	17645	24720	7076
BII.Supercontig2.181.8528	28822	39928	11107
BII.Supercontig2.181.8530	66870	75987	9118
BII.Supercontig2.181.8531	82447	93843	11397
BII.Supercontig2.181.8532	105806	108361	2556
BII.Supercontig2.181.8533	109560	111721	2162
BII.Supercontig2.181.8534	113074	119247	6174
BII.Supercontig2.181.8535	122196	129011	6816
BII.Supercontig2.181.8539	145187	149971	4785
BII.Supercontig2.181.8540	151538	155308	3771
BII.Supercontig2.181.8541	156152	159509	3358
BII.Supercontig2.181.8542	160779	161719	941
BII.Supercontig2.181.8544	169106	171614	2509
BII.Supercontig2.181.8545	176274	179409	3136
BII.Supercontig2.181.8546	180347	183169	2823
BII.Supercontig2.182.8547	4142	5283	1142
BII.Supercontig2.182.8558	78336	80688	2353
BII.Supercontig2.182.8560	95933	96503	571
BII.Supercontig2.182.8564	123915	131703	7789
BII.Supercontig2.182.8568	158374	161879	3506
BII.Supercontig2.182.8570	179167	180946	1780
BII.Supercontig2.182.8571	187465	192540	5076
BII.Supercontig2.183.8573	7225	11649	4425
BII.Supercontig2.183.8575	34083	37057	2975
BII.Supercontig2.183.8577	45049	47004	1956
BII.Supercontig2.183.8581	110347	112900	2554
BII.Supercontig2.183.8583	125180	127401	2222
BII.Supercontig2.183.8584	130105	131868	1764
BII.Supercontig2.183.8585	137265	138504	1240
BII.Supercontig2.183.8587	184632	187129	2498
BII.Supercontig2.184.8588	8108	13543	5436
BII.Supercontig2.184.8590	20254	25572	5319
BII.Supercontig2.184.8591	33368	35765	2398
BII.Supercontig2.184.8592	58618	59469	852
BII.Supercontig2.184.8596	107396	109206	1811
BII.Supercontig2.184.8597	112804	113855	1052
BII.Supercontig2.184.8598	118911	123762	4852
BII.Supercontig2.184.8599	154666	155671	1006
BII.Supercontig2.184.8600	157377	157663	287
BII.Supercontig2.184.8603	166231	171750	5520
BII.Supercontig2.184.8606	182456	186347	3892
BII.Supercontig2.184.8607	188177	188655	479
BII.Supercontig2.185.8612	141715	142133	419
BII.Supercontig2.185.8613	6769	9700	2932
BII.Supercontig2.185.8615	17070	24027	6958
BII.Supercontig2.185.8616	27330	28146	817
BII.Supercontig2.185.8617	31446	40626	9181
BII.Supercontig2.185.8619	51690	54825	3136
BII.Supercontig2.185.8620	55949	57508	1560
BII.Supercontig2.185.8621	61137	65267	4131
BII.Supercontig2.185.8622	73425	78265	4841
BII.Supercontig2.185.8623	98567	101570	3004
BII.Supercontig2.185.8624	105402	106559	1158
BII.Supercontig2.185.8627	128845	138755	9911
BII.Supercontig2.185.8628	144712	161857	17146
BII.Supercontig2.185.8629	169329	174484	5156
BII.Supercontig2.186.8631	4658	9152	4495
BII.Supercontig2.186.8634	28021	32428	4408
BII.Supercontig2.186.8636	41560	43335	1776
BII.Supercontig2.186.8638	57606	61907	4302
BII.Supercontig2.186.8639	68720	81996	13277
BII.Supercontig2.186.8640	89635	91671	2037
BII.Supercontig2.186.8641	101549	104824	3276
BII.Supercontig2.186.8643	128117	130938	2822
BII.Supercontig2.186.8645	145095	147874	2780
BII.Supercontig2.186.8646	164833	167823	2991
BII.Supercontig2.186.8647	169795	174921	5127
BII.Supercontig2.186.8648	177028	177863	836
BII.Supercontig2.186.8807	187396	191034	3639
BII.Supercontig2.187.8650	11364	22866	11503
BII.Supercontig2.187.8656	39385	43666	4282
BII.Supercontig2.187.8658	49616	52325	2710
BII.Supercontig2.187.8659	55590	63513	7924
BII.Supercontig2.187.8660	81112	83330	2219
BII.Supercontig2.187.8662	137943	139668	1726
BII.Supercontig2.187.8663	170348	176229	5882
BII.Supercontig2.187.8664	185653	193831	8179
BII.Supercontig2.188.11489	179420	179525	106
BII.Supercontig2.188.8665	2210	8079	5870
BII.Supercontig2.188.8666	14939	15562	624
BII.Supercontig2.188.8668	37763	40117	2355
BII.Supercontig2.188.8669	47282	48510	1229
BII.Supercontig2.188.8670	64638	68639	4002
BII.Supercontig2.188.8673	105356	107735	2380
BII.Supercontig2.188.8674	115789	123347	7559
BII.Supercontig2.188.8675	125822	126702	881
BII.Supercontig2.188.8676	138726	141354	2629
BII.Supercontig2.188.8677	152346	154876	2531
BII.Supercontig2.188.8678	158312	160889	2578
BII.Supercontig2.189.8679	36874	37544	671
BII.Supercontig2.189.8680	39101	39932	832
BII.Supercontig2.189.8681	46824	47957	1134
BII.Supercontig2.189.8683	87278	90131	2854
BII.Supercontig2.189.8684	151100	159052	7953
BII.Supercontig2.189.8687	171203	175205	4003
BII.Supercontig2.189.8688	178038	182821	4784
BII.Supercontig2.19.10203	479452	480608	1157
BII.Supercontig2.19.2093	14786	19382	4597
BII.Supercontig2.19.2095	28514	53286	24773
BII.Supercontig2.19.2096	56183	60532	4350
BII.Supercontig2.19.2097	62188	71660	9473
BII.Supercontig2.19.2125	298970	312352	13383
BII.Supercontig2.19.2126	314376	338138	23763
BII.Supercontig2.19.2127	343300	366635	23336
BII.Supercontig2.19.2128	377609	386099	8491
BII.Supercontig2.19.2130	407398	412781	5384
BII.Supercontig2.19.2131	417603	419670	2068
BII.Supercontig2.19.2132	425531	426771	1241
BII.Supercontig2.19.2133	451205	453163	1959
BII.Supercontig2.19.2136	458125	458332	208
BII.Supercontig2.19.2138	492044	497820	5777
BII.Supercontig2.19.2139	468026	478289	10264
BII.Supercontig2.19.2140	498454	503709	5256
BII.Supercontig2.19.2141	517208	519169	1962
BII.Supercontig2.19.2144	535694	537380	1687
BII.Supercontig2.19.2145	540872	541964	1093
BII.Supercontig2.19.2146	545336	546266	931
BII.Supercontig2.19.2147	548399	549980	1582
BII.Supercontig2.19.2148	580051	582066	2016
BII.Supercontig2.19.2150	596061	597000	940
BII.Supercontig2.19.2151	604701	606536	1836
BII.Supercontig2.19.2153	623508	625053	1546
BII.Supercontig2.19.2154	630382	632714	2333
BII.Supercontig2.19.2156	649472	655249	5778
BII.Supercontig2.19.2158	667718	671282	3565
BII.Supercontig2.19.2159	675220	680022	4803
BII.Supercontig2.19.2161	687168	690794	3627
BII.Supercontig2.19.2165	703101	703832	732
BII.Supercontig2.19.2166	705058	707148	2091
BII.Supercontig2.19.2167	719014	721019	2006
BII.Supercontig2.19.2169	735121	736190	1070
BII.Supercontig2.19.2170	751955	754752	2798
BII.Supercontig2.19.2171	759005	759551	547
BII.Supercontig2.19.2175	803908	806945	3038
BII.Supercontig2.19.2176	818390	820457	2068
BII.Supercontig2.19.2177	822151	830928	8778
BII.Supercontig2.19.2180	856954	857423	470
BII.Supercontig2.19.2181	871503	871802	300
BII.Supercontig2.19.2182	889142	894343	5202
BII.Supercontig2.19.2184	917361	920122	2762
BII.Supercontig2.19.2185	928406	931324	2919
BII.Supercontig2.19.2186	965121	966691	1571
BII.Supercontig2.19.2187	973452	976646	3195
BII.Supercontig2.19.2188	983330	985721	2392
BII.Supercontig2.19.2189	992295	995575	3281
BII.Supercontig2.19.2190	1038515	1041455	2941
BII.Supercontig2.19.2191	1064280	1068874	4595
BII.Supercontig2.19.2192	1074442	1074897	456
BII.Supercontig2.19.2193	1088493	1089425	933
BII.Supercontig2.19.2194	1094390	1097426	3037
BII.Supercontig2.19.2196	1105197	1106972	1776
BII.Supercontig2.19.2197	1133808	1136535	2728
BII.Supercontig2.19.2198	1140159	1143148	2990
BII.Supercontig2.19.2199	1144924	1153431	8508
BII.Supercontig2.19.2200	1157300	1159809	2510
BII.Supercontig2.19.2204	1191383	1192154	772
BII.Supercontig2.19.2205	1194123	1200072	5950
BII.Supercontig2.19.2206	1204922	1208827	3906
BII.Supercontig2.190.11930	2264	4440	2177
BII.Supercontig2.190.8691	120136	123657	3522
BII.Supercontig2.190.8692	9667	18068	8402
BII.Supercontig2.190.8693	28122	42770	14649
BII.Supercontig2.190.8694	49257	51605	2349
BII.Supercontig2.190.8695	53950	59196	5247
BII.Supercontig2.190.8696	62523	70375	7853
BII.Supercontig2.190.8697	75319	77376	2058
BII.Supercontig2.190.8698	79129	83198	4070
BII.Supercontig2.190.8699	85588	88514	2927
BII.Supercontig2.190.8700	91498	93307	1810
BII.Supercontig2.190.8701	97866	101086	3221
BII.Supercontig2.190.8703	110442	111820	1379
BII.Supercontig2.190.8705	125850	130763	4914
BII.Supercontig2.191.8706	3507	7634	4128
BII.Supercontig2.191.8708	16645	25346	8702
BII.Supercontig2.191.8709	28592	31984	3393
BII.Supercontig2.191.8710	48676	50654	1979
BII.Supercontig2.191.8711	69800	70667	868
BII.Supercontig2.191.8712	78799	80185	1387
BII.Supercontig2.191.8717	133052	134326	1275
BII.Supercontig2.192.8722	38127	39863	1737
BII.Supercontig2.192.8723	45024	48741	3718
BII.Supercontig2.192.8725	56829	60405	3577
BII.Supercontig2.192.8726	65124	67730	2607
BII.Supercontig2.192.8733	113048	114615	1568
BII.Supercontig2.192.8734	124032	126111	2080
BII.Supercontig2.192.8736	150586	154161	3576
BII.Supercontig2.192.8737	160482	161419	938
BII.Supercontig2.193.8738	7116	10183	3068
BII.Supercontig2.193.8739	65770	67474	1705
[truncated: 5,089 more rows]

## Sheet: 3-1_IES
IES id	Position A	Position B	Length
3-1.Supercontig2.1.100	1447431	1447818	388
3-1.Supercontig2.1.101	1447643	1447818	176
3-1.Supercontig2.1.104	1470791	1473098	2308
3-1.Supercontig2.1.109	1494707	1496211	1505
3-1.Supercontig2.1.111	1504385	1506160	1776
3-1.Supercontig2.1.112	1533393	1535431	2039
3-1.Supercontig2.1.116	1597383	1600961	3579
3-1.Supercontig2.1.12	169760	172115	2356
3-1.Supercontig2.1.121	1664466	1668521	4056
3-1.Supercontig2.1.122	1707006	1710511	3506
3-1.Supercontig2.1.123	1738031	1740640	2610
3-1.Supercontig2.1.124	1765011	1765343	333
3-1.Supercontig2.1.125	1768030	1770424	2395
3-1.Supercontig2.1.126	1792483	1794941	2459
3-1.Supercontig2.1.127	1817655	1819691	2037
3-1.Supercontig2.1.129	1827210	1827333	124
3-1.Supercontig2.1.13	169762	172433	2672
3-1.Supercontig2.1.131	1852549	1853064	516
3-1.Supercontig2.1.133	1860315	1862731	2417
3-1.Supercontig2.1.134	1875797	1877208	1412
3-1.Supercontig2.1.135	1884752	1885327	576
3-1.Supercontig2.1.136	1885096	1885710	615
3-1.Supercontig2.1.138	1913903	1914600	698
3-1.Supercontig2.1.139	1919019	1920502	1484
3-1.Supercontig2.1.14	182372	184622	2251
3-1.Supercontig2.1.140	1919231	1920502	1272
3-1.Supercontig2.1.143	1936433	1938013	1581
3-1.Supercontig2.1.146	1954934	1957945	3012
3-1.Supercontig2.1.149	1988455	1990555	2101
3-1.Supercontig2.1.15	199096	202324	3229
3-1.Supercontig2.1.150	2023296	2025274	1979
3-1.Supercontig2.1.151	2024019	2025274	1256
3-1.Supercontig2.1.152	2027222	2029536	2315
3-1.Supercontig2.1.154	2035815	2039136	3322
3-1.Supercontig2.1.156	2041201	2044899	3699
3-1.Supercontig2.1.157	2046591	2049158	2568
3-1.Supercontig2.1.158	2052329	2057144	4816
3-1.Supercontig2.1.159	2052606	2056985	4380
3-1.Supercontig2.1.160	2060773	2062549	1777
3-1.Supercontig2.1.161	2069632	2071702	2071
3-1.Supercontig2.1.162	2092172	2093589	1418
3-1.Supercontig2.1.163	2095732	2096910	1179
3-1.Supercontig2.1.164	2103340	2104794	1455
3-1.Supercontig2.1.168	2145013	2146638	1626
3-1.Supercontig2.1.174	2173283	2173820	538
3-1.Supercontig2.1.177	2212002	2215853	3852
3-1.Supercontig2.1.178	2224656	2231880	7225
3-1.Supercontig2.1.180	2241833	2243588	1756
3-1.Supercontig2.1.181	2242090	2243588	1499
3-1.Supercontig2.1.187	2286823	2289788	2966
3-1.Supercontig2.1.196	2358360	2359870	1511
3-1.Supercontig2.1.197	2361417	2362601	1185
3-1.Supercontig2.1.198	2367898	2368978	1081
3-1.Supercontig2.1.20	303607	305766	2160
3-1.Supercontig2.1.202	2379222	2384123	4902
3-1.Supercontig2.1.203	2385086	2387039	1954
3-1.Supercontig2.1.205	2396883	2399492	2610
3-1.Supercontig2.1.206	2402498	2403730	1233
3-1.Supercontig2.1.207	2406231	2408756	2526
3-1.Supercontig2.1.209	2415209	2418129	2921
3-1.Supercontig2.1.21	316100	317107	1008
3-1.Supercontig2.1.210	2433753	2434429	677
3-1.Supercontig2.1.215	2466275	2467944	1670
3-1.Supercontig2.1.216	2479518	2479999	482
3-1.Supercontig2.1.217	2483842	2486446	2605
3-1.Supercontig2.1.218	2496520	2497714	1195
3-1.Supercontig2.1.219	2514788	2517610	2823
3-1.Supercontig2.1.220	2535037	2535701	665
3-1.Supercontig2.1.221	2542668	2544507	1840
3-1.Supercontig2.1.225	2588642	2589655	1014
3-1.Supercontig2.1.226	2588642	2589667	1026
3-1.Supercontig2.1.227	2606319	2609095	2777
3-1.Supercontig2.1.228	2612776	2616334	3559
3-1.Supercontig2.1.23	364597	365367	771
3-1.Supercontig2.1.230	2645550	2649441	3892
3-1.Supercontig2.1.233	2710736	2717635	6900
3-1.Supercontig2.1.234	2726976	2728110	1135
3-1.Supercontig2.1.235	2735450	2737499	2050
3-1.Supercontig2.1.236	2756804	2759875	3072
3-1.Supercontig2.1.238	2775884	2777918	2035
3-1.Supercontig2.1.24	390202	391566	1365
3-1.Supercontig2.1.240	2816550	2817376	827
3-1.Supercontig2.1.241	2842924	2849793	6870
3-1.Supercontig2.1.242	2850986	2852308	1323
3-1.Supercontig2.1.243	2864772	2865983	1212
3-1.Supercontig2.1.245	2903744	2905963	2220
3-1.Supercontig2.1.246	2907042	2909867	2826
3-1.Supercontig2.1.247	2965724	2970199	4476
3-1.Supercontig2.1.25	394637	397515	2879
3-1.Supercontig2.1.250	3030542	3032774	2233
3-1.Supercontig2.1.253	3122604	3123050	447
3-1.Supercontig2.1.254	3122603	3123928	1326
3-1.Supercontig2.1.255	3126062	3127590	1529
3-1.Supercontig2.1.258	3148174	3149152	979
3-1.Supercontig2.1.259	3151654	3152013	360
3-1.Supercontig2.1.261	3200157	3201035	879
3-1.Supercontig2.1.262	3216258	3216710	453
3-1.Supercontig2.1.263	3221217	3221774	558
3-1.Supercontig2.1.272	3269190	3269922	733
3-1.Supercontig2.1.273	3298561	3301238	2678
3-1.Supercontig2.1.274	3312403	3314047	1645
3-1.Supercontig2.1.275	3316655	3317441	787
3-1.Supercontig2.1.276	3333322	3336179	2858
3-1.Supercontig2.1.278	3368900	3369143	244
3-1.Supercontig2.1.279	3395749	3396453	705
3-1.Supercontig2.1.280	3395750	3396885	1136
3-1.Supercontig2.1.282	3416578	3418760	2183
3-1.Supercontig2.1.284	3430254	3439335	9082
3-1.Supercontig2.1.288	3449029	3452285	3257
3-1.Supercontig2.1.289	3454457	3456970	2514
3-1.Supercontig2.1.290	3471050	3474938	3889
3-1.Supercontig2.1.295	3524333	3527531	3199
3-1.Supercontig2.1.30	418898	420254	1357
3-1.Supercontig2.1.32	427159	428037	879
3-1.Supercontig2.1.33	433919	435251	1333
3-1.Supercontig2.1.35	442874	444470	1597
3-1.Supercontig2.1.37	467361	469335	1975
3-1.Supercontig2.1.38	476499	478192	1694
3-1.Supercontig2.1.39	483383	485006	1624
3-1.Supercontig2.1.4	44716	49461	4746
3-1.Supercontig2.1.40	530748	532132	1385
3-1.Supercontig2.1.41	561256	564069	2814
3-1.Supercontig2.1.42	573534	574855	1322
3-1.Supercontig2.1.44	618007	619501	1495
3-1.Supercontig2.1.45	635815	637695	1881
3-1.Supercontig2.1.46	682200	684220	2021
3-1.Supercontig2.1.47	711576	712847	1272
3-1.Supercontig2.1.49	714927	716905	1979
3-1.Supercontig2.1.5	54639	64591	9953
3-1.Supercontig2.1.54	763224	763873	650
3-1.Supercontig2.1.58	899734	901051	1318
3-1.Supercontig2.1.63	967216	967774	559
3-1.Supercontig2.1.64	1012150	1015673	3524
3-1.Supercontig2.1.65	1019644	1025407	5764
3-1.Supercontig2.1.67	1089540	1092346	2807
3-1.Supercontig2.1.68	1094669	1096274	1606
3-1.Supercontig2.1.69	1099441	1099785	345
3-1.Supercontig2.1.7	111466	112526	1061
3-1.Supercontig2.1.70	1105763	1109546	3784
3-1.Supercontig2.1.71	1126717	1128162	1446
3-1.Supercontig2.1.73	1155717	1156865	1149
3-1.Supercontig2.1.74	1161559	1162394	836
3-1.Supercontig2.1.75	1178274	1178732	459
3-1.Supercontig2.1.76	1200561	1200793	233
3-1.Supercontig2.1.77	1224146	1224761	616
3-1.Supercontig2.1.78	1260306	1261604	1299
3-1.Supercontig2.1.81	1291542	1293677	2136
3-1.Supercontig2.1.82	1296822	1298338	1517
3-1.Supercontig2.1.83	1304678	1305661	984
3-1.Supercontig2.1.84	1321014	1323186	2173
3-1.Supercontig2.1.85	1329824	1331144	1321
3-1.Supercontig2.1.86	1337386	1346957	9572
3-1.Supercontig2.1.87	1351892	1352452	561
3-1.Supercontig2.1.88	1370672	1372864	2193
3-1.Supercontig2.1.8852	3541366	3542707	1342
3-1.Supercontig2.1.91	1388623	1389766	1144
3-1.Supercontig2.1.97	1411163	1417888	6726
3-1.Supercontig2.1.99	1429507	1429785	279
3-1.Supercontig2.10.1446	31165	33144	1980
3-1.Supercontig2.10.1447	34935	39368	4434
3-1.Supercontig2.10.1448	41553	45139	3587
3-1.Supercontig2.10.1449	50837	52787	1951
3-1.Supercontig2.10.1451	60006	61848	1843
3-1.Supercontig2.10.1456	72797	75166	2370
3-1.Supercontig2.10.1457	77787	82320	4534
3-1.Supercontig2.10.1460	112004	118220	6217
3-1.Supercontig2.10.1461	124481	126786	2306
3-1.Supercontig2.10.1462	129583	130909	1327
3-1.Supercontig2.10.1463	129808	130909	1102
3-1.Supercontig2.10.1464	135206	138764	3559
3-1.Supercontig2.10.1465	144232	144673	442
3-1.Supercontig2.10.1467	205790	206086	297
3-1.Supercontig2.10.1471	240138	242054	1917
3-1.Supercontig2.10.1472	250838	252704	1867
3-1.Supercontig2.10.1475	315404	318537	3134
3-1.Supercontig2.10.1477	340940	342353	1414
3-1.Supercontig2.10.1478	347138	348203	1066
3-1.Supercontig2.10.1479	357194	359936	2743
3-1.Supercontig2.10.1481	362640	364444	1805
3-1.Supercontig2.10.1482	366899	368615	1717
3-1.Supercontig2.10.1491	413825	416276	2452
3-1.Supercontig2.10.1493	428756	430920	2165
3-1.Supercontig2.10.1494	428758	431221	2464
3-1.Supercontig2.10.1496	432351	434082	1732
3-1.Supercontig2.10.1497	432352	434361	2010
3-1.Supercontig2.10.1500	443835	444044	210
3-1.Supercontig2.10.1502	449194	451592	2399
3-1.Supercontig2.10.1504	459962	460870	909
3-1.Supercontig2.10.1505	462818	465403	2586
3-1.Supercontig2.10.1506	470572	472223	1652
3-1.Supercontig2.10.1509	486232	490027	3796
3-1.Supercontig2.10.1514	524925	527704	2780
3-1.Supercontig2.10.1515	542857	544927	2071
3-1.Supercontig2.10.1516	598048	603913	5866
3-1.Supercontig2.10.1519	653975	662043	8069
3-1.Supercontig2.10.1520	675554	677365	1812
3-1.Supercontig2.10.1522	681453	682188	736
3-1.Supercontig2.10.1523	680527	682351	1825
3-1.Supercontig2.10.1525	748176	751112	2937
3-1.Supercontig2.10.1526	775496	776036	541
3-1.Supercontig2.10.1534	811434	811770	337
3-1.Supercontig2.10.1535	817601	821283	3683
3-1.Supercontig2.10.1536	823720	827350	3631
3-1.Supercontig2.10.1537	832045	836369	4325
3-1.Supercontig2.10.1538	863880	865179	1300
3-1.Supercontig2.10.1539	871684	875182	3499
3-1.Supercontig2.10.1541	907757	911568	3812
3-1.Supercontig2.10.1542	928572	940219	11648
3-1.Supercontig2.10.1543	945158	950791	5634
3-1.Supercontig2.10.1544	956879	957442	564
3-1.Supercontig2.10.1545	963127	964801	1675
3-1.Supercontig2.10.1547	980880	983998	3119
3-1.Supercontig2.10.1550	1009296	1011058	1763
3-1.Supercontig2.10.1551	1012267	1014406	2140
3-1.Supercontig2.10.1553	1017404	1018391	988
3-1.Supercontig2.10.1555	1040508	1040898	391
3-1.Supercontig2.10.1556	1049489	1057992	8504
3-1.Supercontig2.10.1558	1072303	1075932	3630
3-1.Supercontig2.10.1559	1082605	1083424	820
3-1.Supercontig2.10.1560	1092615	1094044	1430
3-1.Supercontig2.10.1561	1095605	1097108	1504
3-1.Supercontig2.10.1562	1108550	1110634	2085
3-1.Supercontig2.10.1563	1113301	1114176	876
3-1.Supercontig2.10.1564	1124449	1125095	647
3-1.Supercontig2.10.1565	1141949	1144003	2055
3-1.Supercontig2.10.1567	1154706	1156308	1603
3-1.Supercontig2.10.1570	1179224	1179880	657
3-1.Supercontig2.10.1571	1184213	1185725	1513
3-1.Supercontig2.10.1572	1184211	1186175	1965
3-1.Supercontig2.10.1573	1215926	1217987	2062
3-1.Supercontig2.10.1575	1272277	1273517	1241
3-1.Supercontig2.10.1576	1272277	1273686	1410
3-1.Supercontig2.10.1578	1282017	1283794	1778
3-1.Supercontig2.10.1579	1290820	1291764	945
3-1.Supercontig2.10.1581	1334804	1341669	6866
3-1.Supercontig2.10.1582	1365988	1369268	3281
3-1.Supercontig2.10.1583	1383519	1387085	3567
3-1.Supercontig2.10.1587	1425773	1427301	1529
3-1.Supercontig2.10.1588	1436234	1440343	4110
3-1.Supercontig2.10.1589	1446176	1448086	1911
3-1.Supercontig2.10.1593	1471743	1477249	5507
3-1.Supercontig2.10.1594	1483375	1483894	520
3-1.Supercontig2.10.1597	1526649	1528384	1736
3-1.Supercontig2.10.1602	1544779	1546724	1946
3-1.Supercontig2.10.1604	1587823	1590264	2442
3-1.Supercontig2.10.1605	1596509	1596631	123
3-1.Supercontig2.10.1609	1699330	1701633	2304
3-1.Supercontig2.10.1610	1711602	1712209	608
3-1.Supercontig2.10.1612	1728580	1730138	1559
3-1.Supercontig2.10.1615	1796584	1797739	1156
3-1.Supercontig2.10.1616	1801818	1802486	669
3-1.Supercontig2.10.1618	1826933	1828030	1098
3-1.Supercontig2.10.1619	1835359	1838857	3499
3-1.Supercontig2.10.1621	1855205	1855923	719
3-1.Supercontig2.10.1626	1876539	1878693	2155
3-1.Supercontig2.10.1627	1891425	1894570	3146
3-1.Supercontig2.10.1628	1899136	1906177	7042
3-1.Supercontig2.10.1630	1942946	1946886	3941
3-1.Supercontig2.10.1631	1969859	1970728	870
3-1.Supercontig2.10.1640	2029388	2033107	3720
3-1.Supercontig2.10.1642	2064121	2065771	1651
3-1.Supercontig2.10.1644	2071593	2072937	1345
3-1.Supercontig2.10.1645	2077208	2081744	4537
3-1.Supercontig2.100.7457	4320	7449	3130
3-1.Supercontig2.100.7459	11931	17342	5412
3-1.Supercontig2.100.7460	18483	20146	1664
3-1.Supercontig2.100.7461	21976	26327	4352
3-1.Supercontig2.100.7462	29524	38893	9370
3-1.Supercontig2.100.7463	40104	43446	3343
3-1.Supercontig2.100.7465	45912	55282	9371
3-1.Supercontig2.100.7466	59309	61663	2355
3-1.Supercontig2.100.7467	63943	70373	6431
3-1.Supercontig2.100.7472	98206	101345	3140
3-1.Supercontig2.100.7475	108886	119439	10554
3-1.Supercontig2.100.7476	108887	119699	10813
3-1.Supercontig2.100.7477	122180	124458	2279
3-1.Supercontig2.100.7479	126897	132699	5803
3-1.Supercontig2.100.7480	138876	144127	5252
3-1.Supercontig2.100.7481	148637	151194	2558
3-1.Supercontig2.100.7484	173290	176488	3199
3-1.Supercontig2.100.7488	184884	190654	5771
3-1.Supercontig2.100.7489	184884	189598	4715
3-1.Supercontig2.100.7491	219104	220424	1321
3-1.Supercontig2.100.7492	230568	232561	1994
3-1.Supercontig2.100.7493	236000	239042	3043
3-1.Supercontig2.100.7494	241209	243394	2186
3-1.Supercontig2.100.7495	241205	243698	2494
3-1.Supercontig2.100.7496	247283	248846	1564
3-1.Supercontig2.100.7499	261680	264983	3304
3-1.Supercontig2.100.7500	272112	278961	6850
3-1.Supercontig2.100.7501	282523	283282	760
3-1.Supercontig2.100.7502	285137	292285	7149
3-1.Supercontig2.100.7509	326479	330041	3563
3-1.Supercontig2.100.7510	332178	341105	8928
3-1.Supercontig2.100.7516	384280	386228	1949
3-1.Supercontig2.101.7517	15218	22347	7130
3-1.Supercontig2.101.7519	42440	44242	1803
3-1.Supercontig2.101.7526	71702	73136	1435
3-1.Supercontig2.101.7527	74117	88615	14499
3-1.Supercontig2.101.7530	126613	129841	3229
3-1.Supercontig2.101.7531	151837	156031	4195
3-1.Supercontig2.101.7532	152432	156031	3600
3-1.Supercontig2.101.7534	177492	189535	12044
3-1.Supercontig2.101.7535	191824	195445	3622
3-1.Supercontig2.101.7536	359046	363945	4900
3-1.Supercontig2.101.7540	216940	219138	2199
3-1.Supercontig2.101.7543	243598	244360	763
3-1.Supercontig2.101.7545	258435	260222	1788
3-1.Supercontig2.101.7546	258689	260222	1534
3-1.Supercontig2.101.7547	262898	264121	1224
3-1.Supercontig2.101.7548	271947	272579	633
3-1.Supercontig2.101.7549	292889	294065	1177
3-1.Supercontig2.101.7552	320847	322983	2137
3-1.Supercontig2.101.7553	337728	339367	1640
3-1.Supercontig2.101.7554	345499	347194	1696
3-1.Supercontig2.102.7555	20293	21075	783
3-1.Supercontig2.102.7556	26177	32632	6456
3-1.Supercontig2.102.7557	33846	35025	1180
3-1.Supercontig2.102.7558	39939	42983	3045
3-1.Supercontig2.102.7559	39938	43196	3259
3-1.Supercontig2.102.7560	47278	52377	5100
3-1.Supercontig2.102.7561	57479	61936	4458
3-1.Supercontig2.102.7563	108921	109818	898
3-1.Supercontig2.102.7565	165147	166492	1346
3-1.Supercontig2.102.7568	180159	183153	2995
3-1.Supercontig2.102.7569	220640	221865	1226
3-1.Supercontig2.102.7570	220642	222114	1473
3-1.Supercontig2.102.7571	231228	232491	1264
3-1.Supercontig2.102.7572	235154	236618	1465
3-1.Supercontig2.102.7574	256180	259873	3694
3-1.Supercontig2.102.7575	268551	269463	913
3-1.Supercontig2.102.7576	268552	270129	1578
3-1.Supercontig2.102.7578	274502	277710	3209
3-1.Supercontig2.102.7582	291571	294531	2961
3-1.Supercontig2.102.7583	317071	318402	1332
3-1.Supercontig2.102.7584	328795	332581	3787
3-1.Supercontig2.103.12097	10767	16370	5604
3-1.Supercontig2.103.7586	19895	24285	4391
3-1.Supercontig2.103.7590	48087	51129	3043
3-1.Supercontig2.103.7591	56654	73657	17004
3-1.Supercontig2.103.7595	79232	80721	1490
3-1.Supercontig2.103.7596	84853	88198	3346
3-1.Supercontig2.103.7597	95048	97234	2187
3-1.Supercontig2.103.7599	101185	105879	4695
3-1.Supercontig2.103.7603	145016	147488	2473
3-1.Supercontig2.103.7604	153296	162909	9614
3-1.Supercontig2.103.7605	164782	166258	1477
3-1.Supercontig2.103.7606	169929	171524	1596
3-1.Supercontig2.103.7607	177378	181778	4401
3-1.Supercontig2.103.7609	186228	186508	281
3-1.Supercontig2.103.7610	188631	196449	7819
3-1.Supercontig2.103.7611	204131	205196	1066
3-1.Supercontig2.103.7613	212591	215912	3322
3-1.Supercontig2.103.7614	222551	223656	1106
3-1.Supercontig2.103.7616	239446	240332	887
3-1.Supercontig2.103.7618	245135	246440	1306
3-1.Supercontig2.103.7619	249434	252739	3306
3-1.Supercontig2.103.7620	261290	262928	1639
3-1.Supercontig2.103.7621	270711	274658	3948
3-1.Supercontig2.103.7623	334681	336360	1680
3-1.Supercontig2.103.7628	363576	372640	9065
3-1.Supercontig2.103.8355	616	787	172
3-1.Supercontig2.104.7629	15195	20413	5219
3-1.Supercontig2.104.7630	28752	32200	3449
3-1.Supercontig2.104.7631	29263	32200	2938
3-1.Supercontig2.104.7632	37865	43326	5462
3-1.Supercontig2.104.7633	54979	56590	1612
3-1.Supercontig2.104.7634	54980	57048	2069
3-1.Supercontig2.104.7635	59802	61520	1719
3-1.Supercontig2.104.7636	69341	71417	2077
3-1.Supercontig2.104.7637	72956	74394	1439
3-1.Supercontig2.104.7638	77592	80837	3246
3-1.Supercontig2.104.7639	82705	89249	6545
3-1.Supercontig2.104.7640	109948	111691	1744
3-1.Supercontig2.104.7641	119473	127270	7798
3-1.Supercontig2.104.7647	154489	159016	4528
3-1.Supercontig2.104.7648	181686	183330	1645
3-1.Supercontig2.104.7649	172657	173808	1152
3-1.Supercontig2.104.7653	193892	195121	1230
3-1.Supercontig2.104.7654	202053	207825	5773
3-1.Supercontig2.104.7657	243751	247087	3337
3-1.Supercontig2.104.7658	253088	254587	1500
3-1.Supercontig2.104.7660	274138	279705	5568
3-1.Supercontig2.104.7663	300107	306731	6625
3-1.Supercontig2.104.7664	310525	314008	3484
3-1.Supercontig2.104.7666	310838	314008	3171
3-1.Supercontig2.104.7667	312337	314008	1672
3-1.Supercontig2.104.7668	319107	325795	6689
3-1.Supercontig2.104.7669	326824	330847	4024
3-1.Supercontig2.104.7670	340681	356106	15426
3-1.Supercontig2.104.7671	363044	367648	4605
3-1.Supercontig2.104.7672	369440	377614	8175
3-1.Supercontig2.104.7673	380167	382677	2511
3-1.Supercontig2.105.7674	27406	33329	5924
3-1.Supercontig2.105.7675	51253	53379	2127
3-1.Supercontig2.105.7677	60547	64178	3632
3-1.Supercontig2.105.7678	178349	178536	188
3-1.Supercontig2.105.7679	192637	193609	973
3-1.Supercontig2.105.7680	200719	201357	639
3-1.Supercontig2.105.7681	223291	224074	784
3-1.Supercontig2.105.7682	230635	232910	2276
3-1.Supercontig2.105.7683	230636	234055	3420
3-1.Supercontig2.105.7684	240231	243907	3677
3-1.Supercontig2.105.7685	268601	273731	5131
3-1.Supercontig2.105.7686	275173	278146	2974
3-1.Supercontig2.105.7691	308485	312594	4110
3-1.Supercontig2.105.7692	317562	322163	4602
3-1.Supercontig2.105.7694	346752	348700	1949
3-1.Supercontig2.105.7697	360791	367485	6695
3-1.Supercontig2.106.7698	2623	8434	5812
3-1.Supercontig2.106.7699	10308	12629	2322
3-1.Supercontig2.106.7700	18465	19921	1457
3-1.Supercontig2.106.7701	26450	29835	3386
3-1.Supercontig2.106.7702	34161	42290	8130
3-1.Supercontig2.106.7703	51855	53953	2099
3-1.Supercontig2.106.7709	100438	102535	2098
3-1.Supercontig2.106.7719	118670	131585	12916
3-1.Supercontig2.106.7721	135619	148709	13091
3-1.Supercontig2.106.7722	135377	148441	13065
3-1.Supercontig2.106.7723	152945	157543	4599
3-1.Supercontig2.106.7724	152945	157884	4940
3-1.Supercontig2.106.7727	204693	205299	607
3-1.Supercontig2.106.7728	208671	209633	963
3-1.Supercontig2.106.7729	215027	215222	196
3-1.Supercontig2.106.7730	217523	219011	1489
3-1.Supercontig2.106.7732	221698	223454	1757
3-1.Supercontig2.106.7733	226932	227438	507
3-1.Supercontig2.106.7739	257784	262364	4581
3-1.Supercontig2.106.7740	291025	291924	900
3-1.Supercontig2.106.7744	327683	328282	600
3-1.Supercontig2.106.7745	327687	329771	2085
3-1.Supercontig2.106.7746	329363	329771	409
3-1.Supercontig2.106.7748	353407	354800	1394
3-1.Supercontig2.107.7750	13700	15176	1477
3-1.Supercontig2.107.7751	22280	25260	2981
3-1.Supercontig2.107.7753	30681	37087	6407
3-1.Supercontig2.107.7755	39516	42558	3043
3-1.Supercontig2.107.7756	49329	65911	16583
3-1.Supercontig2.107.7757	72288	76335	4048
3-1.Supercontig2.107.7758	72652	76335	3684
3-1.Supercontig2.107.7759	85003	86223	1221
3-1.Supercontig2.107.7761	88996	89707	712
3-1.Supercontig2.107.7763	100577	100705	129
3-1.Supercontig2.107.7765	115742	117335	1594
3-1.Supercontig2.107.7766	115741	117737	1997
3-1.Supercontig2.107.7768	155219	155835	617
3-1.Supercontig2.107.7769	158971	160767	1797
3-1.Supercontig2.107.7773	210294	212223	1930
3-1.Supercontig2.107.7774	245801	247823	2023
3-1.Supercontig2.107.7775	252920	259659	6740
3-1.Supercontig2.107.7785	290093	292933	2841
3-1.Supercontig2.107.7787	313201	314388	1188
3-1.Supercontig2.107.7790	327333	333463	6131
3-1.Supercontig2.107.7791	339439	341271	1833
3-1.Supercontig2.107.7792	346741	349758	3018
3-1.Supercontig2.107.7795	358548	362634	4087
3-1.Supercontig2.107.7799	364548	367253	2706
3-1.Supercontig2.108.7803	23842	28776	4935
3-1.Supercontig2.108.7804	23996	28776	4781
3-1.Supercontig2.108.7805	24397	28776	4380
3-1.Supercontig2.108.7806	44715	54092	9378
3-1.Supercontig2.108.7807	60752	68280	7529
3-1.Supercontig2.108.7808	60938	68280	7343
3-1.Supercontig2.108.7809	70344	73651	3308
3-1.Supercontig2.108.7810	83674	85032	1359
3-1.Supercontig2.108.7812	104966	108158	3193
3-1.Supercontig2.108.7814	175291	179806	4516
3-1.Supercontig2.108.7815	188556	194453	5898
3-1.Supercontig2.108.7827	252267	272476	20210
3-1.Supercontig2.108.7828	252265	272625	20361
3-1.Supercontig2.108.7829	277157	279134	1978
3-1.Supercontig2.108.7831	302224	302995	772
3-1.Supercontig2.108.7832	302222	304386	2165
3-1.Supercontig2.108.7833	313151	318813	5663
3-1.Supercontig2.108.7834	322406	324370	1965
3-1.Supercontig2.108.7835	326170	330243	4074
3-1.Supercontig2.108.7836	332027	333439	1413
3-1.Supercontig2.108.7837	332289	333439	1151
3-1.Supercontig2.108.7838	337138	341920	4783
3-1.Supercontig2.108.7839	337135	342552	5418
3-1.Supercontig2.109.7840	10919	12996	2078
3-1.Supercontig2.109.7846	82705	84845	2141
3-1.Supercontig2.109.7847	101919	111704	9786
3-1.Supercontig2.109.7850	219579	224809	5231
3-1.Supercontig2.109.7852	188353	190941	2589
3-1.Supercontig2.109.7853	194225	196846	2622
3-1.Supercontig2.109.7854	198587	202456	3870
3-1.Supercontig2.109.7855	211252	212552	1301
3-1.Supercontig2.109.7856	228819	231112	2294
3-1.Supercontig2.109.7857	228822	231692	2871
3-1.Supercontig2.109.7858	236354	237016	663
3-1.Supercontig2.109.7859	238128	238760	633
3-1.Supercontig2.109.7860	251809	254152	2344
3-1.Supercontig2.109.7861	256828	258011	1184
3-1.Supercontig2.109.7862	259546	263885	4340
3-1.Supercontig2.109.7867	299720	301612	1893
3-1.Supercontig2.109.7870	327349	329631	2283
3-1.Supercontig2.109.7871	344283	346512	2230
3-1.Supercontig2.11.1647	36861	37914	1054
3-1.Supercontig2.11.1648	46789	48810	2022
3-1.Supercontig2.11.1649	111765	112509	745
3-1.Supercontig2.11.1651	130007	130695	689
3-1.Supercontig2.11.1654	154837	157027	2191
3-1.Supercontig2.11.1655	176402	181464	5063
3-1.Supercontig2.11.1656	201655	202916	1262
3-1.Supercontig2.11.1658	208230	213504	5275
3-1.Supercontig2.11.1659	208697	213504	4808
3-1.Supercontig2.11.1660	218757	220851	2095
3-1.Supercontig2.11.1662	226332	227115	784
3-1.Supercontig2.11.1663	258371	260427	2057
3-1.Supercontig2.11.1664	271979	272741	763
3-1.Supercontig2.11.1666	275644	276234	591
3-1.Supercontig2.11.1667	282898	283071	174
3-1.Supercontig2.11.1668	388289	390663	2375
3-1.Supercontig2.11.1669	406483	408182	1700
3-1.Supercontig2.11.1670	415198	416933	1736
3-1.Supercontig2.11.1671	440228	442398	2171
3-1.Supercontig2.11.1676	538274	539426	1153
3-1.Supercontig2.11.1678	585121	585955	835
3-1.Supercontig2.11.1679	620258	623086	2829
3-1.Supercontig2.11.1685	713312	714572	1261
3-1.Supercontig2.11.1691	738027	739559	1533
3-1.Supercontig2.11.1692	744914	749930	5017
3-1.Supercontig2.11.1694	797881	799095	1215
3-1.Supercontig2.11.1695	807732	810381	2650
3-1.Supercontig2.11.1696	813405	817285	3881
3-1.Supercontig2.11.1697	883622	885022	1401
3-1.Supercontig2.11.1702	1004951	1006262	1312
3-1.Supercontig2.11.1704	1019583	1022306	2724
3-1.Supercontig2.11.1707	1174445	1177963	3519
3-1.Supercontig2.11.1708	1230386	1232726	2341
3-1.Supercontig2.11.1709	1230386	1232875	2490
3-1.Supercontig2.11.1710	1237892	1239086	1195
3-1.Supercontig2.11.1711	1255576	1256969	1394
3-1.Supercontig2.11.1712	1298068	1300458	2391
3-1.Supercontig2.11.1715	1374192	1376104	1913
3-1.Supercontig2.11.1717	1395302	1396257	956
3-1.Supercontig2.11.1718	1398631	1399523	893
3-1.Supercontig2.11.1720	1442724	1444353	1630
3-1.Supercontig2.11.1725	1568773	1569329	557
3-1.Supercontig2.11.1726	1583452	1585677	2226
3-1.Supercontig2.11.1727	1591097	1592205	1109
3-1.Supercontig2.11.1728	1596167	1598522	2356
3-1.Supercontig2.11.1729	1596403	1598836	2434
3-1.Supercontig2.11.1731	1704445	1706697	2253
3-1.Supercontig2.11.1732	1733287	1741369	8083
3-1.Supercontig2.11.1735	1835362	1836818	1457
3-1.Supercontig2.11.1736	1916297	1917478	1182
3-1.Supercontig2.11.1737	1923735	1926034	2300
3-1.Supercontig2.11.1739	1976033	1976630	598
3-1.Supercontig2.110.7873	10197	18990	8794
3-1.Supercontig2.110.7874	11380	18990	7611
3-1.Supercontig2.110.7875	20448	23908	3461
3-1.Supercontig2.110.7876	25999	27497	1499
3-1.Supercontig2.110.7877	26198	27497	1300
3-1.Supercontig2.110.7878	31528	35613	4086
3-1.Supercontig2.110.7879	37390	40991	3602
3-1.Supercontig2.110.7880	50940	55009	4070
3-1.Supercontig2.110.7881	56854	57214	361
3-1.Supercontig2.110.7883	61341	68705	7365
3-1.Supercontig2.110.7884	71067	75214	4148
3-1.Supercontig2.110.7885	71612	75214	3603
3-1.Supercontig2.110.7886	96532	98222	1691
3-1.Supercontig2.110.7887	109775	110414	640
3-1.Supercontig2.110.7889	112680	121918	9239
3-1.Supercontig2.110.7892	127311	131203	3893
3-1.Supercontig2.110.7893	132885	134546	1662
3-1.Supercontig2.110.7894	145906	149569	3664
3-1.Supercontig2.110.7895	145906	149798	3893
3-1.Supercontig2.110.7896	160580	161437	858
3-1.Supercontig2.110.7897	173815	178904	5090
3-1.Supercontig2.110.7899	208216	209394	1179
3-1.Supercontig2.110.7900	208879	209394	516
3-1.Supercontig2.110.7901	224260	226009	1750
3-1.Supercontig2.110.7902	269190	271481	2292
3-1.Supercontig2.110.7905	322519	325762	3244
3-1.Supercontig2.111.7915	81380	84652	3273
3-1.Supercontig2.111.7916	126840	128329	1490
3-1.Supercontig2.111.7918	179817	180705	889
3-1.Supercontig2.111.7919	180446	180705	260
3-1.Supercontig2.111.7920	259524	262513	2990
3-1.Supercontig2.111.7921	263458	267006	3549
3-1.Supercontig2.111.7923	273422	274895	1474
3-1.Supercontig2.112.7924	3385	15332	11948
3-1.Supercontig2.112.7925	17037	18670	1634
3-1.Supercontig2.112.7926	17036	18826	1791
3-1.Supercontig2.112.7927	22923	29255	6333
3-1.Supercontig2.112.7928	22924	29562	6639
3-1.Supercontig2.112.7933	56983	57567	585
3-1.Supercontig2.112.7934	56987	58083	1097
3-1.Supercontig2.112.7937	60045	67202	7158
3-1.Supercontig2.112.7938	133942	137912	3971
3-1.Supercontig2.112.7942	92067	95993	3927
3-1.Supercontig2.112.7943	100012	105416	5405
3-1.Supercontig2.112.7944	111493	113107	1615
3-1.Supercontig2.112.7945	130032	131100	1069
3-1.Supercontig2.112.7946	153386	157172	3787
3-1.Supercontig2.112.7948	162492	168682	6191
3-1.Supercontig2.112.7949	173493	189991	16499
3-1.Supercontig2.112.7950	199240	201766	2527
3-1.Supercontig2.112.7951	207202	210538	3337
3-1.Supercontig2.112.7953	214521	218686	4166
3-1.Supercontig2.112.7954	222175	223297	1123
3-1.Supercontig2.112.7955	224924	227097	2174
3-1.Supercontig2.112.7956	229921	239566	9646
3-1.Supercontig2.112.7957	245587	248616	3030
3-1.Supercontig2.112.7959	257683	266872	9190
3-1.Supercontig2.112.7960	344849	350466	5618
3-1.Supercontig2.112.7962	285597	294493	8897
3-1.Supercontig2.112.7963	301425	303078	1654
3-1.Supercontig2.112.7965	306500	310876	4377
3-1.Supercontig2.112.7966	315927	322580	6654
3-1.Supercontig2.112.7967	329512	331407	1896
3-1.Supercontig2.112.7968	329667	331407	1741
3-1.Supercontig2.112.7969	336664	339602	2939
3-1.Supercontig2.113.7970	29416	31674	2259
3-1.Supercontig2.113.7971	35325	41519	6195
3-1.Supercontig2.113.7972	45707	49319	3613
3-1.Supercontig2.113.7974	58996	61218	2223
3-1.Supercontig2.113.7975	81395	82699	1305
3-1.Supercontig2.113.7976	89103	91030	1928
3-1.Supercontig2.113.7980	126059	132142	6084
3-1.Supercontig2.113.7982	137458	137788	331
3-1.Supercontig2.113.7985	164320	164842	523
3-1.Supercontig2.113.7986	188184	189789	1606
3-1.Supercontig2.113.7988	199345	204489	5145
3-1.Supercontig2.113.7990	207372	210251	2880
3-1.Supercontig2.113.7991	216068	217937	1870
3-1.Supercontig2.113.7992	235132	237661	2530
3-1.Supercontig2.113.7993	239536	241248	1713
3-1.Supercontig2.113.7994	257235	259789	2555
3-1.Supercontig2.113.7995	257235	260036	2802
3-1.Supercontig2.113.7996	267515	271226	3712
3-1.Supercontig2.113.7997	273036	273878	843
3-1.Supercontig2.113.7998	275402	277442	2041
3-1.Supercontig2.113.7999	282788	284581	1794
3-1.Supercontig2.113.8000	285461	291485	6025
3-1.Supercontig2.113.8002	285713	291640	5928
3-1.Supercontig2.113.8007	301987	303655	1669
3-1.Supercontig2.113.8008	304959	307764	2806
3-1.Supercontig2.113.8010	309074	310267	1194
3-1.Supercontig2.113.8012	331825	339691	7867
3-1.Supercontig2.113.8013	342660	342895	236
3-1.Supercontig2.114.8015	5559	7374	1816
3-1.Supercontig2.114.8019	24165	36365	12201
3-1.Supercontig2.114.8020	43285	48710	5426
3-1.Supercontig2.114.8022	44101	44400	300
3-1.Supercontig2.114.8025	50782	56903	6122
3-1.Supercontig2.114.8026	58118	63670	5553
3-1.Supercontig2.114.8028	73210	77967	4758
3-1.Supercontig2.114.8029	79109	79739	631
3-1.Supercontig2.114.8030	87517	92773	5257
3-1.Supercontig2.114.8031	95603	97914	2312
3-1.Supercontig2.114.8041	124207	127319	3113
3-1.Supercontig2.114.8042	129704	134381	4678
3-1.Supercontig2.114.8043	136742	140634	3893
3-1.Supercontig2.114.8044	142422	143278	857
3-1.Supercontig2.114.8046	144101	153237	9137
3-1.Supercontig2.114.8048	155703	159667	3965
3-1.Supercontig2.114.8050	167930	171717	3788
3-1.Supercontig2.114.8051	174414	175599	1186
3-1.Supercontig2.114.8052	178054	181641	3588
3-1.Supercontig2.114.8055	206218	208206	1989
3-1.Supercontig2.114.8057	222210	226269	4060
3-1.Supercontig2.114.8059	240771	245078	4308
3-1.Supercontig2.114.8060	250540	253350	2811
3-1.Supercontig2.114.8061	256022	265266	9245
3-1.Supercontig2.114.8069	299499	309799	10301
3-1.Supercontig2.114.8071	320056	320703	648
3-1.Supercontig2.114.8072	323272	326008	2737
3-1.Supercontig2.115.8083	70563	77109	6547
3-1.Supercontig2.115.8084	79573	79718	146
3-1.Supercontig2.115.8086	88373	93246	4874
3-1.Supercontig2.115.8090	108851	112926	4076
3-1.Supercontig2.115.8091	114936	116986	2051
3-1.Supercontig2.115.8094	123443	139528	16086
3-1.Supercontig2.115.8096	144976	154224	9249
3-1.Supercontig2.115.8097	155313	165000	9688
3-1.Supercontig2.115.8098	155316	165131	9816
3-1.Supercontig2.115.8099	167383	167836	454
3-1.Supercontig2.115.8100	167381	168245	865
3-1.Supercontig2.115.8101	171383	176479	5097
3-1.Supercontig2.115.8102	179757	184082	4326
3-1.Supercontig2.115.8103	179756	184320	4565
3-1.Supercontig2.115.8104	189752	196807	7056
3-1.Supercontig2.115.8105	200716	202915	2200
3-1.Supercontig2.115.8106	214481	215361	881
3-1.Supercontig2.115.8107	216677	219710	3034
3-1.Supercontig2.115.8110	244921	246630	1710
3-1.Supercontig2.115.8111	261625	263455	1831
3-1.Supercontig2.115.8112	269526	277437	7912
3-1.Supercontig2.115.8113	292266	295964	3699
3-1.Supercontig2.115.8115	305011	309281	4271
3-1.Supercontig2.115.8116	313136	318399	5264
3-1.Supercontig2.115.8117	320811	324639	3829
3-1.Supercontig2.115.8118	329917	333615	3699
3-1.Supercontig2.116.8119	5473	7242	1770
3-1.Supercontig2.116.8121	105825	113621	7797
3-1.Supercontig2.116.8122	10585	13633	3049
3-1.Supercontig2.116.8124	14702	17694	2993
3-1.Supercontig2.116.8125	14705	17912	3208
3-1.Supercontig2.116.8126	18900	22772	3873
3-1.Supercontig2.116.8127	34204	35972	1769
3-1.Supercontig2.116.8128	40377	44296	3920
3-1.Supercontig2.116.8129	46415	46863	449
3-1.Supercontig2.116.8130	53434	60008	6575
3-1.Supercontig2.116.8131	62638	66899	4262
3-1.Supercontig2.116.8132	68064	79729	11666
3-1.Supercontig2.116.8133	68065	79977	11913
3-1.Supercontig2.116.8134	80568	85315	4748
3-1.Supercontig2.116.8136	92908	96078	3171
3-1.Supercontig2.116.8137	97401	103359	5959
3-1.Supercontig2.116.8139	121291	123230	1940
3-1.Supercontig2.116.8142	126772	139100	12329
3-1.Supercontig2.116.8145	148072	162023	13952
3-1.Supercontig2.116.8147	169331	176403	7073
3-1.Supercontig2.116.8148	179314	182943	3630
3-1.Supercontig2.116.8153	184544	200902	16359
3-1.Supercontig2.116.8154	203797	209942	6146
3-1.Supercontig2.116.8155	204071	209942	5872
3-1.Supercontig2.116.8160	231991	241399	9409
3-1.Supercontig2.116.8163	255211	258188	2978
3-1.Supercontig2.116.8164	260100	262571	2472
3-1.Supercontig2.116.8165	272284	273417	1134
3-1.Supercontig2.116.8167	281720	285066	3347
3-1.Supercontig2.116.8169	293368	302158	8791
3-1.Supercontig2.116.8170	304340	305442	1103
3-1.Supercontig2.116.8172	306509	318108	11600
3-1.Supercontig2.116.8173	325561	329517	3957
3-1.Supercontig2.117.8176	31790	37843	6054
3-1.Supercontig2.117.8177	31790	38188	6399
3-1.Supercontig2.117.8178	41265	42153	889
3-1.Supercontig2.117.8188	70950	72669	1720
3-1.Supercontig2.117.8189	75882	78858	2977
3-1.Supercontig2.117.8190	134083	135937	1855
3-1.Supercontig2.117.8191	138519	140614	2096
3-1.Supercontig2.117.8192	163392	164583	1192
3-1.Supercontig2.117.8194	195493	195748	256
3-1.Supercontig2.117.8197	253557	256560	3004
3-1.Supercontig2.117.8198	265891	267713	1823
3-1.Supercontig2.117.8199	266059	267713	1655
3-1.Supercontig2.117.8200	288556	291237	2682
3-1.Supercontig2.117.8201	296493	299826	3334
3-1.Supercontig2.117.8202	304630	311750	7121
3-1.Supercontig2.118.8206	33345	37769	4425
3-1.Supercontig2.118.8209	40185	40892	708
3-1.Supercontig2.118.8210	44717	48492	3776
3-1.Supercontig2.118.8212	61553	64072	2520
3-1.Supercontig2.118.8214	78106	79452	1347
3-1.Supercontig2.118.8215	81324	82397	1074
3-1.Supercontig2.118.8216	83288	84098	811
3-1.Supercontig2.118.8220	103884	108777	4894
3-1.Supercontig2.118.8222	129079	129298	220
3-1.Supercontig2.118.8223	133386	140392	7007
3-1.Supercontig2.118.8225	147257	149039	1783
3-1.Supercontig2.118.8227	152146	152279	134
3-1.Supercontig2.118.8237	189033	192254	3222
3-1.Supercontig2.118.8240	197577	198099	523
3-1.Supercontig2.118.8243	207845	217604	9760
3-1.Supercontig2.118.8244	219495	224770	5276
3-1.Supercontig2.118.8245	225756	228383	2628
3-1.Supercontig2.118.8247	232474	235037	2564
3-1.Supercontig2.118.8251	253701	256651	2951
3-1.Supercontig2.118.8252	259428	265811	6384
3-1.Supercontig2.118.8253	274172	278191	4020
3-1.Supercontig2.118.8254	283072	283368	297
3-1.Supercontig2.118.8255	284389	286786	2398
3-1.Supercontig2.118.8256	288868	291719	2852
3-1.Supercontig2.118.8258	321321	326315	4995
3-1.Supercontig2.119.8260	983	14514	13532
3-1.Supercontig2.119.8262	33393	34511	1119
3-1.Supercontig2.119.8263	35469	37852	2384
3-1.Supercontig2.119.8264	44260	50850	6591
3-1.Supercontig2.119.8265	84858	90728	5871
3-1.Supercontig2.119.8266	92532	96032	3501
3-1.Supercontig2.119.8268	106913	108851	1939
3-1.Supercontig2.119.8269	113602	115036	1435
3-1.Supercontig2.119.8270	221184	225466	4283
3-1.Supercontig2.119.8271	129733	133464	3732
3-1.Supercontig2.119.8272	138597	142053	3457
3-1.Supercontig2.119.8273	144957	148052	3096
3-1.Supercontig2.119.8276	185165	188216	3052
3-1.Supercontig2.119.8277	192585	199096	6512
3-1.Supercontig2.119.8278	202148	206163	4016
3-1.Supercontig2.119.8279	229809	231255	1447
3-1.Supercontig2.119.8280	234904	236146	1243
3-1.Supercontig2.119.8281	238167	240958	2792
3-1.Supercontig2.119.8282	252070	255983	3914
3-1.Supercontig2.119.8283	271263	273106	1844
3-1.Supercontig2.119.8284	277252	279254	2003
3-1.Supercontig2.119.8286	283363	287718	4356
3-1.Supercontig2.119.8287	300340	306238	5899
3-1.Supercontig2.119.8288	309472	310953	1482
3-1.Supercontig2.119.8289	312232	317375	5144
3-1.Supercontig2.119.8290	322132	323505	1374
3-1.Supercontig2.119.8291	336567	339266	2700
3-1.Supercontig2.12.1740	36052	38308	2257
3-1.Supercontig2.12.1741	45023	46443	1421
3-1.Supercontig2.12.1742	45381	46443	1063
3-1.Supercontig2.12.1745	78608	80905	2298
3-1.Supercontig2.12.1747	131815	134781	2967
3-1.Supercontig2.12.1749	131814	135930	4117
3-1.Supercontig2.12.1750	161722	163872	2151
3-1.Supercontig2.12.1751	179024	180576	1553
3-1.Supercontig2.12.1752	199665	200230	566
3-1.Supercontig2.12.1754	237776	243410	5635
3-1.Supercontig2.12.1755	254110	255124	1015
3-1.Supercontig2.12.1756	261322	261983	662
3-1.Supercontig2.12.1762	356734	359031	2298
3-1.Supercontig2.12.1763	373447	377039	3593
3-1.Supercontig2.12.1764	385134	385892	759
3-1.Supercontig2.12.1767	474902	475941	1040
3-1.Supercontig2.12.1769	543006	545218	2213
3-1.Supercontig2.12.1770	560170	565136	4967
3-1.Supercontig2.12.1773	580283	582100	1818
3-1.Supercontig2.12.1774	590011	591180	1170
3-1.Supercontig2.12.1775	612004	612809	806
3-1.Supercontig2.12.1776	615234	620333	5100
3-1.Supercontig2.12.1777	615233	620519	5287
3-1.Supercontig2.12.1778	615234	620644	5411
3-1.Supercontig2.12.1782	717696	718355	660
3-1.Supercontig2.12.1783	728076	730572	2497
3-1.Supercontig2.12.1788	771244	776501	5258
3-1.Supercontig2.12.1790	781003	785178	4176
3-1.Supercontig2.12.1791	786907	791361	4455
3-1.Supercontig2.12.1792	787311	791078	3768
3-1.Supercontig2.12.1794	795656	797241	1586
3-1.Supercontig2.12.1796	830523	832854	2332
3-1.Supercontig2.12.1797	867311	869085	1775
3-1.Supercontig2.12.1798	875089	876019	931
3-1.Supercontig2.12.1799	944490	947218	2729
3-1.Supercontig2.12.1800	967951	969010	1060
3-1.Supercontig2.12.1801	971308	972136	829
3-1.Supercontig2.12.1803	1052326	1053244	919
3-1.Supercontig2.12.1804	1060917	1062916	2000
3-1.Supercontig2.12.1805	1060917	1063184	2268
3-1.Supercontig2.12.1806	1060917	1063389	2473
3-1.Supercontig2.12.1807	1065867	1066812	946
3-1.Supercontig2.12.1808	1065868	1067098	1231
3-1.Supercontig2.12.1810	1068425	1072992	4568
3-1.Supercontig2.12.1812	1089625	1090847	1223
3-1.Supercontig2.12.1813	1092131	1095018	2888
3-1.Supercontig2.12.1814	1096116	1098712	2597
3-1.Supercontig2.12.1815	1101667	1104052	2386
3-1.Supercontig2.12.1816	1111776	1113681	1906
3-1.Supercontig2.12.1817	1131261	1131852	592
3-1.Supercontig2.12.1819	1136477	1138137	1661
3-1.Supercontig2.12.1822	1186453	1189704	3252
3-1.Supercontig2.12.1823	1195499	1200540	5042
3-1.Supercontig2.12.1824	1277921	1279235	1315
3-1.Supercontig2.12.1826	1335151	1337375	2225
3-1.Supercontig2.12.1830	1397605	1400799	3195
3-1.Supercontig2.12.1833	1491624	1497733	6110
3-1.Supercontig2.12.1834	1498964	1499517	554
3-1.Supercontig2.12.1835	1501015	1502870	1856
3-1.Supercontig2.12.1837	1506024	1510870	4847
3-1.Supercontig2.12.1838	1515841	1519207	3367
3-1.Supercontig2.12.1839	1523633	1525079	1447
3-1.Supercontig2.12.1840	1528234	1531412	3179
3-1.Supercontig2.12.1841	1534005	1534380	376
3-1.Supercontig2.12.1842	1551242	1553803	2562
3-1.Supercontig2.12.1843	1564615	1565619	1005
3-1.Supercontig2.12.1845	1602145	1605072	2928
3-1.Supercontig2.12.1847	1618191	1618942	752
3-1.Supercontig2.12.1848	1629549	1632195	2647
3-1.Supercontig2.12.1849	1671781	1673942	2162
3-1.Supercontig2.12.1850	1672049	1673942	1894
3-1.Supercontig2.12.1851	1684198	1691505	7308
3-1.Supercontig2.12.1852	1704443	1706551	2109
3-1.Supercontig2.12.1853	1707706	1710358	2653
3-1.Supercontig2.12.1854	1711718	1713940	2223
3-1.Supercontig2.12.1856	1716019	1718715	2697
3-1.Supercontig2.12.1857	1720275	1723983	3709
3-1.Supercontig2.12.1858	1735464	1736246	783
3-1.Supercontig2.12.1859	1735464	1736498	1035
3-1.Supercontig2.120.14198	205	980	776
3-1.Supercontig2.120.8293	11967	12406	440
3-1.Supercontig2.120.8294	35432	40062	4631
3-1.Supercontig2.120.8295	51497	52037	541
3-1.Supercontig2.120.8296	60832	62385	1554
3-1.Supercontig2.120.8297	79842	80056	215
3-1.Supercontig2.120.8303	141665	145416	3752
3-1.Supercontig2.120.8306	160814	163561	2748
3-1.Supercontig2.120.8308	196057	198160	2104
3-1.Supercontig2.120.8309	202512	205569	3058
3-1.Supercontig2.120.8320	262888	263104	217
3-1.Supercontig2.120.8324	288655	290642	1988
3-1.Supercontig2.120.8327	306402	307933	1532
3-1.Supercontig2.121.8325	24914	31507	6594
3-1.Supercontig2.121.8337	50864	56744	5881
3-1.Supercontig2.121.8338	58870	59731	862
3-1.Supercontig2.121.8340	69760	72278	2519
3-1.Supercontig2.121.8342	91436	96193	4758
3-1.Supercontig2.121.8343	98184	99488	1305
3-1.Supercontig2.121.8345	135213	140091	4879
3-1.Supercontig2.121.8347	146423	149472	3050
3-1.Supercontig2.121.8348	153512	156955	3444
3-1.Supercontig2.121.8352	177780	183480	5701
3-1.Supercontig2.121.8354	204352	206845	2494
3-1.Supercontig2.121.8357	211139	220819	9681
3-1.Supercontig2.121.8358	226537	228623	2087
3-1.Supercontig2.121.8359	231388	233073	1686
3-1.Supercontig2.121.8360	235709	238185	2477
3-1.Supercontig2.121.8361	248989	252825	3837
3-1.Supercontig2.121.8362	264246	269041	4796
3-1.Supercontig2.121.8365	315743	318871	3129
3-1.Supercontig2.122.8366	12599	14112	1514
3-1.Supercontig2.122.8369	35943	40377	4435
3-1.Supercontig2.122.8370	86581	87691	1111
3-1.Supercontig2.122.8371	87239	87691	453
3-1.Supercontig2.122.8372	190358	192498	2141
3-1.Supercontig2.122.8373	202043	204654	2612
3-1.Supercontig2.122.8374	284506	285898	1393
3-1.Supercontig2.123.8418	305003	314895	9893
3-1.Supercontig2.124.8419	9682	18196	8515
3-1.Supercontig2.124.8424	27850	30871	3022
3-1.Supercontig2.124.8425	33195	37195	4001
3-1.Supercontig2.124.8427	52248	59424	7177
3-1.Supercontig2.124.8428	74601	75110	510
3-1.Supercontig2.124.8429	76563	78189	1627
3-1.Supercontig2.124.8432	124680	128810	4131
3-1.Supercontig2.124.8433	129691	130744	1054
3-1.Supercontig2.124.8434	137008	140561	3554
3-1.Supercontig2.124.8435	143051	145672	2622
3-1.Supercontig2.124.8437	155026	157260	2235
3-1.Supercontig2.124.8439	160246	167337	7092
3-1.Supercontig2.124.8447	227794	227962	169
3-1.Supercontig2.124.8448	227964	228424	461
3-1.Supercontig2.124.8449	229825	251736	21912
3-1.Supercontig2.124.8451	264553	266700	2148
3-1.Supercontig2.124.8452	268703	273176	4474
3-1.Supercontig2.124.8453	268997	273176	4180
3-1.Supercontig2.124.8454	276243	281483	5241
3-1.Supercontig2.124.8455	286961	293176	6216
3-1.Supercontig2.124.8456	299042	305527	6486
3-1.Supercontig2.124.8457	308125	312038	3914
3-1.Supercontig2.125.8460	723	22610	21888
3-1.Supercontig2.125.8462	42611	45586	2976
3-1.Supercontig2.125.8463	48371	52254	3884
3-1.Supercontig2.125.8464	53778	56146	2369
3-1.Supercontig2.125.8465	57428	59021	1594
3-1.Supercontig2.125.8466	65523	68566	3044
3-1.Supercontig2.125.8468	90113	94687	4575
3-1.Supercontig2.125.8470	112894	114173	1280
3-1.Supercontig2.125.8471	116913	120395	3483
3-1.Supercontig2.125.8472	129017	139601	10585
3-1.Supercontig2.125.8473	146377	150696	4320
3-1.Supercontig2.125.8474	146416	150696	4281
3-1.Supercontig2.125.8475	152829	157280	4452
3-1.Supercontig2.125.8476	161153	162197	1045
3-1.Supercontig2.125.8477	164230	175982	11753
3-1.Supercontig2.125.8479	182567	189237	6671
3-1.Supercontig2.125.8480	192924	197298	4375
3-1.Supercontig2.125.8481	199260	206446	7187
3-1.Supercontig2.125.8483	247050	255718	8669
3-1.Supercontig2.125.8484	247050	255924	8875
3-1.Supercontig2.125.8485	256993	267125	10133
3-1.Supercontig2.125.8486	281807	284874	3068
3-1.Supercontig2.125.8487	290183	292219	2037
3-1.Supercontig2.126.8488	27888	31405	3518
3-1.Supercontig2.126.8489	33439	35223	1785
3-1.Supercontig2.126.8491	45619	46464	846
3-1.Supercontig2.126.8494	83158	85192	2035
3-1.Supercontig2.126.8495	95096	95697	602
3-1.Supercontig2.126.8497	100045	100910	866
3-1.Supercontig2.126.8498	114629	117297	2669
3-1.Supercontig2.126.8503	133651	138050	4400
3-1.Supercontig2.126.8504	133650	138519	4870
3-1.Supercontig2.126.8508	161560	165027	3468
3-1.Supercontig2.126.8509	177037	179458	2422
3-1.Supercontig2.126.8515	288760	289757	998
3-1.Supercontig2.127.8517	15919	18429	2511
3-1.Supercontig2.127.8519	31750	35324	3575
3-1.Supercontig2.127.8520	42126	43782	1657
3-1.Supercontig2.127.8521	61282	63001	1720
3-1.Supercontig2.127.8524	174885	175197	313
3-1.Supercontig2.127.8525	184346	187783	3438
3-1.Supercontig2.127.8526	198532	200735	2204
3-1.Supercontig2.127.8528	230385	232139	1755
3-1.Supercontig2.127.8529	246692	250166	3475
3-1.Supercontig2.127.8531	283338	285579	2242
3-1.Supercontig2.128.8516	51272	62182	10911
3-1.Supercontig2.128.8532	37277	40362	3086
3-1.Supercontig2.128.8536	105350	107049	1700
3-1.Supercontig2.128.8540	123812	127670	3859
3-1.Supercontig2.128.8541	135023	137685	2663
3-1.Supercontig2.128.8542	138650	141370	2721
3-1.Supercontig2.128.8543	138651	141629	2979
3-1.Supercontig2.128.8544	143721	146759	3039
3-1.Supercontig2.128.8545	152587	154560	1974
3-1.Supercontig2.128.8546	160514	161722	1209
3-1.Supercontig2.128.8547	174617	177617	3001
3-1.Supercontig2.128.8549	194776	199250	4475
3-1.Supercontig2.128.8553	204920	211853	6934
3-1.Supercontig2.128.8554	212800	215661	2862
3-1.Supercontig2.128.8555	212800	215878	3079
3-1.Supercontig2.128.8556	242854	244016	1163
3-1.Supercontig2.128.8557	247614	250762	3149
3-1.Supercontig2.128.8559	259525	264456	4932
3-1.Supercontig2.129.8564	29863	30465	603
3-1.Supercontig2.129.8565	51323	51812	490
3-1.Supercontig2.129.8566	55364	56122	759
3-1.Supercontig2.129.8567	58702	61396	2695
3-1.Supercontig2.129.8568	68814	70058	1245
3-1.Supercontig2.129.8569	77600	79463	1864
3-1.Supercontig2.129.8570	101661	103828	2168
3-1.Supercontig2.129.8571	106023	111475	5453
3-1.Supercontig2.129.8574	114493	120852	6360
3-1.Supercontig2.129.8576	122495	124566	2072
3-1.Supercontig2.129.8577	129377	130176	800
3-1.Supercontig2.129.8579	142312	143563	1252
3-1.Supercontig2.129.8581	181019	184221	3203
3-1.Supercontig2.129.8582	196958	198098	1141
3-1.Supercontig2.129.8583	203875	211985	8111
3-1.Supercontig2.129.8584	203877	212217	8341
3-1.Supercontig2.129.8594	265013	268868	3856
3-1.Supercontig2.129.8595	287766	288209	444
3-1.Supercontig2.129.8596	290386	293341	2956
3-1.Supercontig2.13.13431	145343	145477	135
3-1.Supercontig2.13.1867	55389	61043	5655
3-1.Supercontig2.13.1868	63395	67766	4372
3-1.Supercontig2.13.1869	74965	83850	8886
3-1.Supercontig2.13.1870	88148	96569	8422
3-1.Supercontig2.13.1871	99713	108866	9154
3-1.Supercontig2.13.1874	167662	173199	5538
3-1.Supercontig2.13.1875	186314	190253	3940
3-1.Supercontig2.13.1876	200440	204920	4481
3-1.Supercontig2.13.1877	247887	251377	3491
3-1.Supercontig2.13.1878	259553	262811	3259
3-1.Supercontig2.13.1881	339625	342646	3022
3-1.Supercontig2.13.1884	361423	364027	2605
3-1.Supercontig2.13.1889	383753	386062	2310
3-1.Supercontig2.13.1890	404246	405415	1170
3-1.Supercontig2.13.1891	404246	405604	1359
3-1.Supercontig2.13.1893	442311	447003	4693
3-1.Supercontig2.13.1894	483170	484790	1621
3-1.Supercontig2.13.1895	503100	504653	1554
3-1.Supercontig2.13.1896	503101	504647	1547
3-1.Supercontig2.13.1897	511310	515977	4668
3-1.Supercontig2.13.1899	547401	549950	2550
3-1.Supercontig2.13.1901	559046	563620	4575
3-1.Supercontig2.13.1904	582513	584255	1743
3-1.Supercontig2.13.1905	603224	607178	3955
3-1.Supercontig2.13.1906	603833	607178	3346
3-1.Supercontig2.13.1907	623869	625406	1538
3-1.Supercontig2.13.1908	644682	645840	1159
3-1.Supercontig2.13.1909	653073	658490	5418
3-1.Supercontig2.13.1910	663815	665902	2088
3-1.Supercontig2.13.1911	671863	673160	1298
3-1.Supercontig2.13.1912	674679	680230	5552
3-1.Supercontig2.13.1913	683208	685649	2442
3-1.Supercontig2.13.1914	683717	685649	1933
3-1.Supercontig2.13.1915	688764	691082	2319
3-1.Supercontig2.13.1916	694006	695971	1966
3-1.Supercontig2.13.1917	701733	704875	3143
3-1.Supercontig2.13.1918	703106	704354	1249
3-1.Supercontig2.13.1919	709879	710334	456
3-1.Supercontig2.13.1923	725005	727519	2515
3-1.Supercontig2.13.1924	729823	731090	1268
3-1.Supercontig2.13.1926	748301	749395	1095
3-1.Supercontig2.13.1927	756485	758486	2002
3-1.Supercontig2.13.1929	789915	792427	2513
3-1.Supercontig2.13.1931	798852	799838	987
3-1.Supercontig2.13.1932	798851	800211	1361
3-1.Supercontig2.13.1933	803490	804588	1099
3-1.Supercontig2.13.1935	836064	837024	961
3-1.Supercontig2.13.1941	883794	897995	14202
3-1.Supercontig2.13.1942	910945	920413	9469
3-1.Supercontig2.13.1944	927777	930281	2505
3-1.Supercontig2.13.1946	931355	943774	12420
3-1.Supercontig2.13.1949	946732	949973	3242
3-1.Supercontig2.13.1950	951156	953447	2292
3-1.Supercontig2.13.1951	955386	960255	4870
3-1.Supercontig2.13.1953	975100	976250	1151
3-1.Supercontig2.13.1954	977968	982981	5014
3-1.Supercontig2.13.1957	994825	998198	3374
3-1.Supercontig2.13.1958	1006418	1007046	629
3-1.Supercontig2.13.1959	1010983	1013213	2231
3-1.Supercontig2.13.1960	1032581	1035684	3104
3-1.Supercontig2.13.1962	1069951	1074307	4357
3-1.Supercontig2.13.1963	1078438	1084179	5742
3-1.Supercontig2.13.1965	1122928	1127160	4233
3-1.Supercontig2.13.1967	1140362	1141588	1227
3-1.Supercontig2.13.1968	1145178	1147662	2485
3-1.Supercontig2.13.1969	1156508	1160167	3660
3-1.Supercontig2.13.1972	1163546	1167940	4395
3-1.Supercontig2.13.1974	1172685	1175905	3221
3-1.Supercontig2.13.1975	1180048	1181984	1937
3-1.Supercontig2.13.1979	1221720	1222758	1039
3-1.Supercontig2.13.1980	1221919	1222569	651
3-1.Supercontig2.13.1981	1241662	1243410	1749
3-1.Supercontig2.13.1983	1266964	1267212	249
3-1.Supercontig2.13.1986	1270231	1275513	5283
3-1.Supercontig2.13.1987	1277876	1285176	7301
3-1.Supercontig2.13.1989	1288205	1290142	1938
3-1.Supercontig2.13.1990	1288732	1290142	1411
3-1.Supercontig2.13.1991	1291673	1294071	2399
3-1.Supercontig2.13.1992	1296530	1298151	1622
3-1.Supercontig2.13.1993	1299434	1303806	4373
3-1.Supercontig2.13.1994	1307467	1309264	1798
3-1.Supercontig2.13.1995	1307780	1309264	1485
3-1.Supercontig2.13.1996	1310692	1312220	1529
3-1.Supercontig2.13.1997	1327783	1331207	3425
3-1.Supercontig2.13.2000	1359809	1362657	2849
3-1.Supercontig2.13.2001	1364561	1366220	1660
3-1.Supercontig2.13.2002	1364562	1366341	1780
3-1.Supercontig2.13.2003	1367340	1377793	10454
3-1.Supercontig2.13.2004	1380311	1388714	8404
3-1.Supercontig2.13.2005	1380464	1388714	8251
3-1.Supercontig2.13.2006	1391928	1392974	1047
3-1.Supercontig2.13.2007	1431872	1434723	2852
3-1.Supercontig2.13.2008	1440073	1441807	1735
3-1.Supercontig2.13.2009	1444076	1446253	2178
3-1.Supercontig2.13.2011	1482315	1482846	532
3-1.Supercontig2.13.2014	1511408	1517491	6084
3-1.Supercontig2.13.2015	1519452	1520632	1181
3-1.Supercontig2.13.2016	1521800	1528362	6563
3-1.Supercontig2.13.2017	1555471	1558733	3263
3-1.Supercontig2.13.2018	1582585	1585163	2579
3-1.Supercontig2.13.2019	1587760	1589125	1366
3-1.Supercontig2.13.2020	1602582	1605167	2586
3-1.Supercontig2.13.2021	1633321	1633926	606
3-1.Supercontig2.13.2025	1659985	1663717	3733
3-1.Supercontig2.13.2027	1660892	1663717	2826
3-1.Supercontig2.13.2028	1666033	1676729	10697
3-1.Supercontig2.13.2030	1683619	1689699	6081
3-1.Supercontig2.13.8537	1650228	1658591	8364
3-1.Supercontig2.130.8597	1808	2533	726
3-1.Supercontig2.130.8599	11704	12728	1025
3-1.Supercontig2.130.8600	37233	39530	2298
3-1.Supercontig2.130.8602	84838	86751	1914
3-1.Supercontig2.130.8603	98156	98925	770
3-1.Supercontig2.130.8606	240071	242220	2150
3-1.Supercontig2.130.8612	135555	137225	1671
3-1.Supercontig2.130.8614	159425	160970	1546
3-1.Supercontig2.130.8618	186504	188174	1671
3-1.Supercontig2.130.8619	196266	196876	611
3-1.Supercontig2.130.8623	216595	217922	1328
3-1.Supercontig2.130.8625	223282	225367	2086
3-1.Supercontig2.130.8626	252639	271720	19082
3-1.Supercontig2.130.8627	253372	271720	18349
3-1.Supercontig2.130.8628	272794	275427	2634
3-1.Supercontig2.130.8629	277852	280874	3023
3-1.Supercontig2.130.8630	277852	285243	7392
3-1.Supercontig2.130.8631	277871	285243	7373
3-1.Supercontig2.131.14262	87778	89634	1857
3-1.Supercontig2.131.8632	10792	13749	2958
3-1.Supercontig2.131.8634	36001	37922	1922
3-1.Supercontig2.131.8635	42247	51975	9729
3-1.Supercontig2.131.8636	53436	54066	631
3-1.Supercontig2.131.8637	91933	103382	11450
3-1.Supercontig2.131.8638	107037	109182	2146
3-1.Supercontig2.131.8639	107037	118201	11165
3-1.Supercontig2.131.8642	136234	137206	973
3-1.Supercontig2.131.8643	142804	145789	2986
3-1.Supercontig2.131.8650	213857	221091	7235
3-1.Supercontig2.131.8652	239717	242458	2742
3-1.Supercontig2.131.8653	245210	247160	1951
3-1.Supercontig2.131.8656	278176	283592	5417
3-1.Supercontig2.132.8658	25084	29786	4703
3-1.Supercontig2.132.8665	101669	108117	6449
3-1.Supercontig2.132.8667	115632	118678	3047
3-1.Supercontig2.132.8668	122230	131512	9283
3-1.Supercontig2.132.8672	147572	149552	1981
3-1.Supercontig2.132.8675	164838	167270	2433
3-1.Supercontig2.132.8676	168544	171305	2762
3-1.Supercontig2.132.8677	172677	184924	12248
3-1.Supercontig2.132.8678	201868	213426	11559
3-1.Supercontig2.132.8679	214630	217786	3157
3-1.Supercontig2.132.8680	218786	223292	4507
3-1.Supercontig2.132.8681	226230	231637	5408
3-1.Supercontig2.132.8682	232960	236968	4009
3-1.Supercontig2.132.8683	238762	240207	1446
3-1.Supercontig2.132.8685	260498	262657	2160
3-1.Supercontig2.132.8686	278923	280307	1385
3-1.Supercontig2.132.8687	284067	290849	6783
3-1.Supercontig2.133.8688	7508	7920	413
3-1.Supercontig2.133.8689	7506	8110	605
3-1.Supercontig2.133.8690	9424	11206	1783
3-1.Supercontig2.133.8696	36968	39428	2461
3-1.Supercontig2.133.8697	41369	43108	1740
3-1.Supercontig2.133.8698	45063	55755	10693
3-1.Supercontig2.133.8699	56945	60941	3997
3-1.Supercontig2.133.8700	56943	61166	4224
3-1.Supercontig2.133.8702	69882	71406	1525
3-1.Supercontig2.133.8704	83210	88904	5695
3-1.Supercontig2.133.8706	90457	97549	7093
3-1.Supercontig2.133.8707	102127	102425	299
3-1.Supercontig2.133.8712	114531	116320	1790
3-1.Supercontig2.133.8714	130508	139080	8573
3-1.Supercontig2.133.8715	149384	153724	4341
3-1.Supercontig2.133.8721	212086	218514	6429
3-1.Supercontig2.133.8723	237569	239162	1594
3-1.Supercontig2.133.8727	255414	255768	355
3-1.Supercontig2.134.8731	13188	14107	920
3-1.Supercontig2.134.8732	27367	31544	4178
3-1.Supercontig2.134.8733	32987	50797	17811
3-1.Supercontig2.134.8734	33475	50797	17323
3-1.Supercontig2.134.8735	51839	56068	4230
3-1.Supercontig2.134.8737	62205	67356	5152
3-1.Supercontig2.134.8738	68841	73102	4262
3-1.Supercontig2.134.8739	74772	77078	2307
3-1.Supercontig2.134.8740	82806	86570	3765
3-1.Supercontig2.134.8742	121910	123141	1232
3-1.Supercontig2.134.8743	131197	136288	5092
3-1.Supercontig2.134.8744	154945	157768	2824
3-1.Supercontig2.134.8745	161296	170512	9217
3-1.Supercontig2.134.8746	172060	172255	196
3-1.Supercontig2.134.8747	192666	207165	14500
3-1.Supercontig2.134.8748	208456	214049	5594
3-1.Supercontig2.134.8749	221226	223053	1828
3-1.Supercontig2.134.8750	221229	223192	1964
3-1.Supercontig2.134.8751	226231	226722	492
3-1.Supercontig2.134.8757	262101	265937	3837
3-1.Supercontig2.134.8758	270444	270685	242
3-1.Supercontig2.134.8759	273891	277795	3905
3-1.Supercontig2.135.8760	4036	10999	6964
3-1.Supercontig2.135.8763	16489	19341	2853
3-1.Supercontig2.135.8764	20198	20594	397
3-1.Supercontig2.135.8765	31121	34079	2959
3-1.Supercontig2.135.8766	43232	54313	11082
3-1.Supercontig2.135.8768	61873	64239	2367
3-1.Supercontig2.135.8779	190827	196944	6118
3-1.Supercontig2.135.8781	207093	212049	4957
3-1.Supercontig2.135.8782	238091	241196	3106
3-1.Supercontig2.135.8783	243245	245962	2718
3-1.Supercontig2.135.8784	250654	254960	4307
3-1.Supercontig2.135.8785	262309	265202	2894
3-1.Supercontig2.135.8786	262433	265202	2770
3-1.Supercontig2.136.8787	10879	20350	9472
3-1.Supercontig2.136.8788	29450	31550	2101
3-1.Supercontig2.136.8789	29449	31835	2387
3-1.Supercontig2.136.8790	54157	59732	5576
3-1.Supercontig2.136.8792	109309	115081	5773
3-1.Supercontig2.136.8795	147366	149596	2231
3-1.Supercontig2.136.8796	157752	161357	3606
3-1.Supercontig2.136.8797	164278	167846	3569
3-1.Supercontig2.136.8798	212671	215251	2581
3-1.Supercontig2.136.8799	216143	221273	5131
3-1.Supercontig2.136.8800	235200	237915	2716
3-1.Supercontig2.136.8802	239599	242259	2661
3-1.Supercontig2.136.8805	243333	250571	7239
3-1.Supercontig2.136.8806	251855	252105	251
3-1.Supercontig2.136.8807	253855	261284	7430
3-1.Supercontig2.136.8809	270800	274597	3798
3-1.Supercontig2.136.8810	277550	284018	6469
3-1.Supercontig2.137.8801	154251	157468	3218
3-1.Supercontig2.137.8811	3319	18788	15470
3-1.Supercontig2.137.8813	19827	23643	3817
3-1.Supercontig2.137.8814	24774	25828	1055
3-1.Supercontig2.137.8816	71166	74261	3096
3-1.Supercontig2.137.8817	71469	74261	2793
3-1.Supercontig2.137.8820	115071	120129	5059
3-1.Supercontig2.137.8822	143658	147638	3981
3-1.Supercontig2.137.8823	164859	167354	2496
3-1.Supercontig2.137.8824	165315	167354	2040
3-1.Supercontig2.137.8826	179635	183748	4114
3-1.Supercontig2.137.8827	187945	193343	5399
3-1.Supercontig2.137.8829	250190	250330	141
3-1.Supercontig2.137.8836	232391	240733	8343
3-1.Supercontig2.137.8837	241886	248713	6828
3-1.Supercontig2.137.8838	255266	257755	2490
3-1.Supercontig2.137.8841	277685	280622	2938
3-1.Supercontig2.138.8842	6903	13811	6909
3-1.Supercontig2.138.8843	16338	18993	2656
3-1.Supercontig2.138.8845	33778	42551	8774
3-1.Supercontig2.138.8846	44382	48618	4237
3-1.Supercontig2.138.8847	51017	53401	2385
3-1.Supercontig2.138.8848	51283	53401	2119
3-1.Supercontig2.138.8849	56637	58953	2317
3-1.Supercontig2.138.8850	84278	89747	5470
3-1.Supercontig2.138.8853	92186	93201	1016
3-1.Supercontig2.138.8854	96185	98039	1855
3-1.Supercontig2.138.8855	100296	102666	2371
3-1.Supercontig2.138.8856	104219	108767	4549
3-1.Supercontig2.138.8857	110546	113319	2774
3-1.Supercontig2.138.8858	114334	117196	2863
3-1.Supercontig2.139.8871	1189	4368	3180
3-1.Supercontig2.139.8872	2438	4368	1931
3-1.Supercontig2.139.8873	7993	12673	4681
3-1.Supercontig2.139.8874	15666	17053	1388
3-1.Supercontig2.139.8875	18200	21147	2948
3-1.Supercontig2.139.8883	123270	126098	2829
3-1.Supercontig2.139.8887	183422	186014	2593
3-1.Supercontig2.139.8888	205980	207000	1021
3-1.Supercontig2.139.8889	232410	234670	2261
3-1.Supercontig2.139.8890	238252	240207	1956
3-1.Supercontig2.139.8892	260200	261481	1282
3-1.Supercontig2.14.14632	1464869	1481122	16254
3-1.Supercontig2.14.2032	1318	9875	8558
3-1.Supercontig2.14.2033	26273	37601	11329
3-1.Supercontig2.14.2034	13196	14437	1242
3-1.Supercontig2.14.2035	16318	24650	8333
3-1.Supercontig2.14.2037	40841	42569	1729
3-1.Supercontig2.14.2038	49086	52612	3527
3-1.Supercontig2.14.2039	54924	57309	2386
3-1.Supercontig2.14.2095	1255665	1258419	2755
3-1.Supercontig2.14.2096	1270561	1272551	1991
3-1.Supercontig2.14.2099	1311656	1313568	1913
3-1.Supercontig2.14.2100	1312291	1313568	1278
3-1.Supercontig2.14.2101	1316388	1319801	3414
3-1.Supercontig2.14.2102	1322509	1326508	4000
3-1.Supercontig2.14.2103	1346973	1348567	1595
3-1.Supercontig2.14.2104	1363445	1364569	1125
3-1.Supercontig2.14.2105	1410310	1412226	1917
3-1.Supercontig2.14.2106	1418162	1418859	698
3-1.Supercontig2.14.2108	1460474	1463287	2814
3-1.Supercontig2.140.8881	147233	147672	440
3-1.Supercontig2.140.8893	18892	23223	4332
3-1.Supercontig2.140.8900	102457	106138	3682
3-1.Supercontig2.140.8907	138301	139404	1104
3-1.Supercontig2.140.8909	153970	158294	4325
3-1.Supercontig2.140.8910	166738	169583	2846
3-1.Supercontig2.140.8911	174416	177205	2790
3-1.Supercontig2.140.8912	235579	238552	2974
3-1.Supercontig2.140.8913	240934	243612	2679
3-1.Supercontig2.142.8951	4087	11406	7320
3-1.Supercontig2.142.8952	16814	20209	3396
3-1.Supercontig2.142.8953	26140	28162	2023
3-1.Supercontig2.142.8957	36905	40516	3612
3-1.Supercontig2.142.8958	41840	48631	6792
3-1.Supercontig2.143.8989	23841	31550	7710
3-1.Supercontig2.143.8991	42252	45991	3740
3-1.Supercontig2.143.8992	47815	50705	2891
3-1.Supercontig2.143.8993	60879	69814	8936
3-1.Supercontig2.143.8994	74603	84198	9596
3-1.Supercontig2.143.8995	87158	114407	27250
3-1.Supercontig2.143.8996	119202	127766	8565
3-1.Supercontig2.143.8997	128849	135293	6445
3-1.Supercontig2.143.8998	137139	142468	5330
3-1.Supercontig2.143.8999	145507	155057	9551
3-1.Supercontig2.143.9000	156962	165134	8173
3-1.Supercontig2.143.9003	174060	181472	7413
3-1.Supercontig2.143.9004	182569	188461	5893
3-1.Supercontig2.143.9005	182569	188660	6092
3-1.Supercontig2.143.9006	193255	197953	4699
3-1.Supercontig2.143.9009	223513	226567	3055
3-1.Supercontig2.143.9010	230519	232172	1654
3-1.Supercontig2.143.9012	234075	238448	4374
3-1.Supercontig2.143.9013	240806	241902	1097
3-1.Supercontig2.143.9014	247096	251825	4730
3-1.Supercontig2.143.9015	255773	258129	2357
3-1.Supercontig2.143.9016	267393	273737	6345
3-1.Supercontig2.144.9017	7833	9418	1586
3-1.Supercontig2.144.9018	15499	31242	15744
3-1.Supercontig2.144.9019	35876	36473	598
3-1.Supercontig2.144.9020	37131	38937	1807
3-1.Supercontig2.144.9021	40429	42789	2361
3-1.Supercontig2.144.9023	49772	52628	2857
3-1.Supercontig2.144.9024	50292	52628	2337
3-1.Supercontig2.144.9025	58249	61603	3355
3-1.Supercontig2.144.9026	58250	62787	4538
3-1.Supercontig2.144.9027	76417	84588	8172
3-1.Supercontig2.144.9028	94073	94655	583
3-1.Supercontig2.144.9029	100024	102043	2020
3-1.Supercontig2.144.9030	130479	130978	500
3-1.Supercontig2.144.9031	142194	143479	1286
3-1.Supercontig2.144.9033	197452	199582	2131
3-1.Supercontig2.144.9035	251842	253535	1694
3-1.Supercontig2.144.9036	255336	261847	6512
3-1.Supercontig2.145.9037	7602	27088	19487
3-1.Supercontig2.145.9040	39303	40351	1049
3-1.Supercontig2.145.9046	71016	74484	3469
3-1.Supercontig2.145.9047	79817	82156	2340
3-1.Supercontig2.145.9048	86056	86973	918
3-1.Supercontig2.145.9049	94413	94895	483
3-1.Supercontig2.145.9052	122079	124409	2331
3-1.Supercontig2.145.9054	131150	137464	6315
3-1.Supercontig2.145.9056	140042	142435	2394
3-1.Supercontig2.145.9057	150481	153883	3403
3-1.Supercontig2.145.9062	163417	164844	1428
3-1.Supercontig2.145.9073	192681	194638	1958
3-1.Supercontig2.145.9074	192681	195056	2376
3-1.Supercontig2.145.9075	200119	203176	3058
3-1.Supercontig2.145.9076	204758	205292	535
3-1.Supercontig2.145.9081	232669	234051	1383
3-1.Supercontig2.146.9087	738	5708	4971
3-1.Supercontig2.146.9089	22154	29176	7023
3-1.Supercontig2.146.9092	36787	41764	4978
3-1.Supercontig2.146.9093	48020	56478	8459
3-1.Supercontig2.146.9096	70766	72938	2173
3-1.Supercontig2.146.9098	89991	93437	3447
3-1.Supercontig2.146.9100	99083	103313	4231
3-1.Supercontig2.146.9101	106615	112477	5863
3-1.Supercontig2.146.9102	113602	117060	3459
3-1.Supercontig2.146.9103	128968	130309	1342
3-1.Supercontig2.146.9105	141965	143790	1826
3-1.Supercontig2.146.9106	147914	149235	1322
3-1.Supercontig2.146.9108	166850	169121	2272
3-1.Supercontig2.146.9109	178893	179856	964
3-1.Supercontig2.146.9110	202143	210574	8432
3-1.Supercontig2.146.9111	226723	229522	2800
3-1.Supercontig2.147.9113	6209	10360	4152
3-1.Supercontig2.147.9116	23567	30869	7303
3-1.Supercontig2.147.9118	42774	48484	5711
3-1.Supercontig2.147.9119	50154	54158	4005
3-1.Supercontig2.147.9120	58756	61471	2716
3-1.Supercontig2.147.9123	89788	94664	4877
3-1.Supercontig2.147.9124	113335	115138	1804
3-1.Supercontig2.147.9125	121945	122608	664
3-1.Supercontig2.147.9127	128178	131920	3743
3-1.Supercontig2.147.9128	134404	136763	2360
3-1.Supercontig2.147.9129	139386	140839	1454
3-1.Supercontig2.147.9130	143311	145490	2180
3-1.Supercontig2.147.9131	143861	145490	1630
3-1.Supercontig2.147.9138	184515	187492	2978
3-1.Supercontig2.147.9139	201697	205957	4261
3-1.Supercontig2.147.9140	210525	213532	3008
3-1.Supercontig2.147.9142	222647	226390	3744
3-1.Supercontig2.147.9143	230338	232195	1858
3-1.Supercontig2.147.9146	242205	248999	6795
3-1.Supercontig2.149.9174	12829	16562	3734
3-1.Supercontig2.149.9177	30323	38897	8575
3-1.Supercontig2.149.9178	41283	51066	9784
3-1.Supercontig2.149.9180	68889	73692	4804
3-1.Supercontig2.149.9181	76241	80759	4519
3-1.Supercontig2.149.9182	81757	86176	4420
3-1.Supercontig2.149.9183	91067	98541	7475
3-1.Supercontig2.149.9188	116110	125294	9185
3-1.Supercontig2.149.9193	149069	149220	152
3-1.Supercontig2.149.9194	152261	156301	4041
3-1.Supercontig2.149.9195	173068	174774	1707
3-1.Supercontig2.149.9196	179855	184820	4966
3-1.Supercontig2.149.9199	199676	201824	2149
3-1.Supercontig2.149.9201	216344	218662	2319
3-1.Supercontig2.149.9203	221704	229601	7898
3-1.Supercontig2.149.9204	230823	233120	2298
3-1.Supercontig2.149.9205	237291	238392	1102
3-1.Supercontig2.149.9207	240268	245044	4777
3-1.Supercontig2.15.2135	196965	209428	12464
3-1.Supercontig2.15.2136	217435	222239	4805
3-1.Supercontig2.15.2137	223439	239975	16537
3-1.Supercontig2.15.2139	294778	298116	3339
3-1.Supercontig2.15.2140	327778	328548	771
3-1.Supercontig2.15.2141	334528	336678	2151
3-1.Supercontig2.15.2144	353097	356682	3586
3-1.Supercontig2.15.2145	365432	368755	3324
3-1.Supercontig2.15.2146	374810	376093	1284
3-1.Supercontig2.15.2149	406293	407343	1051
3-1.Supercontig2.15.2151	429719	431773	2055
3-1.Supercontig2.15.2152	471470	473080	1611
3-1.Supercontig2.15.2153	471672	473080	1409
3-1.Supercontig2.15.2154	481261	485124	3864
3-1.Supercontig2.15.2155	546586	551249	4664
3-1.Supercontig2.15.2156	556370	558956	2587
3-1.Supercontig2.15.2157	571448	574932	3485
3-1.Supercontig2.15.2158	611024	612211	1188
3-1.Supercontig2.15.2159	651975	655001	3027
3-1.Supercontig2.15.2160	665549	668602	3054
3-1.Supercontig2.15.2162	693850	697061	3212
3-1.Supercontig2.15.2165	718911	722944	4034
3-1.Supercontig2.15.2166	790418	792389	1972
3-1.Supercontig2.15.2168	802861	804614	1754
3-1.Supercontig2.15.2169	893567	894862	1296
3-1.Supercontig2.15.2172	898159	899640	1482
3-1.Supercontig2.15.2175	935261	936628	1368
3-1.Supercontig2.15.2176	945506	946686	1181
3-1.Supercontig2.15.2177	990035	1000728	10694
3-1.Supercontig2.15.2179	1004602	1012826	8225
3-1.Supercontig2.15.2180	1016646	1023571	6926
3-1.Supercontig2.15.2183	1038140	1041319	3180
3-1.Supercontig2.15.2185	1105679	1106427	749
3-1.Supercontig2.15.2186	1118681	1125154	6474
3-1.Supercontig2.15.2187	1144075	1148607	4533
3-1.Supercontig2.15.2189	1194347	1195111	765
3-1.Supercontig2.15.2190	1249693	1251669	1977
3-1.Supercontig2.15.2191	1258381	1258829	449
3-1.Supercontig2.15.2192	1272876	1274205	1330
3-1.Supercontig2.15.2193	1303536	1304965	1430
3-1.Supercontig2.15.2197	1388019	1388846	828
3-1.Supercontig2.15.2198	1420876	1422194	1319
3-1.Supercontig2.150.9213	23113	25815	2703
3-1.Supercontig2.150.9215	47418	51258	3841
3-1.Supercontig2.150.9217	87790	90798	3009
3-1.Supercontig2.150.9218	108955	111824	2870
3-1.Supercontig2.150.9219	130196	131891	1696
3-1.Supercontig2.150.9223	181740	183329	1590
3-1.Supercontig2.150.9224	211411	216595	5185
3-1.Supercontig2.151.9228	16292	17219	928
3-1.Supercontig2.151.9229	19861	27800	7940
3-1.Supercontig2.151.9230	30285	31905	1621
3-1.Supercontig2.151.9249	148016	150756	2741
3-1.Supercontig2.151.9251	157450	158378	929
3-1.Supercontig2.151.9252	166472	170896	4425
3-1.Supercontig2.151.9253	176626	180013	3388
3-1.Supercontig2.151.9254	181850	183700	1851
3-1.Supercontig2.151.9255	187172	193118	5947
3-1.Supercontig2.151.9256	187174	193480	6307
3-1.Supercontig2.151.9257	195165	196749	1585
3-1.Supercontig2.151.9258	198330	199430	1101
3-1.Supercontig2.151.9259	200606	203238	2633
3-1.Supercontig2.151.9260	205241	209917	4677
3-1.Supercontig2.151.9262	214310	217342	3033
3-1.Supercontig2.151.9263	220070	224870	4801
3-1.Supercontig2.151.9264	228962	236867	7906
3-1.Supercontig2.151.9265	238041	240820	2780
3-1.Supercontig2.152.14543	239869	241504	1636
3-1.Supercontig2.152.9267	17414	24350	6937
3-1.Supercontig2.152.9268	30419	31924	1506
3-1.Supercontig2.152.9270	82149	85350	3202
3-1.Supercontig2.152.9271	112026	113724	1699
3-1.Supercontig2.152.9272	142927	145623	2697
3-1.Supercontig2.152.9273	151476	153795	2320
3-1.Supercontig2.152.9274	157197	157771	575
3-1.Supercontig2.152.9275	170565	172322	1758
3-1.Supercontig2.152.9281	211941	217174	5234
3-1.Supercontig2.152.9282	220598	226253	5656
3-1.Supercontig2.153.9283	7448	17034	9587
3-1.Supercontig2.153.9285	18281	24634	6354
3-1.Supercontig2.153.9287	27046	30126	3081
3-1.Supercontig2.153.9288	33419	37066	3648
3-1.Supercontig2.153.9289	55427	58566	3140
3-1.Supercontig2.153.9291	63162	65791	2630
3-1.Supercontig2.153.9293	83431	93977	10547
3-1.Supercontig2.153.9294	83428	96474	13047
3-1.Supercontig2.153.9295	94793	96474	1682
3-1.Supercontig2.153.9296	101200	101472	273
3-1.Supercontig2.153.9297	102980	107877	4898
3-1.Supercontig2.153.9298	117927	120937	3011
3-1.Supercontig2.153.9299	125668	128092	2425
3-1.Supercontig2.153.9304	186279	188647	2369
3-1.Supercontig2.153.9305	191974	193908	1935
3-1.Supercontig2.153.9309	226575	231865	5291
3-1.Supercontig2.153.9310	207422	208431	1010
3-1.Supercontig2.153.9311	207934	208431	498
3-1.Supercontig2.154.9327	97904	105569	7666
3-1.Supercontig2.154.9328	106701	112902	6202
3-1.Supercontig2.154.9329	114585	124301	9717
3-1.Supercontig2.154.9330	138984	141562	2579
3-1.Supercontig2.154.9331	195491	198599	3109
3-1.Supercontig2.154.9334	239574	244569	4996
3-1.Supercontig2.155.9335	2502	8684	6183
3-1.Supercontig2.155.9336	12010	16056	4047
3-1.Supercontig2.155.9337	12268	16056	3789
3-1.Supercontig2.155.9339	26180	29099	2920
3-1.Supercontig2.155.9340	30405	36653	6249
3-1.Supercontig2.155.9346	167551	183607	16057
3-1.Supercontig2.155.9347	178717	183607	4891
3-1.Supercontig2.155.9348	167551	177784	10234
3-1.Supercontig2.155.9349	167548	183299	15752
3-1.Supercontig2.155.9351	60795	64696	3902
3-1.Supercontig2.155.9352	72782	73747	966
3-1.Supercontig2.155.9358	126931	132439	5509
3-1.Supercontig2.155.9359	134461	137280	2820
3-1.Supercontig2.155.9360	138612	141257	2646
3-1.Supercontig2.155.9361	143098	143665	568
3-1.Supercontig2.155.9362	145066	151952	6887
3-1.Supercontig2.155.9364	185004	187424	2421
3-1.Supercontig2.155.9365	189608	195542	5935
3-1.Supercontig2.155.9366	196964	199208	2245
3-1.Supercontig2.155.9369	228663	231210	2548
3-1.Supercontig2.155.9370	232550	235563	3014
3-1.Supercontig2.155.9371	243566	245171	1606
3-1.Supercontig2.156.9374	24198	34028	9831
3-1.Supercontig2.156.9380	132004	132828	825
3-1.Supercontig2.156.9381	132004	133288	1285
3-1.Supercontig2.156.9385	80098	84735	4638
3-1.Supercontig2.156.9386	85884	88083	2200
3-1.Supercontig2.156.9387	98471	105592	7122
3-1.Supercontig2.156.9388	109210	118306	9097
3-1.Supercontig2.156.9390	162128	168020	5893
3-1.Supercontig2.156.9391	170933	172207	1275
3-1.Supercontig2.156.9392	174786	180191	5406
3-1.Supercontig2.156.9393	185937	187290	1354
3-1.Supercontig2.156.9394	190499	193236	2738
3-1.Supercontig2.156.9395	195752	198282	2531
3-1.Supercontig2.156.9396	195984	198282	2299
3-1.Supercontig2.156.9397	201096	203720	2625
3-1.Supercontig2.156.9398	206519	211853	5335
3-1.Supercontig2.156.9399	213069	213524	456
3-1.Supercontig2.156.9400	215794	229396	13603
3-1.Supercontig2.157.9401	22341	34619	12279
3-1.Supercontig2.157.9402	37645	41428	3784
3-1.Supercontig2.157.9403	45203	48408	3206
3-1.Supercontig2.157.9404	50682	54216	3535
3-1.Supercontig2.157.9405	58318	68294	9977
3-1.Supercontig2.157.9406	69417	77692	8276
3-1.Supercontig2.157.9410	81075	86802	5728
3-1.Supercontig2.157.9411	93491	97755	4265
3-1.Supercontig2.157.9412	108286	112176	3891
3-1.Supercontig2.157.9413	117507	120123	2617
3-1.Supercontig2.157.9414	127640	141953	14314
3-1.Supercontig2.157.9415	150504	155241	4738
3-1.Supercontig2.157.9417	163519	168332	4814
3-1.Supercontig2.158.9418	12253	19126	6874
3-1.Supercontig2.158.9419	23521	26050	2530
3-1.Supercontig2.158.9423	122139	125438	3300
3-1.Supercontig2.158.9424	167897	171827	3931
3-1.Supercontig2.158.9425	188184	191948	3765
3-1.Supercontig2.158.9428	202418	205697	3280
3-1.Supercontig2.158.9429	207340	214067	6728
3-1.Supercontig2.159.9431	191038	196498	5461
3-1.Supercontig2.159.9433	15457	21146	5690
3-1.Supercontig2.159.9434	29296	32824	3529
3-1.Supercontig2.159.9435	35770	38977	3208
3-1.Supercontig2.159.9436	41707	61823	20117
3-1.Supercontig2.159.9437	68017	79452	11436
3-1.Supercontig2.159.9439	82308	93605	11298
3-1.Supercontig2.159.9445	126486	140269	13784
3-1.Supercontig2.159.9446	144221	156867	12647
3-1.Supercontig2.159.9449	172877	176479	3603
3-1.Supercontig2.159.9450	177772	183944	6173
3-1.Supercontig2.159.9451	187827	189061	1235
3-1.Supercontig2.159.9452	199233	204004	4772
3-1.Supercontig2.159.9453	206432	210612	4181
3-1.Supercontig2.159.9454	213602	215445	1844
3-1.Supercontig2.159.9459	218109	223752	5644
3-1.Supercontig2.16.2295	1319825	1322472	2648
3-1.Supercontig2.160.9464	10725	15750	5026
3-1.Supercontig2.160.9466	49253	52798	3546
3-1.Supercontig2.160.9480	93110	96916	3807
3-1.Supercontig2.160.9481	100951	106841	5891
3-1.Supercontig2.160.9484	117482	121901	4420
3-1.Supercontig2.160.9485	117757	121406	3650
3-1.Supercontig2.160.9486	122903	124032	1130
3-1.Supercontig2.160.9487	130628	136987	6360
3-1.Supercontig2.160.9488	151495	160823	9329
3-1.Supercontig2.160.9489	163894	166053	2160
3-1.Supercontig2.160.9490	171132	173952	2821
3-1.Supercontig2.160.9492	174911	176943	2033
3-1.Supercontig2.160.9493	180517	183095	2579
3-1.Supercontig2.161.9499	1087	4271	3185
3-1.Supercontig2.161.9500	7988	12786	4799
3-1.Supercontig2.161.9501	14751	18226	3476
3-1.Supercontig2.161.9502	20017	24346	4330
3-1.Supercontig2.161.9503	20186	24641	4456
3-1.Supercontig2.161.9505	36084	36207	124
3-1.Supercontig2.161.9506	37119	42841	5723
3-1.Supercontig2.161.9507	43175	46729	3555
3-1.Supercontig2.161.9508	47622	55555	7934
3-1.Supercontig2.161.9510	61309	72542	11234
3-1.Supercontig2.161.9512	74057	75231	1175
3-1.Supercontig2.161.9513	74057	77342	3286
3-1.Supercontig2.161.9514	76204	77342	1139
3-1.Supercontig2.161.9517	85492	89211	3720
3-1.Supercontig2.161.9520	114141	116218	2078
3-1.Supercontig2.161.9521	119787	122845	3059
3-1.Supercontig2.161.9525	166646	169126	2481
3-1.Supercontig2.161.9526	172468	174888	2421
3-1.Supercontig2.161.9530	207950	209065	1116
3-1.Supercontig2.161.9531	215135	221841	6707
3-1.Supercontig2.162.14315	409	818	410
3-1.Supercontig2.162.9533	8439	11046	2608
3-1.Supercontig2.162.9534	32687	33325	639
3-1.Supercontig2.162.9535	43031	46050	3020
3-1.Supercontig2.162.9537	57886	61216	3331
3-1.Supercontig2.162.9538	64503	65697	1195
3-1.Supercontig2.162.9539	67607	69106	1500
3-1.Supercontig2.162.9540	111471	112369	899
3-1.Supercontig2.162.9543	127855	131163	3309
3-1.Supercontig2.162.9544	128205	130948	2744
3-1.Supercontig2.162.9548	149283	150629	1347
3-1.Supercontig2.162.9549	160634	161517	884
3-1.Supercontig2.162.9550	178932	181488	2557
3-1.Supercontig2.162.9552	196297	197645	1349
3-1.Supercontig2.162.9556	210661	214276	3616
3-1.Supercontig2.163.9557	10532	20692	10161
3-1.Supercontig2.163.9558	27669	30100	2432
3-1.Supercontig2.163.9566	67866	68824	959
3-1.Supercontig2.163.9571	136705	140381	3677
3-1.Supercontig2.163.9572	153106	157875	4770
3-1.Supercontig2.163.9573	166356	166840	485
3-1.Supercontig2.163.9574	170669	176647	5979
3-1.Supercontig2.163.9575	180409	180995	587
3-1.Supercontig2.163.9577	206994	209635	2642
3-1.Supercontig2.163.9578	222475	223242	768
3-1.Supercontig2.163.9669	114797	116227	1431
3-1.Supercontig2.164.9579	17402	19836	2435
3-1.Supercontig2.164.9604	179068	182312	3245
3-1.Supercontig2.164.9605	184016	189007	4992
3-1.Supercontig2.164.9606	195639	197419	1781
3-1.Supercontig2.164.9607	198476	204149	5674
3-1.Supercontig2.164.9609	205021	216806	11786
3-1.Supercontig2.165.9611	1246	2031	786
3-1.Supercontig2.165.9615	33510	39085	5576
3-1.Supercontig2.165.9616	40550	42251	1702
3-1.Supercontig2.165.9617	43434	49853	6420
3-1.Supercontig2.165.9618	52998	60853	7856
3-1.Supercontig2.165.9623	99276	99975	700
3-1.Supercontig2.165.9624	107432	109202	1771
3-1.Supercontig2.165.9627	135252	140356	5105
3-1.Supercontig2.165.9628	143090	143738	649
3-1.Supercontig2.165.9629	177179	178084	906
3-1.Supercontig2.165.9632	211813	216636	4824
3-1.Supercontig2.166.9636	52451	53879	1429
3-1.Supercontig2.166.9637	57868	59042	1175
3-1.Supercontig2.166.9638	63252	67462	4211
3-1.Supercontig2.166.9639	69241	71215	1975
3-1.Supercontig2.166.9640	103802	107065	3264
3-1.Supercontig2.166.9641	103805	107064	3260
3-1.Supercontig2.166.9642	109850	111472	1623
3-1.Supercontig2.166.9646	132857	138903	6047
3-1.Supercontig2.166.9647	150299	155563	5265
3-1.Supercontig2.166.9648	158965	160566	1602
3-1.Supercontig2.166.9649	168172	169790	1619
3-1.Supercontig2.166.9650	177092	177858	767
3-1.Supercontig2.166.9651	180083	181007	925
3-1.Supercontig2.166.9656	202346	206772	4427
3-1.Supercontig2.166.9657	209180	212024	2845
3-1.Supercontig2.166.9658	213463	219656	6194
3-1.Supercontig2.166.9659	213753	219656	5904
3-1.Supercontig2.167.9660	4248	6664	2417
3-1.Supercontig2.167.9661	13275	15526	2252
3-1.Supercontig2.167.9662	23371	24302	932
3-1.Supercontig2.167.9663	34281	36889	2609
3-1.Supercontig2.167.9670	135803	136094	292
3-1.Supercontig2.167.9673	89213	92170	2958
3-1.Supercontig2.167.9674	91270	92170	901
3-1.Supercontig2.167.9675	97545	99087	1543
3-1.Supercontig2.167.9676	128286	130334	2049
3-1.Supercontig2.167.9677	134589	134805	217
3-1.Supercontig2.167.9684	169067	171537	2471
3-1.Supercontig2.167.9685	176410	184989	8580
3-1.Supercontig2.168.9694	70288	73812	3525
3-1.Supercontig2.168.9697	93876	94639	764
3-1.Supercontig2.168.9699	125467	126481	1015
3-1.Supercontig2.168.9700	132883	135050	2168
3-1.Supercontig2.168.9701	146190	149146	2957
3-1.Supercontig2.168.9704	176087	177356	1270
3-1.Supercontig2.168.9705	181733	182253	521
3-1.Supercontig2.168.9706	186893	189396	2504
3-1.Supercontig2.168.9710	200555	201233	679
3-1.Supercontig2.168.9711	200554	208828	8275
3-1.Supercontig2.169.13502	9197	9361	165
3-1.Supercontig2.169.13796	9531	9636	106
3-1.Supercontig2.169.9714	21176	21980	805
3-1.Supercontig2.169.9716	22411	24428	2018
3-1.Supercontig2.169.9722	60540	62709	2170
3-1.Supercontig2.169.9723	65485	68138	2654
3-1.Supercontig2.169.9724	71453	73067	1615
3-1.Supercontig2.169.9725	91517	92598	1082
3-1.Supercontig2.169.9727	119827	123160	3334
3-1.Supercontig2.169.9728	124932	126351	1420
3-1.Supercontig2.169.9729	128112	131719	3608
3-1.Supercontig2.169.9733	148286	153736	5451
3-1.Supercontig2.169.9734	132581	147523	14943
3-1.Supercontig2.169.9735	154485	197913	43429
3-1.Supercontig2.17.2343	746586	762542	15957
3-1.Supercontig2.17.2345	765299	768164	2866
3-1.Supercontig2.17.2346	771063	778077	7015
3-1.Supercontig2.17.2347	780918	786000	5083
3-1.Supercontig2.17.2348	780915	786545	5631
3-1.Supercontig2.17.2349	781485	786545	5061
3-1.Supercontig2.17.2350	799640	801828	2189
3-1.Supercontig2.17.2353	833525	835968	2444
3-1.Supercontig2.17.2359	1024054	1025226	1173
3-1.Supercontig2.17.2363	1096206	1097290	1085
3-1.Supercontig2.17.2365	1102816	1109202	6387
3-1.Supercontig2.17.2369	1182000	1182524	525
3-1.Supercontig2.17.2370	1272159	1273061	903
3-1.Supercontig2.17.2371	1281326	1281461	136
3-1.Supercontig2.17.2372	1288730	1289909	1180
3-1.Supercontig2.17.2373	1288729	1290158	1430
3-1.Supercontig2.17.2374	1310672	1311367	696
3-1.Supercontig2.17.2375	1320665	1322960	2296
3-1.Supercontig2.170.9739	2039	6125	4087
3-1.Supercontig2.170.9740	9268	12218	2951
3-1.Supercontig2.170.9742	31155	35904	4750
3-1.Supercontig2.170.9744	37749	55481	17733
3-1.Supercontig2.170.9745	56625	60120	3496
3-1.Supercontig2.170.9747	62799	67358	4560
3-1.Supercontig2.170.9749	80517	81733	1217
3-1.Supercontig2.170.9750	86432	89129	2698
3-1.Supercontig2.170.9751	94358	95682	1325
3-1.Supercontig2.170.9752	100223	103823	3601
3-1.Supercontig2.170.9753	115190	116270	1081
3-1.Supercontig2.170.9754	117647	121722	4076
3-1.Supercontig2.170.9758	148226	151738	3513
3-1.Supercontig2.170.9761	153637	159007	5371
3-1.Supercontig2.170.9762	153637	159293	5657
3-1.Supercontig2.170.9766	179539	182148	2610
3-1.Supercontig2.170.9767	184491	185575	1085
3-1.Supercontig2.170.9768	199020	208430	9411
3-1.Supercontig2.170.9769	199021	208694	9674
3-1.Supercontig2.171.14671	33684	37221	3538
3-1.Supercontig2.171.9770	6187	8194	2008
3-1.Supercontig2.171.9771	11499	15464	3966
3-1.Supercontig2.171.9773	19512	20440	929
3-1.Supercontig2.171.9774	23324	24886	1563
3-1.Supercontig2.171.9775	23587	25019	1433
3-1.Supercontig2.171.9776	28287	30154	1868
3-1.Supercontig2.171.9777	42191	44076	1886
3-1.Supercontig2.171.9778	48557	51482	2926
3-1.Supercontig2.171.9779	54887	56074	1188
3-1.Supercontig2.171.9780	62883	64516	1634
3-1.Supercontig2.171.9782	142228	143892	1665
3-1.Supercontig2.171.9783	149529	152769	3241
3-1.Supercontig2.171.9785	156078	160958	4881
3-1.Supercontig2.171.9786	162609	167312	4704
3-1.Supercontig2.171.9787	162609	167579	4971
3-1.Supercontig2.171.9788	169406	173325	3920
3-1.Supercontig2.171.9789	176246	180974	4729
3-1.Supercontig2.171.9790	183044	187920	4877
3-1.Supercontig2.171.9792	193210	201826	8617
3-1.Supercontig2.172.9793	18813	22584	3772
3-1.Supercontig2.172.9794	31621	34119	2499
3-1.Supercontig2.172.9795	36765	39040	2276
3-1.Supercontig2.172.9796	40904	44079	3176
3-1.Supercontig2.172.9797	47306	54287	6982
3-1.Supercontig2.172.9798	55037	70098	15062
3-1.Supercontig2.172.9799	55619	70098	14480
3-1.Supercontig2.172.9801	72921	78189	5269
3-1.Supercontig2.172.9802	81081	86831	5751
3-1.Supercontig2.172.9803	81081	87243	6163
3-1.Supercontig2.172.9804	90617	96887	6271
3-1.Supercontig2.172.9805	90618	97594	6977
3-1.Supercontig2.172.9807	117521	118680	1160
3-1.Supercontig2.172.9810	153251	155561	2311
3-1.Supercontig2.172.9813	191546	198386	6841
3-1.Supercontig2.172.9814	200872	206969	6098
3-1.Supercontig2.173.14460	201173	201388	216
3-1.Supercontig2.173.9823	25828	53399	27572
3-1.Supercontig2.173.9824	58207	66352	8146
3-1.Supercontig2.173.9826	67585	78089	10505
3-1.Supercontig2.173.9827	84272	91863	7592
3-1.Supercontig2.173.9828	92985	95611	2627
3-1.Supercontig2.173.9829	98207	109387	11181
3-1.Supercontig2.173.9831	118898	123636	4739
3-1.Supercontig2.173.9833	143381	146800	3420
3-1.Supercontig2.173.9834	147681	159577	11897
3-1.Supercontig2.173.9836	163613	172039	8427
3-1.Supercontig2.173.9838	174568	183368	8801
3-1.Supercontig2.173.9839	178202	183368	5167
3-1.Supercontig2.173.9840	189236	197424	8189
3-1.Supercontig2.173.9841	203030	206315	3286
3-1.Supercontig2.174.9843	10499	15232	4734
3-1.Supercontig2.174.9845	17498	25044	7547
3-1.Supercontig2.174.9848	36230	37655	1426
3-1.Supercontig2.174.9850	40672	49048	8377
3-1.Supercontig2.174.9851	52118	68603	16486
3-1.Supercontig2.174.9852	70960	78530	7571
3-1.Supercontig2.174.9855	107175	109520	2346
3-1.Supercontig2.174.9856	111819	116067	4249
3-1.Supercontig2.174.9857	117337	122342	5006
3-1.Supercontig2.174.9859	129878	130109	232
3-1.Supercontig2.174.9862	157613	160932	3320
3-1.Supercontig2.174.9864	163056	166495	3440
3-1.Supercontig2.174.9865	169278	170994	1717
3-1.Supercontig2.174.9866	175815	177225	1411
3-1.Supercontig2.174.9870	193575	194292	718
3-1.Supercontig2.174.9871	197884	201318	3435
3-1.Supercontig2.174.9872	198165	201318	3154
3-1.Supercontig2.175.12034	166461	166857	397
3-1.Supercontig2.175.9873	9642	11179	1538
3-1.Supercontig2.175.9874	12129	13623	1495
3-1.Supercontig2.175.9875	14571	21748	7178
3-1.Supercontig2.175.9876	37867	42734	4868
3-1.Supercontig2.175.9877	45992	54622	8631
3-1.Supercontig2.175.9878	64663	67263	2601
3-1.Supercontig2.175.9880	79983	83697	3715
3-1.Supercontig2.175.9881	86277	91026	4750
3-1.Supercontig2.175.9882	93727	98131	4405
3-1.Supercontig2.175.9883	103327	105283	1957
3-1.Supercontig2.175.9884	109743	113280	3538
3-1.Supercontig2.175.9885	118020	119760	1741
3-1.Supercontig2.175.9886	121034	123833	2800
3-1.Supercontig2.175.9887	125899	128802	2904
3-1.Supercontig2.175.9888	130260	131883	1624
3-1.Supercontig2.175.9897	191196	201933	10738
3-1.Supercontig2.176.9901	20551	22667	2117
3-1.Supercontig2.176.9902	41480	43809	2330
3-1.Supercontig2.176.9903	47202	52854	5653
3-1.Supercontig2.176.9905	58953	63860	4908
3-1.Supercontig2.176.9906	84978	89451	4474
3-1.Supercontig2.176.9908	95430	95678	249
3-1.Supercontig2.176.9909	111010	112923	1914
3-1.Supercontig2.176.9911	129367	134694	5328
3-1.Supercontig2.176.9912	141698	143299	1602
3-1.Supercontig2.176.9913	153019	154339	1321
3-1.Supercontig2.176.9916	184109	186498	2390
3-1.Supercontig2.177.9919	54029	58392	4364
3-1.Supercontig2.177.9920	54030	58600	4571
3-1.Supercontig2.177.9928	119265	122846	3582
3-1.Supercontig2.177.9929	127648	132120	4473
3-1.Supercontig2.177.9934	155849	159381	3533
3-1.Supercontig2.177.9935	173558	177525	3968
3-1.Supercontig2.177.9936	181692	183366	1675
3-1.Supercontig2.177.9937	184539	194811	10273
3-1.Supercontig2.177.9938	198460	200296	1837
3-1.Supercontig2.178.11345	281	2568	2288
3-1.Supercontig2.178.9940	11600	13499	1900
3-1.Supercontig2.178.9941	14853	19048	4196
3-1.Supercontig2.178.9945	41484	45468	3985
3-1.Supercontig2.178.9946	47764	50952	3189
3-1.Supercontig2.178.9947	48251	50952	2702
3-1.Supercontig2.178.9948	63722	65973	2252
3-1.Supercontig2.178.9949	64243	65973	1731
3-1.Supercontig2.178.9951	81294	85128	3835
3-1.Supercontig2.178.9955	90106	91179	1074
3-1.Supercontig2.178.9956	93469	98526	5058
3-1.Supercontig2.178.9957	105668	108941	3274
3-1.Supercontig2.178.9959	132092	139989	7898
3-1.Supercontig2.178.9960	144067	147794	3728
3-1.Supercontig2.178.9962	151953	155075	3123
3-1.Supercontig2.179.9969	42497	44368	1872
3-1.Supercontig2.179.9973	76201	82024	5824
3-1.Supercontig2.179.9974	96104	98064	1961
3-1.Supercontig2.179.9979	156449	161228	4780
3-1.Supercontig2.179.9980	156450	161496	5047
3-1.Supercontig2.179.9982	175940	176497	558
3-1.Supercontig2.179.9983	181185	185011	3827
3-1.Supercontig2.179.9984	188533	191113	2581
3-1.Supercontig2.18.2376	40693	48277	7585
3-1.Supercontig2.18.2377	41450	48277	6828
3-1.Supercontig2.18.2378	41018	47495	6478
3-1.Supercontig2.18.2380	67415	71552	4138
3-1.Supercontig2.18.2381	67907	71775	3869
3-1.Supercontig2.18.2382	82592	88470	5879
3-1.Supercontig2.18.2383	89370	96804	7435
3-1.Supercontig2.18.2386	101444	106165	4722
3-1.Supercontig2.18.2387	108899	111238	2340
3-1.Supercontig2.18.2388	119828	121625	1798
3-1.Supercontig2.18.2391	165849	167001	1153
3-1.Supercontig2.18.2392	171086	172911	1826
3-1.Supercontig2.18.2393	178545	180628	2084
3-1.Supercontig2.18.2394	184107	185281	1175
3-1.Supercontig2.18.2395	190971	192386	1416
3-1.Supercontig2.18.2396	191323	192386	1064
3-1.Supercontig2.18.2397	194331	196837	2507
3-1.Supercontig2.18.2398	200343	201305	963
3-1.Supercontig2.18.2399	218067	218964	898
3-1.Supercontig2.18.2400	223168	224228	1061
3-1.Supercontig2.18.2401	223432	225430	1999
3-1.Supercontig2.18.2403	230187	232012	1826
3-1.Supercontig2.18.2406	257876	258734	859
3-1.Supercontig2.18.2407	269527	271216	1690
3-1.Supercontig2.18.2408	280861	283562	2702
3-1.Supercontig2.18.2411	301668	304330	2663
3-1.Supercontig2.18.2415	344416	346447	2032
3-1.Supercontig2.18.2416	368392	370908	2517
3-1.Supercontig2.18.2417	378432	382190	3759
3-1.Supercontig2.18.2418	390577	393933	3357
3-1.Supercontig2.18.2419	402116	411080	8965
3-1.Supercontig2.18.2420	429521	436756	7236
3-1.Supercontig2.18.2421	429520	436755	7236
3-1.Supercontig2.18.2422	430492	436756	6265
3-1.Supercontig2.18.2427	472567	478907	6341
3-1.Supercontig2.18.2428	472567	479469	6903
3-1.Supercontig2.18.2429	481203	484675	3473
3-1.Supercontig2.18.2430	487614	488883	1270
3-1.Supercontig2.18.2431	500624	501914	1291
3-1.Supercontig2.18.2435	531695	536817	5123
3-1.Supercontig2.18.2436	531921	536817	4897
3-1.Supercontig2.18.2437	572283	575526	3244
3-1.Supercontig2.18.2438	584525	596534	12010
3-1.Supercontig2.18.2442	618698	619733	1036
3-1.Supercontig2.18.2444	671742	674532	2791
3-1.Supercontig2.18.2445	683429	687101	3673
3-1.Supercontig2.18.2448	696033	698451	2419
3-1.Supercontig2.18.2449	702662	704713	2052
3-1.Supercontig2.18.2450	709894	713857	3964
3-1.Supercontig2.18.2451	715879	716440	562
3-1.Supercontig2.18.2452	751399	752301	903
3-1.Supercontig2.18.2454	755353	756093	741
3-1.Supercontig2.18.2455	833562	835591	2030
3-1.Supercontig2.18.2456	846986	851082	4097
3-1.Supercontig2.18.2462	899700	903975	4276
3-1.Supercontig2.18.2463	899700	904346	4647
3-1.Supercontig2.18.2465	917927	918394	468
3-1.Supercontig2.18.2474	979539	980684	1146
3-1.Supercontig2.18.2475	983182	985707	2526
3-1.Supercontig2.18.2476	998876	1000771	1896
3-1.Supercontig2.18.2477	1002778	1003868	1091
3-1.Supercontig2.18.2478	1015820	1016791	972
3-1.Supercontig2.18.2479	1069578	1073049	3472
3-1.Supercontig2.18.2480	1082788	1086590	3803
3-1.Supercontig2.18.2487	1145280	1147246	1967
3-1.Supercontig2.18.2488	1180752	1186168	5417
3-1.Supercontig2.18.2489	1195267	1197829	2563
3-1.Supercontig2.18.2490	1216700	1224793	8094
3-1.Supercontig2.18.2492	1239480	1240494	1015
3-1.Supercontig2.180.10001	142091	144018	1928
3-1.Supercontig2.180.10003	161214	163594	2381
3-1.Supercontig2.180.10004	167053	168467	1415
3-1.Supercontig2.180.10005	172086	174781	2696
3-1.Supercontig2.180.9985	21460	23039	1580
3-1.Supercontig2.180.9986	24125	25960	1836
3-1.Supercontig2.180.9987	24761	25960	1200
3-1.Supercontig2.180.9988	33283	34892	1610
3-1.Supercontig2.180.9989	35915	37440	1526
3-1.Supercontig2.180.9990	49245	52485	3241
3-1.Supercontig2.180.9991	59418	59700	283
3-1.Supercontig2.180.9992	73724	75453	1730
3-1.Supercontig2.180.9993	80016	81240	1225
3-1.Supercontig2.180.9994	80016	81546	1531
3-1.Supercontig2.180.9995	83044	85199	2156
3-1.Supercontig2.180.9999	115405	120128	4724
3-1.Supercontig2.181.10007	12081	16042	3962
3-1.Supercontig2.181.10008	17647	24719	7073
3-1.Supercontig2.181.10009	28824	39929	11106
3-1.Supercontig2.181.10011	66874	75998	9125
3-1.Supercontig2.181.10012	82447	93843	11397
3-1.Supercontig2.181.10013	105806	108361	2556
3-1.Supercontig2.181.10014	109636	111601	1966
3-1.Supercontig2.181.10015	113074	119244	6171
3-1.Supercontig2.181.10016	122183	129015	6833
3-1.Supercontig2.181.10020	145194	149963	4770
3-1.Supercontig2.181.10021	151538	155308	3771
3-1.Supercontig2.181.10022	156351	159503	3153
[truncated: 5,391 more rows]

## Sheet: 4-1_IES
IES id	Position A	Position B	Length
4-1.Supercontig2.5.918	1900020	2001421	101402
4-1.Supercontig2.266.11618	5016	55107	50092
4-1.Supercontig2.346.12600	42363	88377	46015
4-1.Supercontig2.169.9786	154483	198445	43963
4-1.Supercontig2.309.12148	30909	73183	42275
4-1.Supercontig2.441.13488	12931	51404	38474
4-1.Supercontig2.24.3112	945079	981781	36703
4-1.Supercontig2.266.14198	20886	55107	34222
4-1.Supercontig2.598.14327	1463	33737	32275
4-1.Supercontig2.69.7338	450856	481940	31085
4-1.Supercontig2.282.11853	3173	34144	30972
4-1.Supercontig2.45.4822	405827	436570	30744
4-1.Supercontig2.87.6985	17396	47840	30445
4-1.Supercontig2.14.2069	13196	42573	29378
4-1.Supercontig2.169.9759	154482	183210	28729
4-1.Supercontig2.173.9869	25823	53395	27573
4-1.Supercontig2.143.9021	87164	114407	27244
4-1.Supercontig2.240.11231	90251	116453	26203
4-1.Supercontig2.30.3686	6761	32924	26164
4-1.Supercontig2.4.798	2613390	2639488	26099
4-1.Supercontig2.131.14321	63559	89633	26075
4-1.Supercontig2.43.4719	145232	170936	25705
4-1.Supercontig2.396.13101	13290	38628	25339
4-1.Supercontig2.19.2518	28528	53229	24702
4-1.Supercontig2.222.10911	100091	124289	24199
4-1.Supercontig2.320.12277	8554	32729	24176
4-1.Supercontig2.19.2555	314369	338130	23762
4-1.Supercontig2.605.14349	3044	26394	23351
4-1.Supercontig2.19.2559	343299	366630	23332
4-1.Supercontig2.89.7116	262873	285963	23091
4-1.Supercontig2.239.11214	39652	62641	22990
4-1.Supercontig2.24.3077	621744	644383	22640
4-1.Supercontig2.125.8482	725	23263	22539
4-1.Supercontig2.227.10981	48554	71024	22471
4-1.Supercontig2.256.11486	11367	33673	22307
4-1.Supercontig2.124.8472	229830	251748	21919
4-1.Supercontig2.216.10796	138005	159784	21780
4-1.Supercontig2.303.12086	29177	50828	21652
4-1.Supercontig2.299.12047	52486	73831	21346
4-1.Supercontig2.466.13683	34994	56337	21344
4-1.Supercontig2.291.11973	92221	113296	21076
4-1.Supercontig2.406.13180	230	21146	20917
4-1.Supercontig2.232.11067	16640	37376	20737
4-1.Supercontig2.235.11124	107510	128221	20712
4-1.Supercontig2.406.13179	230	20919	20690
4-1.Supercontig2.597.14329	2779	23405	20627
4-1.Supercontig2.597.14330	2995	23405	20411
4-1.Supercontig2.108.7865	252265	272625	20361
4-1.Supercontig2.311.12160	22786	43007	20222
4-1.Supercontig2.359.12716	640	20856	20217
4-1.Supercontig2.159.9490	41709	61829	20121
4-1.Supercontig2.391.13520	14548	34644	20097
4-1.Supercontig2.318.12253	53442	73375	19934
4-1.Supercontig2.415.13272	42892	62642	19751
4-1.Supercontig2.232.11072	78056	97655	19600
4-1.Supercontig2.259.11530	62497	82028	19532
4-1.Supercontig2.279.11814	104016	123496	19481
4-1.Supercontig2.145.9062	7594	27017	19424
4-1.Supercontig2.53.5286	827	20198	19372
4-1.Supercontig2.505.13903	4753	24014	19262
4-1.Supercontig2.421.13325	35648	54898	19251
4-1.Supercontig2.154.9363	215836	234988	19153
4-1.Supercontig2.7.1211	2384689	2403519	18831
4-1.Supercontig2.278.11789	95442	114250	18809
4-1.Supercontig2.262.11562	12408	31078	18671
4-1.Supercontig2.165.9669	63861	82215	18355
4-1.Supercontig2.130.8650	253372	271720	18349
4-1.Supercontig2.601.14320	276	18590	18315
4-1.Supercontig2.94.7299	203230	221515	18286
4-1.Supercontig2.230.11012	826	19084	18259
4-1.Supercontig2.421.13326	35647	53703	18057
4-1.Supercontig2.230.11024	20072	38123	18052
4-1.Supercontig2.409.13215	37908	55926	18019
4-1.Supercontig2.286.13656	93908	111906	17999
4-1.Supercontig2.321.12285	86299	104277	17979
4-1.Supercontig2.544.14111	3789	21747	17959
4-1.Supercontig2.265.11609	22079	39960	17882
4-1.Supercontig2.339.12502	59640	77483	17844
4-1.Supercontig2.611.14365	5006	22803	17798
4-1.Supercontig2.2.381	1781118	1798901	17784
4-1.Supercontig2.230.11023	20072	37829	17758
4-1.Supercontig2.337.14049	354	18107	17754
4-1.Supercontig2.170.9793	37743	55479	17737
4-1.Supercontig2.386.13010	59818	77502	17685
4-1.Supercontig2.134.8762	33348	50793	17446
4-1.Supercontig2.2.383	1781960	1799295	17336
4-1.Supercontig2.94.7283	41482	58719	17238
4-1.Supercontig2.269.11654	70003	87131	17129
4-1.Supercontig2.185.10184	144853	161877	17025
4-1.Supercontig2.103.7621	56654	73656	17003
4-1.Supercontig2.94.7305	251964	268932	16969
4-1.Supercontig2.376.12898	1614	18525	16912
4-1.Supercontig2.209.10658	54027	70936	16910
4-1.Supercontig2.501.13889	12713	29473	16761
4-1.Supercontig2.2.382	1782197	1798901	16705
4-1.Supercontig2.107.7795	49331	65909	16579
4-1.Supercontig2.96.7350	140917	157462	16546
4-1.Supercontig2.342.12535	82923	99454	16532
4-1.Supercontig2.212.10693	25260	41773	16514
4-1.Supercontig2.15.2161	223463	239975	16513
4-1.Supercontig2.112.7984	173493	189991	16499
4-1.Supercontig2.174.9901	52118	68603	16486
4-1.Supercontig2.360.12728	5359	21834	16476
4-1.Supercontig2.116.8167	184628	200883	16256
4-1.Supercontig2.94.7284	64373	80570	16198
4-1.Supercontig2.115.8102	123444	139614	16171
4-1.Supercontig2.155.9408	167549	183608	16060
4-1.Supercontig2.196.10390	58197	74244	16048
4-1.Supercontig2.35.4096	427666	443677	16012
4-1.Supercontig2.54.5333	7840	23829	15990
4-1.Supercontig2.17.2370	746585	762541	15957
4-1.Supercontig2.462.13647	35381	51289	15909
4-1.Supercontig2.84.6817	100346	116243	15898
4-1.Supercontig2.448.13540	46737	62626	15890
4-1.Supercontig2.196.10389	41517	57387	15871
4-1.Supercontig2.228.11002	119161	135015	15855
4-1.Supercontig2.672.14504	3416	19255	15840
4-1.Supercontig2.144.9047	15499	31242	15744
4-1.Supercontig2.556.14170	23545	39274	15730
4-1.Supercontig2.526.14041	31563	47219	15657
4-1.Supercontig2.413.13248	22242	37887	15646
4-1.Supercontig2.448.13537	10937	26578	15642
4-1.Supercontig2.54.5334	8248	23829	15582
4-1.Supercontig2.444.13503	16374	31915	15542
4-1.Supercontig2.222.10906	15876	31366	15491
4-1.Supercontig2.137.8847	3319	18788	15470
4-1.Supercontig2.104.7709	340676	356106	15431
4-1.Supercontig2.480.13759	38290	53664	15375
4-1.Supercontig2.344.12554	853	16188	15336
4-1.Supercontig2.201.10498	80244	95392	15149
4-1.Supercontig2.315.12212	69407	84546	15140
4-1.Supercontig2.603.14323	16382	31362	14981
4-1.Supercontig2.436.13461	50131	65094	14964
4-1.Supercontig2.252.11435	75938	90884	14947
4-1.Supercontig2.3.615	2726224	2741154	14931
4-1.Supercontig2.271.11682	44963	59851	14889
4-1.Supercontig2.532.14056	19770	34636	14867
4-1.Supercontig2.332.12434	67837	82623	14787
4-1.Supercontig2.322.12298	76892	91664	14773
4-1.Supercontig2.352.12649	27857	42572	14716
4-1.Supercontig2.339.12495	716	15412	14697
4-1.Supercontig2.71.14621	431901	446524	14624
4-1.Supercontig2.2.450	3137129	3151751	14623
4-1.Supercontig2.134.8776	192634	207182	14549
4-1.Supercontig2.101.7563	74113	88614	14502
4-1.Supercontig2.271.11695	121256	135704	14449
4-1.Supercontig2.320.12282	61828	76270	14443
4-1.Supercontig2.4.662	683282	697719	14438
4-1.Supercontig2.26.3220	86253	100631	14379
4-1.Supercontig2.220.10889	147142	161516	14375
4-1.Supercontig2.36.4214	651106	665449	14344
4-1.Supercontig2.84.6861	394282	408611	14330
4-1.Supercontig2.318.12254	74498	88820	14323
4-1.Supercontig2.157.9461	127640	141953	14314
4-1.Supercontig2.322.12300	77640	91914	14275
4-1.Supercontig2.574.14239	13577	27832	14256
4-1.Supercontig2.258.11511	30576	44790	14215
4-1.Supercontig2.197.10405	59642	73847	14206
4-1.Supercontig2.13.1969	883794	897995	14202
4-1.Supercontig2.52.5280	510955	525135	14181
4-1.Supercontig2.299.12053	88350	102522	14173
4-1.Supercontig2.509.13937	748	14902	14155
4-1.Supercontig2.279.11804	46267	60406	14140
4-1.Supercontig2.291.11971	69057	83175	14119
4-1.Supercontig2.201.10491	9695	23706	14012
4-1.Supercontig2.228.11000	92559	106568	14010
4-1.Supercontig2.367.12815	73131	87115	13985
4-1.Supercontig2.116.8163	148059	162018	13960
4-1.Supercontig2.76.6454	430374	444275	13902
4-1.Supercontig2.388.13025	902	14761	13860
4-1.Supercontig2.535.14066	16186	30001	13816
4-1.Supercontig2.159.9499	126489	140278	13790
4-1.Supercontig2.13.2060	1649929	1663715	13787
4-1.Supercontig2.19.2554	298966	312573	13608
4-1.Supercontig2.156.9449	215790	229394	13605
4-1.Supercontig2.243.11292	110524	124121	13598
4-1.Supercontig2.119.8274	986	14517	13532
4-1.Supercontig2.405.13175	10606	24073	13468
4-1.Supercontig2.334.12441	30751	44193	13443
4-1.Supercontig2.89.7881	386167	399587	13421
4-1.Supercontig2.644.14450	5551	18956	13406
4-1.Supercontig2.271.11686	88950	102354	13405
4-1.Supercontig2.450.13529	24330	37694	13365
4-1.Supercontig2.40.4488	707936	721273	13338
4-1.Supercontig2.13.2034	1364459	1377793	13335
4-1.Supercontig2.293.11995	76895	90217	13323
4-1.Supercontig2.353.12670	28420	41741	13322
4-1.Supercontig2.55.5423	264707	278010	13304
4-1.Supercontig2.106.7759	118512	131811	13300
4-1.Supercontig2.186.10198	68720	81996	13277
4-1.Supercontig2.240.11220	6057	19292	13236
4-1.Supercontig2.19.2553	298965	312195	13231
4-1.Supercontig2.155.9398	83541	96744	13204
4-1.Supercontig2.353.12671	28567	41741	13175
4-1.Supercontig2.199.10468	129497	142597	13101
4-1.Supercontig2.50.5134	159045	172085	13041
4-1.Supercontig2.86.6920	5943	18982	13040
4-1.Supercontig2.342.12525	212	13221	13010
4-1.Supercontig2.225.10957	111142	124077	12936
4-1.Supercontig2.293.11994	76892	89776	12885
4-1.Supercontig2.397.13111	638	13497	12860
4-1.Supercontig2.334.12450	89741	102587	12847
4-1.Supercontig2.249.11391	107658	120494	12837
4-1.Supercontig2.442.13484	4701	17522	12822
4-1.Supercontig2.301.12069	102489	115232	12744
4-1.Supercontig2.277.11777	39533	52274	12742
4-1.Supercontig2.382.12970	52795	65508	12714
4-1.Supercontig2.55.5424	265298	278010	12713
4-1.Supercontig2.159.9500	144219	156872	12654
4-1.Supercontig2.31.3712	10003	22647	12645
4-1.Supercontig2.215.10778	137319	149913	12595
4-1.Supercontig2.77.6498	427206	439773	12568
4-1.Supercontig2.380.12923	56120	68676	12557
4-1.Supercontig2.196.10399	133134	145662	12529
4-1.Supercontig2.462.13644	1717	14245	12529
4-1.Supercontig2.631.14421	15342	27861	12520
4-1.Supercontig2.278.11794	64858	77372	12515
4-1.Supercontig2.565.14201	15860	28336	12477
4-1.Supercontig2.380.12925	42586	55052	12467
4-1.Supercontig2.15.2158	196961	209424	12464
4-1.Supercontig2.353.14034	1507	13955	12449
4-1.Supercontig2.36.4181	398124	410552	12429
4-1.Supercontig2.299.12046	18641	30984	12344
4-1.Supercontig2.157.9451	22274	34605	12332
4-1.Supercontig2.116.8133	126772	139100	12329
4-1.Supercontig2.274.11733	70045	82365	12321
4-1.Supercontig2.132.8698	172677	184924	12248
4-1.Supercontig2.382.12971	52795	65042	12248
4-1.Supercontig2.42.4677	598635	610839	12205
4-1.Supercontig2.395.13094	27408	39611	12204
4-1.Supercontig2.535.14068	26244	38439	12196
4-1.Supercontig2.114.8047	24165	36329	12165
4-1.Supercontig2.30.3708	863890	876035	12146
4-1.Supercontig2.258.11509	9299	21429	12131
4-1.Supercontig2.421.13321	20436	32539	12104
4-1.Supercontig2.381.12968	71762	83860	12099
4-1.Supercontig2.320.12268	80311	92401	12091
4-1.Supercontig2.419.13310	60992	73078	12087
4-1.Supercontig2.101.7568	177493	189535	12043
4-1.Supercontig2.122.8384	18533	30537	12005
4-1.Supercontig2.565.14202	16345	28336	11992
4-1.Supercontig2.656.14479	868	12826	11959
4-1.Supercontig2.201.10496	50428	62385	11958
4-1.Supercontig2.112.7965	3391	15336	11946
4-1.Supercontig2.346.12597	73617	85516	11900
4-1.Supercontig2.173.9883	147679	159577	11899
4-1.Supercontig2.87.6984	2829	14692	11864
4-1.Supercontig2.383.12952	1256	13107	11852
4-1.Supercontig2.371.12862	1785	13618	11834
4-1.Supercontig2.64.5877	227060	238848	11789
4-1.Supercontig2.164.9657	205021	216806	11786
4-1.Supercontig2.238.11199	103363	115138	11776
4-1.Supercontig2.10.1487	63400	75166	11767
4-1.Supercontig2.435.13449	17183	28895	11713
4-1.Supercontig2.382.12954	22918	34605	11688
4-1.Supercontig2.204.10555	152225	163894	11670
4-1.Supercontig2.10.1566	928563	940219	11657
4-1.Supercontig2.391.13058	44215	55840	11626
4-1.Supercontig2.259.11524	13300	24913	11614
4-1.Supercontig2.371.12861	1785	13379	11595
4-1.Supercontig2.125.8499	164391	175979	11589
4-1.Supercontig2.116.8154	68067	79650	11584
4-1.Supercontig2.165.9668	63460	75035	11576
4-1.Supercontig2.132.8714	201868	213430	11563
4-1.Supercontig2.550.14655	7367	18924	11558
4-1.Supercontig2.244.11296	4037	15590	11554
4-1.Supercontig2.500.13886	42276	53828	11553
4-1.Supercontig2.330.12406	80583	92107	11525
4-1.Supercontig2.360.12729	24074	35593	11520
4-1.Supercontig2.646.14455	6233	17744	11512
4-1.Supercontig2.236.11157	124934	136442	11509
4-1.Supercontig2.348.12620	58153	69657	11505
4-1.Supercontig2.332.12435	86074	97540	11467
4-1.Supercontig2.34.4042	588849	600290	11442
4-1.Supercontig2.159.9491	68015	79452	11438
4-1.Supercontig2.159.9492	68017	79452	11436
4-1.Supercontig2.586.14286	16537	27957	11421
4-1.Supercontig2.236.11156	124934	136298	11365
4-1.Supercontig2.159.9493	82263	93610	11348
4-1.Supercontig2.181.10076	82448	93792	11345
4-1.Supercontig2.534.14059	13172	24508	11337
4-1.Supercontig2.523.14028	33826	45125	11300
4-1.Supercontig2.18.2464	585185	596480	11296
4-1.Supercontig2.62.5758	172902	184188	11287
4-1.Supercontig2.161.9560	61309	72542	11234
4-1.Supercontig2.173.9877	98207	109387	11181
4-1.Supercontig2.36.4142	37156	48336	11181
4-1.Supercontig2.340.12507	2838	14006	11169
4-1.Supercontig2.131.8664	107040	118201	11162
4-1.Supercontig2.135.8797	43233	54380	11148
4-1.Supercontig2.586.14285	16539	27673	11135
4-1.Supercontig2.50.5135	161613	172726	11114
4-1.Supercontig2.181.10072	28826	39929	11104
4-1.Supercontig2.334.12440	17025	28116	11092
4-1.Supercontig2.77.6466	135790	146876	11087
4-1.Supercontig2.202.10505	43908	54984	11077
4-1.Supercontig2.131.8662	92300	103368	11069
4-1.Supercontig2.369.12842	58487	69518	11032
4-1.Supercontig2.413.13247	9054	20083	11030
4-1.Supercontig2.36.4191	491699	502717	11019
4-1.Supercontig2.585.14282	22809	33819	11011
4-1.Supercontig2.367.12824	61063	72058	10996
4-1.Supercontig2.212.10701	100711	111680	10970
4-1.Supercontig2.207.10606	22616	33528	10913
4-1.Supercontig2.188.10239	87069	97979	10911
4-1.Supercontig2.21.2866	790350	801222	10873
4-1.Supercontig2.563.14186	6892	17742	10851
4-1.Supercontig2.221.10890	4097	14930	10834
4-1.Supercontig2.565.14191	4359	15165	10807
4-1.Supercontig2.60.5692	467867	478638	10772
4-1.Supercontig2.212.10695	57376	68122	10747
4-1.Supercontig2.64.5887	307930	318676	10747
4-1.Supercontig2.30.3709	877517	888240	10724
4-1.Supercontig2.84.6860	375223	385945	10723
4-1.Supercontig2.13.2062	1666015	1676726	10712
4-1.Supercontig2.46.4876	263666	274371	10706
4-1.Supercontig2.15.2203	990035	1000729	10695
4-1.Supercontig2.133.8731	45064	55755	10692
4-1.Supercontig2.177.9991	184132	194815	10684
4-1.Supercontig2.265.11616	100993	111647	10655
4-1.Supercontig2.550.14150	21225	31869	10645
4-1.Supercontig2.175.9948	191196	201815	10620
4-1.Supercontig2.541.14097	26000	36588	10589
4-1.Supercontig2.100.7514	108888	119441	10554
4-1.Supercontig2.335.12455	55360	65911	10552
4-1.Supercontig2.153.9335	83433	93977	10545
4-1.Supercontig2.244.11297	20129	30672	10544
4-1.Supercontig2.10.1567	929697	940219	10523
4-1.Supercontig2.173.9872	67584	78092	10509
4-1.Supercontig2.519.14009	3381	13881	10501
4-1.Supercontig2.125.8493	129154	139605	10452
4-1.Supercontig2.53.5299	133465	143904	10440
4-1.Supercontig2.172.9848	59683	70094	10412
4-1.Supercontig2.247.11371	116080	126477	10398
4-1.Supercontig2.77.6482	262588	272985	10398
4-1.Supercontig2.153.9334	83433	93806	10374
4-1.Supercontig2.29.3599	276854	287205	10352
4-1.Supercontig2.352.12653	52354	62694	10341
4-1.Supercontig2.554.14145	6330	16667	10338
4-1.Supercontig2.431.13408	4285	14616	10332
4-1.Supercontig2.229.11008	45741	56066	10326
4-1.Supercontig2.334.12443	46383	56702	10320
4-1.Supercontig2.305.12119	97710	108028	10319
4-1.Supercontig2.334.12446	63294	73596	10303
4-1.Supercontig2.114.8091	299497	309797	10301
4-1.Supercontig2.272.11710	116512	126793	10282
4-1.Supercontig2.222.10914	131537	141810	10274
4-1.Supercontig2.727.14598	4917	15176	10260
4-1.Supercontig2.490.13815	9985	20240	10256
4-1.Supercontig2.202.10518	143506	153745	10240
4-1.Supercontig2.39.4377	338081	348318	10238
4-1.Supercontig2.40.4464	372965	383171	10207
4-1.Supercontig2.325.12341	23533	33734	10202
4-1.Supercontig2.34.4032	489778	499934	10157
4-1.Supercontig2.222.10910	68653	78805	10153
4-1.Supercontig2.55.5455	502346	512483	10138
4-1.Supercontig2.607.14339	737	10868	10132
4-1.Supercontig2.131.8659	41849	51977	10129
4-1.Supercontig2.414.13258	32556	42678	10123
4-1.Supercontig2.222.10909	57625	67745	10121
4-1.Supercontig2.352.12654	52582	62694	10113
4-1.Supercontig2.55.5412	153009	163115	10107
4-1.Supercontig2.431.13409	4516	14616	10101
4-1.Supercontig2.303.12085	18041	28138	10098
4-1.Supercontig2.163.9602	10599	20690	10092
4-1.Supercontig2.19.2570	467848	477936	10089
4-1.Supercontig2.125.8506	256993	267065	10073
4-1.Supercontig2.393.13073	7129	17196	10068
4-1.Supercontig2.265.11608	11071	21137	10067
4-1.Supercontig2.54.5341	87161	97187	10027
4-1.Supercontig2.58.5570	393242	403246	10005
4-1.Supercontig2.269.11649	41357	51355	9999
4-1.Supercontig2.36.4160	128048	138045	9998
4-1.Supercontig2.157.9455	58319	68310	9992
4-1.Supercontig2.240.11233	127375	137356	9982
4-1.Supercontig2.36.4159	117204	127173	9970
4-1.Supercontig2.118.8251	207845	217806	9962
4-1.Supercontig2.1.3	54637	64595	9959
4-1.Supercontig2.32.3882	788888	798841	9954
4-1.Supercontig2.185.10182	128845	138755	9911
4-1.Supercontig2.455.13591	18795	28704	9910
4-1.Supercontig2.54.5338	42993	52902	9910
4-1.Supercontig2.435.13453	52767	62675	9909
4-1.Supercontig2.123.8414	304997	314874	9878
4-1.Supercontig2.366.12813	58704	68581	9878
4-1.Supercontig2.42.4669	520928	530800	9873
4-1.Supercontig2.36.4169	210910	220776	9867
4-1.Supercontig2.251.11413	8465	18326	9862
4-1.Supercontig2.112.7991	230072	239932	9861
4-1.Supercontig2.354.12685	69505	79353	9849
4-1.Supercontig2.265.11607	11072	20906	9835
4-1.Supercontig2.156.9427	24199	34028	9830
4-1.Supercontig2.88.7076	322853	332678	9826
4-1.Supercontig2.115.8118	155316	165132	9817
4-1.Supercontig2.36.4190	491699	501487	9789
4-1.Supercontig2.109.7879	101919	111704	9786
4-1.Supercontig2.149.9215	41279	51061	9783
4-1.Supercontig2.121.8374	211042	220821	9780
4-1.Supercontig2.262.11571	107433	117211	9779
4-1.Supercontig2.77.6462	111674	121449	9776
4-1.Supercontig2.276.11769	95328	105100	9773
4-1.Supercontig2.36.4199	541519	551291	9773
4-1.Supercontig2.337.12475	25931	35702	9772
4-1.Supercontig2.296.12032	107220	116978	9759
4-1.Supercontig2.118.8250	207846	217603	9758
4-1.Supercontig2.195.10355	11965	21710	9746
4-1.Supercontig2.254.11462	100949	110690	9742
4-1.Supercontig2.395.13095	44871	54611	9741
4-1.Supercontig2.382.12949	1783	11522	9740
4-1.Supercontig2.623.14395	15023	24760	9738
4-1.Supercontig2.690.14541	2706	12431	9726
4-1.Supercontig2.9.1433	1677713	1687430	9718
4-1.Supercontig2.154.9374	114585	124301	9717
4-1.Supercontig2.253.11443	34346	44055	9710
4-1.Supercontig2.335.12458	74944	84643	9700
4-1.Supercontig2.24.3075	593689	603384	9696
4-1.Supercontig2.21.2862	759635	769314	9680
4-1.Supercontig2.470.13695	33263	42938	9676
4-1.Supercontig2.422.13338	46567	56231	9665
4-1.Supercontig2.525.14037	25282	34938	9657
4-1.Supercontig2.114.8087	267993	277646	9654
4-1.Supercontig2.298.12536	55152	64797	9646
4-1.Supercontig2.627.14405	8608	18252	9645
4-1.Supercontig2.96.7342	8403	18047	9645
4-1.Supercontig2.228.10999	77661	87304	9644
4-1.Supercontig2.283.11863	94254	103895	9642
4-1.Supercontig2.87.7010	256022	265663	9642
4-1.Supercontig2.275.11747	37236	46867	9632
4-1.Supercontig2.199.10473	160657	170283	9627
4-1.Supercontig2.1.102	1337385	1346984	9600
4-1.Supercontig2.250.11411	114585	124172	9588
4-1.Supercontig2.143.9020	74612	84198	9587
4-1.Supercontig2.337.12474	25931	35497	9567
4-1.Supercontig2.74.6331	14917	24475	9559
4-1.Supercontig2.100.7504	45976	55520	9545
4-1.Supercontig2.376.12907	64919	74457	9539
4-1.Supercontig2.193.10323	109234	118771	9538
4-1.Supercontig2.604.14346	23005	32534	9530
4-1.Supercontig2.76.6449	373568	383074	9507
4-1.Supercontig2.288.11926	25583	35081	9499
4-1.Supercontig2.329.12396	19940	29437	9498
4-1.Supercontig2.507.13935	33876	43365	9490
4-1.Supercontig2.235.11125	139959	149444	9486
4-1.Supercontig2.201.10497	63817	73292	9476
4-1.Supercontig2.136.8822	10869	20341	9473
4-1.Supercontig2.19.2520	62187	71657	9471
4-1.Supercontig2.501.13890	33210	42677	9468
4-1.Supercontig2.62.5805	525901	535367	9467
4-1.Supercontig2.194.10353	148836	158292	9457
4-1.Supercontig2.13.1970	910959	920413	9455
4-1.Supercontig2.131.8660	42535	51977	9443
4-1.Supercontig2.455.13575	51812	61251	9440
4-1.Supercontig2.268.11636	54443	63879	9437
4-1.Supercontig2.114.8086	267993	277422	9430
4-1.Supercontig2.51.5217	420002	429417	9416
4-1.Supercontig2.278.11799	54502	63905	9404
4-1.Supercontig2.28.3548	875778	885168	9391
4-1.Supercontig2.153.9326	7744	17132	9389
4-1.Supercontig2.446.13512	23813	33201	9389
4-1.Supercontig2.86.6939	127460	136844	9385
4-1.Supercontig2.100.7502	29524	38893	9370
4-1.Supercontig2.291.11970	58986	68335	9350
4-1.Supercontig2.30.3710	889392	898739	9348
4-1.Supercontig2.334.12438	5337	14672	9336
4-1.Supercontig2.334.12765	5336	14665	9330
4-1.Supercontig2.160.9534	151495	160820	9326
4-1.Supercontig2.237.11176	90418	99740	9323
4-1.Supercontig2.9.1328	197535	206852	9318
4-1.Supercontig2.2.395	2176053	2185357	9305
4-1.Supercontig2.578.14257	7374	16661	9288
4-1.Supercontig2.132.8702	122230	131513	9284
4-1.Supercontig2.381.12967	60278	69561	9284
4-1.Supercontig2.311.12159	9447	18719	9273
4-1.Supercontig2.116.8172	232134	241404	9271
4-1.Supercontig2.273.11724	80945	90208	9264
4-1.Supercontig2.604.14345	23004	32265	9262
4-1.Supercontig2.99.7476	195411	204655	9245
4-1.Supercontig2.134.8774	161288	170528	9241
4-1.Supercontig2.340.12509	20007	29243	9237
4-1.Supercontig2.322.12294	22136	31365	9230
4-1.Supercontig2.232.11071	56736	65964	9229
4-1.Supercontig2.24.3076	621743	630952	9210
4-1.Supercontig2.110.7930	112714	121918	9205
4-1.Supercontig2.400.13131	35589	44789	9201
4-1.Supercontig2.255.11473	71679	80877	9199
4-1.Supercontig2.149.9225	116097	125294	9198
4-1.Supercontig2.5.838	426915	436109	9195
4-1.Supercontig2.250.11412	127868	137047	9180
4-1.Supercontig2.200.10479	65602	74766	9165
4-1.Supercontig2.185.10173	31462	40625	9164
4-1.Supercontig2.112.7993	257683	266845	9163
4-1.Supercontig2.221.10891	18559	27712	9154
4-1.Supercontig2.73.6284	129044	138196	9153
4-1.Supercontig2.268.11637	65356	74498	9143
4-1.Supercontig2.13.1896	99720	108860	9141
4-1.Supercontig2.682.14532	824	9963	9140
4-1.Supercontig2.88.7056	196812	205950	9139
4-1.Supercontig2.99.7459	4322	13459	9138
4-1.Supercontig2.114.8067	144099	153233	9135
4-1.Supercontig2.9.1434	1678298	1687430	9133
4-1.Supercontig2.181.10075	66873	75995	9123
4-1.Supercontig2.254.11463	131531	140647	9117
4-1.Supercontig2.170.9818	199322	208430	9109
4-1.Supercontig2.153.9325	7742	16848	9107
4-1.Supercontig2.156.9435	109209	118310	9102
4-1.Supercontig2.621.14391	19984	29073	9090
4-1.Supercontig2.1.296	3430265	3439340	9076
4-1.Supercontig2.324.12332	57206	66275	9070
4-1.Supercontig2.47.4953	376344	385411	9068
4-1.Supercontig2.287.11922	110751	119795	9045
4-1.Supercontig2.157.9450	8554	17586	9033
4-1.Supercontig2.513.13968	17138	26164	9027
4-1.Supercontig2.285.11889	30873	39879	9007
4-1.Supercontig2.98.7447	298976	307982	9007
4-1.Supercontig2.42.4672	555106	564111	9006
4-1.Supercontig2.511.13953	21997	30989	8993
4-1.Supercontig2.112.7992	257681	266659	8979
4-1.Supercontig2.43.4733	310182	319153	8972
4-1.Supercontig2.297.12034	33721	42690	8970
4-1.Supercontig2.18.2451	402116	411080	8965
4-1.Supercontig2.374.12887	28981	37945	8965
4-1.Supercontig2.103.7658	363680	372640	8961
4-1.Supercontig2.438.13469	17649	26607	8959
4-1.Supercontig2.272.11704	70222	79178	8957
4-1.Supercontig2.36.4189	479250	488193	8944
4-1.Supercontig2.300.12060	54969	63908	8940
4-1.Supercontig2.143.9019	60875	69813	8939
4-1.Supercontig2.143.9025	145510	154444	8935
4-1.Supercontig2.40.4474	454167	463087	8921
4-1.Supercontig2.202.13836	28655	37570	8916
4-1.Supercontig2.272.11705	83470	92385	8916
4-1.Supercontig2.53.5304	151706	160608	8903
4-1.Supercontig2.108.7843	45195	54090	8896
4-1.Supercontig2.13.1894	74968	83850	8883
4-1.Supercontig2.371.12868	83939	92817	8879
4-1.Supercontig2.125.8505	247052	255924	8873
4-1.Supercontig2.100.7548	332243	341109	8867
4-1.Supercontig2.76.6412	6814	15679	8866
4-1.Supercontig2.206.10568	38126	46990	8865
4-1.Supercontig2.19.2609	822069	830928	8860
4-1.Supercontig2.264.11592	34502	43349	8848
4-1.Supercontig2.419.13306	32591	41433	8843
4-1.Supercontig2.173.9886	174545	183370	8826
4-1.Supercontig2.97.7387	174561	183360	8800
4-1.Supercontig2.265.11614	83474	92267	8794
4-1.Supercontig2.29.3650	585573	594366	8794
4-1.Supercontig2.116.8183	293375	302163	8789
4-1.Supercontig2.394.13088	37257	46036	8780
4-1.Supercontig2.359.12725	65062	73836	8775
4-1.Supercontig2.138.8881	33774	42547	8774
4-1.Supercontig2.103.7637	153921	162692	8772
4-1.Supercontig2.128.8555	52994	61762	8769
4-1.Supercontig2.268.11635	42590	51355	8766
4-1.Supercontig2.26.3223	121725	130476	8752
4-1.Supercontig2.352.12655	70720	79468	8749
4-1.Supercontig2.438.13470	17862	26607	8746
4-1.Supercontig2.6.937	4012	12756	8745
4-1.Supercontig2.13.2036	1379984	1388726	8743
4-1.Supercontig2.21.2860	744014	752752	8739
4-1.Supercontig2.39.4366	229657	238389	8733
4-1.Supercontig2.662.14488	14549	23269	8721
4-1.Supercontig2.255.11470	45624	54339	8716
4-1.Supercontig2.258.11516	60298	69008	8711
4-1.Supercontig2.10.1547	653333	662041	8709
4-1.Supercontig2.276.11763	50941	59648	8708
4-1.Supercontig2.68.6061	185334	194032	8699
4-1.Supercontig2.191.10283	16655	25346	8692
4-1.Supercontig2.194.10352	129331	138014	8684
4-1.Supercontig2.270.11664	69573	78247	8675
4-1.Supercontig2.624.14398	13043	21712	8670
4-1.Supercontig2.579.14241	17988	26645	8658
4-1.Supercontig2.503.13894	26244	34892	8649
4-1.Supercontig2.196.10400	148129	156772	8644
4-1.Supercontig2.81.6681	321858	330501	8644
4-1.Supercontig2.235.11116	55964	64603	8640
4-1.Supercontig2.175.9926	45992	54622	8631
4-1.Supercontig2.167.9740	176409	185033	8625
4-1.Supercontig2.360.12740	66201	74825	8625
4-1.Supercontig2.171.9841	193207	201823	8617
4-1.Supercontig2.89.7093	60698	69313	8616
4-1.Supercontig2.76.6444	335278	343891	8614
4-1.Supercontig2.288.11925	14556	23167	8612
4-1.Supercontig2.389.13038	34986	43582	8597
4-1.Supercontig2.43.4729	269807	278385	8579
4-1.Supercontig2.133.8746	130508	139080	8573
4-1.Supercontig2.20.2662	209172	217743	8572
4-1.Supercontig2.149.9214	30321	38890	8570
4-1.Supercontig2.353.12673	53328	61876	8549
4-1.Supercontig2.70.6164	271037	279583	8547
4-1.Supercontig2.385.13003	48941	57476	8536
4-1.Supercontig2.527.14043	5908	14434	8527
4-1.Supercontig2.549.14135	5143	13667	8525
4-1.Supercontig2.374.12889	53771	62292	8522
4-1.Supercontig2.52.5261	309871	318389	8519
4-1.Supercontig2.438.13468	59052	67569	8518
4-1.Supercontig2.143.9022	119172	127686	8515
4-1.Supercontig2.155.9399	99212	107714	8503
4-1.Supercontig2.10.1586	1049496	1057990	8495
4-1.Supercontig2.470.13711	6521	15010	8490
4-1.Supercontig2.86.6973	361086	369553	8468
4-1.Supercontig2.536.14074	38094	46557	8464
4-1.Supercontig2.146.9118	48018	56474	8457
4-1.Supercontig2.29.3597	259518	267968	8451
4-1.Supercontig2.239.11213	23740	32187	8448
4-1.Supercontig2.42.4577	7540	15987	8448
4-1.Supercontig2.335.12451	6645	15089	8445
4-1.Supercontig2.146.9138	202134	210574	8441
4-1.Supercontig2.7.1208	2367158	2375594	8437
4-1.Supercontig2.190.10262	9636	18069	8434
4-1.Supercontig2.173.9884	163609	172035	8427
4-1.Supercontig2.53.5323	493885	502309	8425
4-1.Supercontig2.13.1895	88148	96569	8422
4-1.Supercontig2.396.13105	54605	63025	8421
4-1.Supercontig2.387.13016	37433	45850	8418
4-1.Supercontig2.174.9900	40672	49048	8377
4-1.Supercontig2.9.1403	1407660	1416031	8372
4-1.Supercontig2.54.5377	422881	431233	8353
4-1.Supercontig2.25.3140	191181	199530	8350
4-1.Supercontig2.346.12589	7592	15941	8350
4-1.Supercontig2.252.11432	51048	59395	8348
4-1.Supercontig2.175.9947	181577	189923	8347
4-1.Supercontig2.26.3222	109695	118041	8347
4-1.Supercontig2.2.349	1000139	1008483	8345
4-1.Supercontig2.335.12453	36959	45301	8343
4-1.Supercontig2.20.2650	1107	9447	8341
4-1.Supercontig2.129.8605	203877	212214	8338
4-1.Supercontig2.423.13350	59115	67443	8329
4-1.Supercontig2.83.6763	166029	174354	8326
4-1.Supercontig2.112.7995	285703	294025	8323
4-1.Supercontig2.270.11660	19100	27412	8313
4-1.Supercontig2.513.13967	6921	15233	8313
4-1.Supercontig2.606.14352	8040	16347	8308
4-1.Supercontig2.14.2071	16357	24655	8299
4-1.Supercontig2.189.10257	150762	159052	8291
4-1.Supercontig2.157.9456	69403	77691	8289
4-1.Supercontig2.486.13801	20880	29164	8285
4-1.Supercontig2.68.6085	466842	475114	8273
4-1.Supercontig2.187.10232	185656	193927	8272
4-1.Supercontig2.161.9558	47597	55867	8271
4-1.Supercontig2.256.11480	113309	121579	8271
4-1.Supercontig2.542.14109	33986	42248	8263
4-1.Supercontig2.552.14153	3583	11841	8259
4-1.Supercontig2.199.10466	115506	123723	8218
4-1.Supercontig2.532.14057	35734	43944	8211
4-1.Supercontig2.268.11634	25589	33793	8205
4-1.Supercontig2.114.8084	256023	264214	8192
4-1.Supercontig2.493.13838	46691	54881	8191
4-1.Supercontig2.173.9888	189236	197424	8189
4-1.Supercontig2.18.2511	1216599	1224787	8189
4-1.Supercontig2.284.11887	114224	122404	8181
4-1.Supercontig2.144.9052	76413	84592	8180
4-1.Supercontig2.104.7711	369445	377619	8175
4-1.Supercontig2.277.11784	96324	104498	8175
4-1.Supercontig2.29.3655	650518	658690	8173
4-1.Supercontig2.202.10512	85983	94149	8167
4-1.Supercontig2.143.9027	156969	165134	8166
4-1.Supercontig2.283.11860	55948	64110	8163
4-1.Supercontig2.106.7746	34162	42321	8160
4-1.Supercontig2.327.12370	1845	9998	8154
4-1.Supercontig2.457.13616	24218	32342	8125
4-1.Supercontig2.199.10472	150977	159080	8104
4-1.Supercontig2.499.13879	25128	33231	8104
4-1.Supercontig2.173.9870	58211	66312	8102
4-1.Supercontig2.387.13015	37431	45529	8099
4-1.Supercontig2.14.2067	1778	9875	8098
4-1.Supercontig2.694.14551	11932	20029	8098
4-1.Supercontig2.11.1756	1733287	1741369	8083
4-1.Supercontig2.83.6790	381846	389918	8073
4-1.Supercontig2.511.13960	39523	47593	8071
4-1.Supercontig2.2.333	688671	696739	8069
4-1.Supercontig2.456.13603	36893	44958	8066
4-1.Supercontig2.367.12817	8164	16225	8062
4-1.Supercontig2.82.6733	383444	391502	8059
4-1.Supercontig2.244.11318	105708	113752	8045
4-1.Supercontig2.68.6056	130863	138905	8043
4-1.Supercontig2.52.5248	207273	215313	8041
4-1.Supercontig2.277.11778	55773	63812	8040
4-1.Supercontig2.271.11687	107701	115733	8033
4-1.Supercontig2.465.13649	59905	67924	8020
4-1.Supercontig2.189.10258	151035	159052	8018
4-1.Supercontig2.238.11186	30354	38370	8017
4-1.Supercontig2.62.5799	487795	495781	7987
4-1.Supercontig2.151.9304	228958	236933	7976
4-1.Supercontig2.29.3654	650518	658486	7969
4-1.Supercontig2.46.4830	3227	11193	7967
4-1.Supercontig2.161.9557	47598	55541	7944
4-1.Supercontig2.88.7038	21531	29473	7943
4-1.Supercontig2.48.5031	543334	551275	7942
4-1.Supercontig2.250.11409	93605	101545	7941
4-1.Supercontig2.151.9265	19861	27800	7940
4-1.Supercontig2.267.11623	55721	63660	7940
4-1.Supercontig2.345.12576	27800	35728	7929
4-1.Supercontig2.494.13832	16147	24072	7926
4-1.Supercontig2.115.8135	269523	277437	7915
4-1.Supercontig2.558.14174	1008	8921	7914
4-1.Supercontig2.215.10770	83886	91792	7907
4-1.Supercontig2.2.350	1013992	1021894	7903
4-1.Supercontig2.178.10014	132092	139989	7898
4-1.Supercontig2.264.11598	72668	80564	7897
4-1.Supercontig2.576.14240	26599	34494	7896
4-1.Supercontig2.12.1853	1491623	1499517	7895
4-1.Supercontig2.208.10634	124225	132113	7889
4-1.Supercontig2.119.8275	15177	23046	7870
4-1.Supercontig2.62.5774	283351	291218	7868
4-1.Supercontig2.113.8043	331829	339691	7863
4-1.Supercontig2.190.10271	62523	70375	7853
4-1.Supercontig2.97.7392	247622	255474	7853
4-1.Supercontig2.34.4051	722112	729960	7849
4-1.Supercontig2.265.11613	66150	73987	7838
4-1.Supercontig2.366.12807	6593	14429	7837
4-1.Supercontig2.463.13648	2294	10120	7827
4-1.Supercontig2.508.13936	32735	40561	7827
4-1.Supercontig2.471.13725	23441	31265	7825
4-1.Supercontig2.694.14552	12207	20029	7823
4-1.Supercontig2.103.7641	188634	196451	7818
4-1.Supercontig2.238.11205	129976	137789	7814
4-1.Supercontig2.199.10461	89639	97451	7813
4-1.Supercontig2.42.4630	310792	318601	7810
4-1.Supercontig2.81.6647	102694	110503	7810
4-1.Supercontig2.54.5383	526265	534069	7805
4-1.Supercontig2.218.10818	28641	36443	7803
4-1.Supercontig2.40.4469	404030	411831	7802
4-1.Supercontig2.491.13820	11956	19751	7796
4-1.Supercontig2.2.389	1870314	1878089	7776
4-1.Supercontig2.46.4892	464153	471922	7770
4-1.Supercontig2.78.6545	378706	386468	7763
4-1.Supercontig2.275.11743	15299	23056	7758
4-1.Supercontig2.311.12168	96808	104560	7753
4-1.Supercontig2.463.13659	12748	20500	7753
4-1.Supercontig2.84.6815	85278	93030	7753
4-1.Supercontig2.68.6049	86614	94362	7749
4-1.Supercontig2.282.11854	26660	34407	7748
4-1.Supercontig2.4.715	1529210	1536950	7741
4-1.Supercontig2.116.8132	105787	113523	7737
4-1.Supercontig2.86.6949	206024	213759	7736
4-1.Supercontig2.414.13261	53359	61071	7713
4-1.Supercontig2.542.14108	21227	28937	7711
4-1.Supercontig2.228.11004	140574	148274	7701
4-1.Supercontig2.143.9013	23852	31551	7700
4-1.Supercontig2.154.9372	97871	105566	7696
4-1.Supercontig2.40.4453	151090	158785	7696
4-1.Supercontig2.386.13006	24783	32457	7675
4-1.Supercontig2.110.7911	11326	18991	7666
4-1.Supercontig2.88.7086	381201	388853	7653
4-1.Supercontig2.199.10458	62071	69716	7646
4-1.Supercontig2.648.14459	436	8071	7636
4-1.Supercontig2.285.11897	99997	107629	7633
4-1.Supercontig2.274.11728	33749	41377	7629
4-1.Supercontig2.319.12262	26762	34371	7610
4-1.Supercontig2.26.3298	551822	559420	7599
4-1.Supercontig2.25.3125	57180	64766	7587
4-1.Supercontig2.360.12736	66509	74089	7581
4-1.Supercontig2.42.4666	507688	515260	7573
4-1.Supercontig2.525.14039	43018	50590	7573
4-1.Supercontig2.591.14298	25922	33492	7571
4-1.Supercontig2.254.11455	20933	28494	7562
4-1.Supercontig2.6.1049	1664864	1672414	7551
4-1.Supercontig2.275.11750	66909	74458	7550
4-1.Supercontig2.174.9893	17494	25040	7547
4-1.Supercontig2.259.11529	51637	59181	7545
4-1.Supercontig2.486.13803	41202	48733	7532
4-1.Supercontig2.63.5839	353080	360608	7529
4-1.Supercontig2.68.6087	480634	488155	7522
4-1.Supercontig2.173.9874	84313	91833	7521
4-1.Supercontig2.352.12651	43896	51414	7519
4-1.Supercontig2.108.7845	60760	68277	7518
4-1.Supercontig2.78.6549	400669	408185	7517
4-1.Supercontig2.290.11945	22829	30332	7504
4-1.Supercontig2.77.6473	191013	198512	7500
4-1.Supercontig2.394.13089	47637	55131	7495
4-1.Supercontig2.22.2887	9507	16993	7487
4-1.Supercontig2.514.13972	29692	37173	7482
4-1.Supercontig2.581.14270	23359	30840	7482
4-1.Supercontig2.65.5953	419065	426546	7482
4-1.Supercontig2.585.14284	11947	19426	7480
4-1.Supercontig2.571.14229	25842	33317	7476
4-1.Supercontig2.503.13891	4422	11894	7473
4-1.Supercontig2.210.10677	99214	106682	7469
4-1.Supercontig2.90.7146	122376	129842	7467
4-1.Supercontig2.229.11005	22553	30012	7460
4-1.Supercontig2.52.5276	462980	470438	7459
[truncated: 6,538 more rows]

## Sheet: 27-2_IES
IES id	Position A	Position B	Length
[truncated: 7,639 more rows]

[truncated: 1 more sheets: LIA3-affected IES]
