# Supplementary material for: Setting boundaries for genome-wide heterochromatic DNA deletions through flanking inverted repeats in Tetrahymena thermophila
Source: Nucleic Acids Res. 2019 Mar 28;47(10):5181–92. doi: 10.1093/nar/gkz209 (PMC6547420; doi:10.1093/nar/gkz209)
Supplement: gkz209_Supplemental_Files [file gkz209_supplemental_files.zip › Tabls S10_LIA3-affected_IES_C-rich IR.xlsx]

## Sheet: CU427
IES ID		Motif Pos1	Motif Seq1	Score1		Motif Pos2	Motif Seq2	Score2	Distance Difference
CU427.Supercontig2.1.208	left	37	TAAATAAATACCCACTTGTAATTCA	3.50293	right	33	TAATCTACTTCCCTCCCATTTTTAT	3.97652	4
CU427.Supercontig2.1.229	left	34	CCAATTTATACCCTGTAATGTTATT	3.42466	right	29	AAAGTTTACTCCCACCATTGTAAAA	3.50293	5
CU427.Supercontig2.1.34	left	35	TTAAAAAAATCCTCCTTTAATTAAT	3.08024	right	31	TTTTGAGTAACCCCCTTTTTATGTT	3.62231	4
CU427.Supercontig2.101.6420	left	35	AATCATTTTACTCTCCTTTAAAATA	3.0274	right	34	TTGATTCTTACCCTCTAATAAAATA	3.97652	1
CU427.Supercontig2.11.1490	left	35	TTAAATTATACCCTCTTAATTTTAC	3.97652	right	31	TATTTTTCCTACCTCCTTGCTTTTT	3.01957	4
CU427.Supercontig2.113.6819	left	34	ATTTCCAAAACCCCCAAGCAAGTAT	3.62231	right	37	ATTAAGTCAACCCTTGGTATGTTTA	3.34247	3
CU427.Supercontig2.145.7732	left	35	TATATTATAACCCTCATATTTTTCC	3.97652	right	32	TAATAAGACTCCCCCCTCCCCTAAT	3.62231	3
CU427.Supercontig2.149.7828	left	31	TCTTTTAAGACCCCCTTTAGTATGT	3.62231	right	31	TTATAAGACCCCCTTTATTAAAAAG	3.34247	0
CU427.Supercontig2.149.7833	left	40	CTTTTAAGACCCCCATACTATGTTA	3.13894	right	27	TTAAAGCCAACCCTTGTTAATTAAA	3.34247	13
CU427.Supercontig2.164.8178	left	42	CTAAATTCAACACTCAAGGAACCAA	3.00196	right	39	TTAAGGCATTCCCTAAGTATCTTTT	3.49315	3
CU427.Supercontig2.175.8395	left	37	TTTAATTTAACCCTATTTAATAAAT	3.49315	right	30	TATTTGCTTACCCTGCTTAAATTTT	3.42466	7
CU427.Supercontig2.177.8440	left	69	ACAAGTATTTCCCTTGGAGGGCTAA	3.34247	right	59	TTACAGTAAATCCTCATAAATTCTC	3.05479	10
CU427.Supercontig2.188.8653	left	36	ATTAAAAGCCCCCTTAAATACTTTT	3.34247	right	30	TTTATTAACTCCCCTCTTAGTAATG	2.98826	6
CU427.Supercontig2.195.8766	left	32	AGAAGACCAACCCACTTGATTAAAA	3.50293	right	31	CTCCCTCCCTCCCTCCCAAATTACT	3.97652	1
CU427.Supercontig2.2.356	left	5	TTATTTAAGACCCTT	3.34247	right	56	ACTGCAGGATCTCTCTTTTAAGATC	3.0274	51
CU427.Supercontig2.20.2318	left	59	ATCCTGTATATCCTCATTAACTAAG	3.05479	right	52	GAACATTATGCCCTCATTAATTAAA	3.97652	7
CU427.Supercontig2.203.8901	left	32	GTTTGCCACCCCCTAACCAAATTTT	3.49315	right	31	AGGGTTCTTACCCCATTGGTATTTA	3.13894	1
CU427.Supercontig2.21.2398	left	32	AGCCTTGTGACCCCTAATATTTTTA	2.98826	right	42	GAATTCTCGCTCCTCATTTTTTCAT	3.05479	10
CU427.Supercontig2.216.9124	left	60	TTAAATATACCCCAAATTAGTATGT	3.01957	right	37	TTAATAAAGTCCCTCCCTCTTTTAA	3.97652	23
CU427.Supercontig2.221.9205	left	42	AAAATAAAACCCCTATTCATTTTTT	3.49315	right	42	GAACCTGGAACCATCGAATAAGCCA	3.20548	0
CU427.Supercontig2.230.9313	left	21	TCAGTAAGTACCCTTTAAAATTAAG	3.34247	right	18	AAAATAGCTATCCTCGAATACTTTT	3.05479	3
CU427.Supercontig2.230.9322	left	34	AAATAAAAAACCCTCTTAAAAACAT	3.97652	right	30	TATCTATACACCCACCCTCTTTTTC	3.50293	4
CU427.Supercontig2.230.9325	left	30	TTTAATTTTACCCTATGAATTTATT	3.49315	right	37	GTAAAAAATCCCCTCTTTTTAAAAA	3.97652	7
CU427.Supercontig2.235.9388	left	33	TACATACATACCCTCATTTATTAAA	3.97652	right	32	AAAATACCCTCCCCTCATAATTCTA	2.98826	1
CU427.Supercontig2.24.2548	left	57	ATACTATAAATCCTCAATAATTAAA	3.05479	right	74	TATTTTTTCGCCTTCCAAGTATTTT	3.43444	17
CU427.Supercontig2.25.2605	left	35	TTGTTAAGCCCCCCTCCAAAACATA	2.98826	right	35	AAAAATGAACCCATCTCCTCCAAAG	3.20548	0
CU427.Supercontig2.25.2606	left	33	CATTTTCTATCCCCCTTTTACATTA	3.62231	right	35	TATAAATCAACTCTCCTTTTATTAG	3.0274	2
CU427.Supercontig2.26.2716	left	34	TAAAATTACCCCCTATTAATATTGT	3.49315	right	34	TGATTTGTTATCCTCCTCCCCCTCA	3.05479	0
CU427.Supercontig2.283.10000	left	33	AGATCTAAACCCTCCTTCTATATAT	3.08024	right	33	TACTTGCGTACCCTCTCTATTTTTT	3.97652	0
CU427.Supercontig2.293.10104	left	41	GAATTAATTACCCCCTTTTATGGCT	3.62231	right	58	ATACTGTATTCCCTCACCAATTATC	3.97652	17
CU427.Supercontig2.31.3172	left	32	ATTTGCACCCACCTCTATACAAGTT	3.01957	right	32	TATTAATCTCCCTCCATATTTAAAA	3.08024	0
CU427.Supercontig2.314.10286	left	37	AAAAATAATCCCCTCGCCTTGGTTT	3.97652	right	36	AATTGAAAATCCCTCCCTTAAATGA	3.97652	1
CU427.Supercontig2.34.3379	left	30	TTATTTATAACCCACTTATTAAATT	3.50293	right	31	TCACACTCCTCCCTTTAGTCTGTTT	3.34247	1
CU427.Supercontig2.36.3523	left	54	ATAAAGCAATTCCTCAAAAGTTAGC	3.05479	right	57	ATAAAGCAGTTCCTCTATAATAAAG	3.05479	3
CU427.Supercontig2.362.10725	left	34	TTATTTTATGCCCTCCCACTTTAAA	3.97652	right	34	TTAATTAATACCCCATTTCTAAATT	3.13894	0
CU427.Supercontig2.373.10812	left	38	CCTTTTAGATCCCCTTCTCTACCCC	2.98826	right	43	AAAAATCCACCCTTCAAAATTTTGA	3.43444	5
CU427.Supercontig2.374.10823	left	32	ACGATTTCTACCCTGAATTACTTAA	3.42466	right	35	TTTTTATTAGCCTTCGTTTTTAAAA	3.43444	3
CU427.Supercontig2.4.606	left	31	ATATAATTTTACCTCTATTAATCTT	3.01957	right	31	TTATTCACCCCCTTCTAAGGGAGAA	3.43444	0
CU427.Supercontig2.40.3756	left	32	TATTTTAGAGCCCTACAAAAAACAA	3.49315	right	34	ATTAATTACCCCCTAAATCAAAGCA	3.49315	2
CU427.Supercontig2.40.3766	left	57	ATACTGCTCTCCCTCTTTTTCCTAA	3.97652	right	51	TACCATAAAATCCTCATTAATTCTC	3.05479	6
CU427.Supercontig2.402.11067	left	38	TTATTTGATACCCACCTAACAAAAA	3.50293	right	35	AAGAAAAGTACCCTAGCATACTATA	3.49315	3
CU427.Supercontig2.42.3856	left	33	TCTATTAATACCTCCCATATATTTT	3.08024	right	33	TAAGTTCCCTCCCTATTTTTTCAAA	3.49315	0
CU427.Supercontig2.44.4020	left	32	AATTAAATTTCCCCCTCCTTATTCT	3.62231	right	32	AGTCTCTCTTCCCTATAAAAAATTC	3.49315	0
CU427.Supercontig2.455.11427	left	29	AACGTCACCTCCCCCTAATCCAATT	3.62231	right	30	AAATCACCTCCCCTAATCCTATTCA	3.49315	1
CU427.Supercontig2.462.11484	left	93	TAAAAACCTCTCTGCCCTACTATTT	3.0274	right	91	ACCTCTCTGCCCTACTATTTTTTCG	3.49315	2
CU427.Supercontig2.47.4192	left	31	ATATTTTAAACCCCTATTTATTTAT	2.98826	right	33	AATATAATATCCCTCTTCAAATATA	3.97652	2
CU427.Supercontig2.471.11538	left	32	AACTATCCTACCCTACTCAGAAAAA	3.49315	right	36	AAAACTTCAACCTCCTTAAAAATAA	3.08024	4
CU427.Supercontig2.48.4215	left	30	TCAAAGAACTCCCTAACTTTTTATT	3.49315	right	34	AAGAAGACAACCCTCTTATAACTTA	3.97652	4
CU427.Supercontig2.504.11688	left	32	TTCGATCCCCCCCTTAAATTCTATT	3.34247	right	28	TCCAAGATTACCCTCCTTAACTAAA	3.97652	4
CU427.Supercontig2.51.4396	left	35	ATGTAGTTCTCCCTACCTGAAAAAT	3.49315	right	35	CATTTAATTACCTCCTTTAAATAAT	3.08024	0
CU427.Supercontig2.54.4541	left	31	GAAAATATGACCCCCATAGAGAAAT	3.62231	right	33	TATATTAACCTCCTCAACTCAGAAA	3.05479	2
CU427.Supercontig2.54.4543	left	34	CATATGTAAACCCTCCAATTTTTTA	3.97652	right	34	TTTAAGGTAACCTCCTTCCCTGATT	3.08024	0
CU427.Supercontig2.58.4687	left	32	TGAATACTATCCCTCCCCCAAAATT	3.97652	right	43	ATTCTTAAACCCCTTTTTTTTAATG	3.34247	11
CU427.Supercontig2.63.4926	left	63	TGGGTGGATACCCTAGTTTCTCATA	3.49315	right	53	TTATCATATTCCATCTAGGTAAAAC	3.20548	10
CU427.Supercontig2.662.12122	left	73	ATTTAATCAACACTCAATGTAATAT	3.00196	right	36	AATTCTACTACCCAAGAATGTCCCC	3.01957	37
CU427.Supercontig2.74.5400	left	34	TTTGTTAAGACCCTATCTAATAAAA	3.49315	right	34	TTATTAACCACCCTGTTAATCTTAT	3.42466	0
CU427.Supercontig2.81.5653	left	33	ATTTATTTTCCCCCTAATAAAATTT	2.98826	right	33	AATTCTGATACCCTTTTATTCTAAA	3.34247	0
CU427.Supercontig2.84.5834	left	37	TTTTCACTTTCCCTCCCTCCATATT	3.97652	right	41	ATAAATAAAACCCTCTTAAACAAAC	3.97652	4
CU427.Supercontig2.9.1180	left	31	ATTTACTCCTCCCGCTTTTTATAAA	3.37769	right	31	TATTAAAATACCCTCAATCTATGTT	3.97652	0
CU427.Supercontig2.94.6194	left	47	TCTAAACCATCCCTCTAATTTTTAA	3.97652	right	35	TTACTAACTACCCCTTGAAAAATAA	2.98826	12
CU427.Supercontig2.97.6276	left	36	TAAAATTCTTCCCTCTATTTAATAT	3.97652	right	34	AAATTATAAAACCTCCCTTGGAAAA	3.01957	2
CU427.Supercontig2.98.6324	left	35	TTATTTATCACCCTATTAATATTCG	3.49315	right	35	AATTAATTAACCCTCTTAAATTGAA	3.97652	0

## Sheet: CU428
IES ID		Motif Pos1	Motif Seq1	Score1		Motif Pos2	Motif Seq2	Score2	Distance Difference
CU428.Supercontig2.1.209	left	33	TAAATAAATACCCACTTGTAATTCA	3.50293	right	34	AATCTACTTCCCTCCCATTTTTATA	3.08024	1
CU428.Supercontig2.1.229	left	66	CCAATTTATACCCTGTAATGTTATT	3.42466	right	14	AAAGTTTACTCCCACCATTGTAAA	3.50293	52
CU428.Supercontig2.1.38	left	35	TTAAAAAAATCCTCCTTTAATTAAT	3.08024	right	31	TTTTGAGTAACCCCCTTTTTATGTT	3.62231	4
CU428.Supercontig2.101.6431	left	33	AATCATTTTACTCTCCTTTAAAATA	3.0274	right	34	TTGATTCTTACCCTCTAATAAAATA	3.97652	1
CU428.Supercontig2.11.1478	left	35	TTAAATTATACCCTCTTAATTTTAC	3.97652	right	31	TATTTTTCCTACCTCCTTGCTTTTT	3.01957	4
CU428.Supercontig2.113.6830	left	33	ATTTCCAAAACCCCCAAGCAAGTAT	3.62231	right	37	ATTAAGTCAACCCTTGGTATGTTTA	3.34247	4
CU428.Supercontig2.145.7724	left	41	TATATTATAACCCTCATATTTTTCC	3.97652	right	38	TAATAAGACTCCCCCCTCCCCTAAT	3.62231	3
CU428.Supercontig2.149.7824	left	31	TCTTTTAAGACCCCCTTTAGTATGT	3.62231	right	31	TTATAAGACCCCCTTTATTAAAAAG	3.34247	0
CU428.Supercontig2.149.7830	left	37	CTTTTAAGACCCCCATACTATGTTA	3.13894	right	26	TTAAAGCCAACCCTTGTTAATTAAA	3.34247	11
CU428.Supercontig2.164.8189	left	37	CTAAATTCAACACTCAAGGAACCAA	3.00196	right	38	TTAAGGCATTCCCTAAGTATCTTTT	3.49315	1
CU428.Supercontig2.175.8399	left	37	TTTAATTTAACCCTATTTAATAAAT	3.49315	right	30	TATTTGCTTACCCTGCTTAAATTTT	3.42466	7
CU428.Supercontig2.177.8446	left	57	ACAAGTATTTCCCTTGGAGGGCTAA	3.34247	right	59	TTACAGTAAATCCTCATAAATTCTC	3.05479	2
CU428.Supercontig2.188.8659	left	33	ATTAAAAGCCCCCTTAAATACTTTT	3.34247	right	30	TTTATTAACTCCCCTCTTAGTAATG	2.98826	3
CU428.Supercontig2.195.8765	left	35	AGAAGACCAACCCACTTGATTAAAA	3.50293	right	33	AAAATATCATCCCCCCTCCCTCCCT	3.62231	2
CU428.Supercontig2.2.360	left	5	TTATTTAAGACCCTT	3.34247	right	56	ACTGCAGGATCTCTCTTTTAAGATC	3.0274	51
CU428.Supercontig2.20.2312	left	53	ATCCTGTATATCCTCATTAACTAAG	3.05479	right	35	GAACATTATGCCCTCATTAATTAAA	3.97652	18
CU428.Supercontig2.203.8914	left	34	TGTTTGCCACCCCCTAACCAAATTT	2.98826	right	34	AGGGTTCTTACCCCATTGGTATTTA	3.13894	0
CU428.Supercontig2.21.2386	left	40	AGCCTTGTGACCCCTAATATTTTTA	2.98826	right	43	GAATTCTCGCTCCTCATTTTTTCAT	3.05479	3
CU428.Supercontig2.216.9132	left	35	TTAAATATACCCCAAATTAGTATGT	3.01957	right	30	TTAATAAAGTCCCTCCCTCTTTTAA	3.97652	5
CU428.Supercontig2.221.9218	left	32	TAAAATAAAACCCCTATTCATTTTT	2.98826	right	35	GAACCTGGAACCATCGAATAAGCCA	3.20548	3
CU428.Supercontig2.230.9344	left	32	AAATAAAAAACCCTCTTAAAAACAT	3.97652	right	30	TATACACCCACCCTCTTTTTCAAAT	3.97652	2
CU428.Supercontig2.230.9347	left	33	TTTAATTTTACCCTATGAATTTATT	3.49315	right	35	GTAAAAAATCCCCTCTTTTTAAAAA	3.97652	2
CU428.Supercontig2.235.9411	left	33	TACATACATACCCTCATTTATTAAA	3.97652	right	32	AAAATACCCTCCCCTCATAATTCTA	2.98826	1
CU428.Supercontig2.24.2547	left	57	ATACTATAAATCCTCAATAATTAAA	3.05479	right	74	TATTTTTTCGCCTTCCAAGTATTTT	3.43444	17
CU428.Supercontig2.25.2611	left	30	TTTTGTTAAGCCCCCCTCCAAAACA	3.62231	right	33	GAACCCATCTCCTCCAAAGAATTTA	3.08024	3
CU428.Supercontig2.25.2612	left	33	CATTTTCTATCCCCCTTTTACATTA	3.62231	right	35	TATAAATCAACTCTCCTTTTATTAG	3.0274	2
CU428.Supercontig2.26.2720	left	32	ATTAAAATTACCCCCTATTAATATT	3.62231	right	32	ATCCTCCTCCCCCTCAATTCCAATT	3.97652	0
CU428.Supercontig2.283.10035	left	33	AGATCTAAACCCTCCTTCTATATAT	3.08024	right	33	TACTTGCGTACCCTCTCTATTTTTT	3.97652	0
CU428.Supercontig2.293.10134	left	41	GAATTAATTACCCCCTTTTATGGCT	3.62231	right	58	ATACTGTATTCCCTCACCAATTATC	3.97652	17
CU428.Supercontig2.31.3173	left	32	ATTTGCACCCACCTCTATACAAGTT	3.01957	right	32	TATTAATCTCCCTCCATATTTAAAA	3.08024	0
CU428.Supercontig2.314.10318	left	34	TAAATATACTCCCTCTAAAAATAAA	3.97652	right	27	AATTGAAAATCCCTCCCTTAAATGA	3.97652	7
CU428.Supercontig2.34.3383	left	32	TTATTTATAACCCACTTATTAAATT	3.50293	right	32	TCTTCACACTCCTCCCTTTAGTCTG	3.08024	0
CU428.Supercontig2.36.3535	left	62	ATAAAGCAATTCCTCAAAAGTTAGC	3.05479	right	53	ATAAAGCAGTTCCTCTATAATAAAG	3.05479	9
CU428.Supercontig2.362.10761	left	34	TTATTTTATGCCCTCCCACTTTAAA	3.97652	right	34	TTAATTAATACCCCATTTCTAAATT	3.13894	0
CU428.Supercontig2.373.10849	left	38	CCTTTTAGATCCCCTTCTCTACCCC	2.98826	right	43	AAAAATCCACCCTTCAAAATTTTGA	3.43444	5
CU428.Supercontig2.374.10862	left	27	ACGATTTCTACCCTGAATTACTTAA	3.42466	right	36	TTTTTATTAGCCTTCGTTTTTAAAA	3.43444	9
CU428.Supercontig2.4.605	left	94	AATTTTACCTCTATTAATCTTAGAT	3.01957	right	32	AAATTATTCACCCCCTTCTAAGGGA	3.62231	62
CU428.Supercontig2.40.3766	left	32	TATTTTAGAGCCCTACAAAAAACAA	3.49315	right	34	ATTAATTACCCCCTAAATCAAAGCA	3.49315	2
CU428.Supercontig2.40.3777	left	57	ATACTGCTCTCCCTCTTTTTCCTAA	3.97652	right	51	TACCATAAAATCCTCATTAATTCTC	3.05479	6
CU428.Supercontig2.402.11103	left	38	TTATTTGATACCCACCTAACAAAAA	3.50293	right	35	AAGAAAAGTACCCTAGCATACTATA	3.49315	3
CU428.Supercontig2.42.3863	left	35	TCTATTAATACCTCCCATATATTTT	3.08024	right	31	ACTTTAAGTTCCCTCCCTATTTTTT	3.97652	4
CU428.Supercontig2.44.4028	left	31	AATTAAATTTCCCCCTCCTTATTCT	3.62231	right	32	AGTCTCTCTTCCCTATAAAAAATTC	3.49315	1
CU428.Supercontig2.455.11451	left	33	TCCAAACGTCACCTCCCCCTAATCC	3.01957	right	33	AAATCACCTCCCCTAATCCTATTCA	3.49315	0
CU428.Supercontig2.462.11506	left	93	TAAAAACCTCTCTGCCCTACTATTT	3.0274	right	91	ACCTCTCTGCCCTACTATTTTTTCG	3.49315	2
CU428.Supercontig2.47.4197	left	31	ATATTTTAAACCCCTATTTATTTAT	2.98826	right	33	AATATAATATCCCTCTTCAAATATA	3.97652	2
CU428.Supercontig2.471.11564	left	37	AACTATCCTACCCTACTCAGAAAAA	3.49315	right	32	TAAAACTTCAACCTCCTTAAAAATA	3.01957	5
CU428.Supercontig2.48.4218	left	30	TCAAAGAACTCCCTAACTTTTTATT	3.49315	right	34	AAGAAGACAACCCTCTTATAACTTA	3.97652	4
CU428.Supercontig2.504.11717	left	33	TTCGATCCCCCCCTTAAATTCTATT	3.34247	right	32	TCCAAGATTACCCTCCTTAACTAAA	3.97652	1
CU428.Supercontig2.51.4411	left	40	ATGTAGTTCTCCCTACCTGAAAAAT	3.49315	right	37	TCATTTAATTACCTCCTTTAAATAA	3.01957	3
CU428.Supercontig2.54.4564	left	30	GAAAATATGACCCCCATAGAGAAAT	3.62231	right	39	TATATTAACCTCCTCAACTCAGAAA	3.05479	9
CU428.Supercontig2.54.4566	left	31	ATATGTAAACCCTCCAATTTTTTAA	3.08024	right	31	TAACCTCCTTCCCTGATTCTCTCTA	3.42466	0
CU428.Supercontig2.58.4709	left	37	TGAATACTATCCCTCCCCCAAAATT	3.97652	right	38	ATTCTTAAACCCCTTTTTTTTAATG	3.34247	1
CU428.Supercontig2.63.4959	left	64	TGGGTGGATACCCTAGTTTCTCATA	3.49315	right	66	TTATCATATTCCATCTAGGTAAAAC	3.20548	2
CU428.Supercontig2.662.12152	left	69	ATTTAATCAACACTCAATGTAATAT	3.00196	right	42	AATTCTACTACCCAAGAATGTCCCC	3.01957	27
CU428.Supercontig2.74.5426	left	35	TTTGTTAAGACCCTATCTAATAAAA	3.49315	right	41	TTATTAACCACCCTGTTAATCTTAT	3.42466	6
CU428.Supercontig2.81.5681	left	44	AATTTATTTTCCCCCTAATAAAATT	3.62231	right	52	AATTCTGATACCCTTTTATTCTAAA	3.34247	8
CU428.Supercontig2.84.5850	left	32	ACTTTCCCTCCCTCCATATTCAATT	3.08024	right	30	ATAAATAAAACCCTCTTAAACAAAC	3.97652	2
CU428.Supercontig2.9.1173	left	31	ATTTACTCCTCCCGCTTTTTATAAA	3.37769	right	31	TATTAAAATACCCTCAATCTATGTT	3.97652	0
CU428.Supercontig2.94.6217	left	30	CAAATCTAAACCATCCCTCTAATTT	3.20548	right	34	TACTAACTACCCCTTGAAAAATAAT	3.34247	4
CU428.Supercontig2.97.6296	left	27	TAAAATTCTTCCCTCTATTTAATAT	3.97652	right	33	TATAAAACCTCCCTTGGAAAATAAA	3.34247	6
CU428.Supercontig2.98.6339	left	35	TTATTTATCACCCTATTAATATTCG	3.49315	right	35	AATTAATTAACCCTCTTAAATTGAA	3.97652	0

## Sheet: BII
IES ID		Motif Pos1	Motif Seq1	Score1		Motif Pos2	Motif Seq2	Score2	Distance Difference
BII.Supercontig2.1.207	left	33	TAAATAAATACCCACTTGTAATTCA	3.50293	right	33	TAATCTACTTCCCTCCCATTTTTAT	3.97652	0
BII.Supercontig2.1.227	left	27	CCAATTTATACCCTGTAATGTTATT	3.42466	right	39	AAAGTTTACTCCCACCATTGTAAAA	3.50293	12
BII.Supercontig2.1.34	left	31	TTTAAAAAAATCCTCCTTTAATTAA	3.05479	right	33	TTGAGTAACCCCCTTTTTATGTTTT	3.34247	2
BII.Supercontig2.101.6430	left	35	AATCATTTTACTCTCCTTTAAAATA	3.0274	right	34	TTGATTCTTACCCTCTAATAAAATA	3.97652	1
BII.Supercontig2.11.1462	left	35	TTAAATTATACCCTCTTAATTTTAC	3.97652	right	31	TATTTTTCCTACCTCCTTGCTTTTT	3.01957	4
BII.Supercontig2.113.6828	left	33	ATTTCCAAAACCCCCAAGCAAGTAT	3.62231	right	37	ATTAAGTCAACCCTTGGTATGTTTA	3.34247	4
BII.Supercontig2.145.7739	left	30	TATATTATAACCCTCATATTTTTCC	3.97652	right	31	CTCCCCCCTCCCCTAATTTGGAAAA	3.49315	1
BII.Supercontig2.149.7832	left	33	TTTTAAGACCCCCTTTAGTATGTTA	3.34247	right	29	TATTATAAGACCCCCTTTATTAAAA	3.62231	4
BII.Supercontig2.149.7836	left	37	CTTTTAAGACCCCCATACTATGTTA	3.13894	right	26	TTAAAGCCAACCCTTGTTAATTAAA	3.34247	11
BII.Supercontig2.164.8199	left	45	CTAAATTCAACACTCAAGGAACCAA	3.00196	right	39	TTAAGGCATTCCCTAAGTATCTTTT	3.49315	6
BII.Supercontig2.175.8423	left	37	TTTAATTTAACCCTATTTAATAAAT	3.49315	right	30	TATTTGCTTACCCTGCTTAAATTTT	3.42466	7
BII.Supercontig2.177.8471	left	57	ACAAGTATTTCCCTTGGAGGGCTAA	3.34247	right	59	TTACAGTAAATCCTCATAAATTCTC	3.05479	2
BII.Supercontig2.188.8674	left	33	ATTAAAAGCCCCCTTAAATACTTTT	3.34247	right	30	TTTATTAACTCCCCTCTTAGTAATG	2.98826	3
BII.Supercontig2.195.8784	left	31	AGAAGACCAACCCACTTGATTAAAA	3.50293	right	31	ATATCATCCCCCCTCCCTCCCTCCC	3.97652	0
BII.Supercontig2.2.353	left	5	TTATTTAAGACCCTT	3.34247	right	56	ACTGCAGGATCTCTCTTTTAAGATC	3.0274	51
BII.Supercontig2.20.2289	left	32	ATCCTGTATATCCTCATTAACTAAG	3.05479	right	36	GAACATTATGCCCTCATTAATTAAA	3.97652	4
BII.Supercontig2.203.8921	left	32	GTTTGCCACCCCCTAACCAAATTTT	3.49315	right	31	AGGGTTCTTACCCCATTGGTATTTA	3.13894	1
BII.Supercontig2.21.2368	left	42	AGCCTTGTGACCCCTAATATTTTTA	2.98826	right	43	GAATTCTCGCTCCTCATTTTTTCAT	3.05479	1
BII.Supercontig2.216.9132	left	60	TTAAATATACCCCAAATTAGTATGT	3.01957	right	37	TTAATAAAGTCCCTCCCTCTTTTAA	3.97652	23
BII.Supercontig2.221.9217	left	44	AAAATAAAACCCCTATTCATTTTTT	3.49315	right	31	GAACCTGGAACCATCGAATAAGCCA	3.20548	13
BII.Supercontig2.230.9343	left	32	AAATAAAAAACCCTCTTAAAAACAT	3.97652	right	30	TATACACCCACCCTCTTTTTCAAAT	3.97652	2
BII.Supercontig2.230.9346	left	28	TTTAATTTTACCCTATGAATTTATT	3.49315	right	35	GTAAAAAATCCCCTCTTTTTAAAAA	3.97652	7
BII.Supercontig2.235.9413	left	33	TACATACATACCCTCATTTATTAAA	3.97652	right	32	AAAATACCCTCCCCTCATAATTCTA	2.98826	1
BII.Supercontig2.24.2525	left	57	ATACTATAAATCCTCAATAATTAAA	3.05479	right	74	TATTTTTTCGCCTTCCAAGTATTTT	3.43444	17
BII.Supercontig2.25.2586	left	33	GTTAAGCCCCCCTCCAAAACATAGG	3.08024	right	32	AAAAATGAACCCATCTCCTCCAAAG	3.20548	1
BII.Supercontig2.25.2587	left	33	CATTTTCTATCCCCCTTTTACATTA	3.62231	right	35	TATAAATCAACTCTCCTTTTATTAG	3.0274	2
BII.Supercontig2.26.2648	left	13	ATTTATAAATCCCGCTTTAAAAA	3.37769	right	8	TAATTGTCTACTCTCATT	3.0274	5
BII.Supercontig2.26.2692	left	32	ATTAAAATTACCCCCTATTAATATT	3.62231	right	32	ATCCTCCTCCCCCTCAATTCCAATT	3.97652	0
BII.Supercontig2.283.10042	left	33	AGATCTAAACCCTCCTTCTATATAT	3.08024	right	33	TACTTGCGTACCCTCTCTATTTTTT	3.97652	0
BII.Supercontig2.293.10141	left	41	GAATTAATTACCCCCTTTTATGGCT	3.62231	right	58	ATACTGTATTCCCTCACCAATTATC	3.97652	17
BII.Supercontig2.31.3141	left	32	ATTTGCACCCACCTCTATACAAGTT	3.01957	right	32	TATTAATCTCCCTCCATATTTAAAA	3.08024	0
BII.Supercontig2.314.10339	left	24	TAAATATACTCCCTCTAAAAATAAA	3.97652	right	40	GAAAATCCCTCCCTTAAATGATATT	3.34247	16
BII.Supercontig2.34.3350	left	31	TTATTTATAACCCACTTATTAAATT	3.50293	right	31	TCACACTCCTCCCTTTAGTCTGTTT	3.34247	0
BII.Supercontig2.36.3500	left	54	ATAAAGCAATTCCTCAAAAGTTAGC	3.05479	right	57	ATAAAGCAGTTCCTCTATAATAAAG	3.05479	3
BII.Supercontig2.362.10781	left	34	TTTATGCCCTCCCACTTTAAACAGT	3.50293	right	30	TTAATTAATACCCCATTTCTAAATT	3.13894	4
BII.Supercontig2.373.10870	left	38	CCTTTTAGATCCCCTTCTCTACCCC	2.98826	right	43	AAAAATCCACCCTTCAAAATTTTGA	3.43444	5
BII.Supercontig2.374.10881	left	27	ACGATTTCTACCCTGAATTACTTAA	3.42466	right	36	TTTTTATTAGCCTTCGTTTTTAAAA	3.43444	9
BII.Supercontig2.4.599	left	36	ATATAATTTTACCTCTATTAATCTT	3.01957	right	29	AAATTATTCACCCCCTTCTAAGGGA	3.62231	7
BII.Supercontig2.40.3730	left	32	TATTTTAGAGCCCTACAAAAAACAA	3.49315	right	34	ATTAATTACCCCCTAAATCAAAGCA	3.49315	2
BII.Supercontig2.40.3740	left	43	TTCCTAATTACCCTTTTTTTTTTAT	3.34247	right	51	TACCATAAAATCCTCATTAATTCTC	3.05479	8
BII.Supercontig2.402.11122	left	34	TTATTTGATACCCACCTAACAAAAA	3.50293	right	32	AAGAAAAGTACCCTAGCATACTATA	3.49315	2
BII.Supercontig2.42.3829	left	37	TCTATTAATACCTCCCATATATTTT	3.08024	right	35	ACTTTAAGTTCCCTCCCTATTTTTT	3.97652	2
BII.Supercontig2.44.3996	left	32	AATTAAATTTCCCCCTCCTTATTCT	3.62231	right	32	AGTCTCTCTTCCCTATAAAAAATTC	3.49315	0
BII.Supercontig2.455.11485	left	32	CCAAACGTCACCTCCCCCTAATCCA	3.08024	right	32	AAATCACCTCCCCTAATCCTATTCA	3.49315	0
BII.Supercontig2.462.11535	left	93	TAAAAACCTCTCTGCCCTACTATTT	3.0274	right	91	ACCTCTCTGCCCTACTATTTTTTCG	3.49315	2
BII.Supercontig2.47.4176	left	31	ATATTTTAAACCCCTATTTATTTAT	2.98826	right	33	AATATAATATCCCTCTTCAAATATA	3.97652	2
BII.Supercontig2.471.11590	left	31	AACTATCCTACCCTACTCAGAAAAA	3.49315	right	36	AAAACTTCAACCTCCTTAAAAATAA	3.08024	5
BII.Supercontig2.48.4198	left	30	TCAAAGAACTCCCTAACTTTTTATT	3.49315	right	34	AAGAAGACAACCCTCTTATAACTTA	3.97652	4
BII.Supercontig2.504.11744	left	33	TTCGATCCCCCCCTTAAATTCTATT	3.34247	right	32	TCCAAGATTACCCTCCTTAACTAAA	3.97652	1
BII.Supercontig2.51.4389	left	35	ATGTAGTTCTCCCTACCTGAAAAAT	3.49315	right	35	CATTTAATTACCTCCTTTAAATAAT	3.08024	0
BII.Supercontig2.54.4549	left	32	GAAAATATGACCCCCATAGAGAAAT	3.62231	right	34	TATATTAACCTCCTCAACTCAGAAA	3.05479	2
BII.Supercontig2.54.4551	left	34	CATATGTAAACCCTCCAATTTTTTA	3.97652	right	34	TTTAAGGTAACCTCCTTCCCTGATT	3.08024	0
BII.Supercontig2.58.4694	left	31	CTATCCCTCCCCCAAAATTTTATCT	3.01957	right	31	TATTCTTAAACCCCTTTTTTTTAAT	2.98826	0
BII.Supercontig2.63.4946	left	65	TGGGTGGATACCCTAGTTTCTCATA	3.49315	right	72	TTATCATATTCCATCTAGGTAAAAC	3.20548	7
BII.Supercontig2.662.12216	left	73	ATTTAATCAACACTCAATGTAATAT	3.00196	right	38	AATTCTACTACCCAAGAATGTCCCC	3.01957	35
BII.Supercontig2.74.5412	left	34	TTTGTTAAGACCCTATCTAATAAAA	3.49315	right	34	TTATTAACCACCCTGTTAATCTTAT	3.42466	0
BII.Supercontig2.81.5666	left	35	TTTATTTTCCCCCTAATAAAATTTA	3.49315	right	29	AATTCTGATACCCTTTTATTCTAAA	3.34247	6
BII.Supercontig2.84.5843	left	32	ACTTTCCCTCCCTCCATATTCAATT	3.08024	right	30	ATAAATAAAACCCTCTTAAACAAAC	3.97652	2
BII.Supercontig2.9.1153	left	31	ATTTACTCCTCCCGCTTTTTATAAA	3.37769	right	31	TATTAAAATACCCTCAATCTATGTT	3.97652	0
BII.Supercontig2.94.6205	left	47	TCTAAACCATCCCTCTAATTTTTAA	3.97652	right	35	TTACTAACTACCCCTTGAAAAATAA	2.98826	12
BII.Supercontig2.97.6287	left	36	TAAAATTCTTCCCTCTATTTAATAT	3.97652	right	31	AAATTATAAAACCTCCCTTGGAAAA	3.01957	5
BII.Supercontig2.98.6337	left	35	TTATTTATCACCCTATTAATATTCG	3.49315	right	35	AATTAATTAACCCTCTTAAATTGAA	3.97652	0
